# Supplementary material for: Structure cristalline et analyses thermique et de surface Hirshfeld du diperchlorate de 4-aza­niumyl-2,2,6,6-tétraméthylpipéridin-1-ium
Source: Acta Crystallogr E Crystallogr Commun. 2017 Sep 12;73(Pt 10):1453–7. doi: 10.1107/S2056989017012695 (PMC5730294; doi:10.1107/S2056989017012695)
Supplement: Supplementary file 1 [file e-73-01453-sup1.cif]

##############################################################################
#                                                                            #
# This CIF contains the data in a paper accepted for publication in          #
# Acta Crystallographica Section E. It conforms to the requirements of       #
# Notes for Authors for Acta Crystallographica Section E, and has been       #
# peer reviewed under the auspices of the IUCr Commission on Journals.       #
#                                                                            #
# Full details of the Crystallographic Information File format               #
# are given in the paper "The Crystallographic Information File (CIF):       #
# a New Standard Archive File for Crystallography" by S. R. Hall, F. H.      #
# Allen and I. D. Brown [Acta Cryst. (1991), A47, 655-685].                  #
#                                                                            #
# The current version of the core CIF dictionary is obtainable from          #
# ftp://ftp.iucr.org/pub/cif_core.dic.                                       #
#                                                                            #
# Software is freely available for graphical display of the structure(s)     #
# in this CIF. For information consult the CIF software page                 #
# http://www.iucr.org/resources/cif/software.                                #
#                                                                            #
# This file may be used for bona fide research purposes within the           #
# scientific community so long as proper attribution is given to the journal # 
# article from which it was obtained.                                        #
#                                                                            #
##############################################################################
data_I
_audit_creation_method     'SHELXL-2014/7'
_journal_date_recd_electronic     2017-08-25
_journal_date_accepted     2017-09-04
_journal_name_full     'Acta Crystallographica, Section E'
_journal_year     2017
_journal_volume     73
_journal_issue     10
_journal_page_first     1453
_journal_page_last     1457
_journal_paper_category     GO
_journal_paper_doi     10.1107/S2056989017012695
_journal_coeditor_code     VM2204
_publ_contact_author_name     'Chebbi, Hammouda'
_publ_contact_author_address
;
University of Tunis El Manar, Faculty of Sciences of Tunis, Laboratory of
 Materials, Crystal Chemistry and Applied Thermodynamics, 2092 El Manar II,
 Tunis, Tunisia.
;
_publ_contact_author_email     chebhamouda@yahoo.fr
_publ_contact_author_fax     '216 (71) 88 50 08'
_publ_contact_author_phone     '216 (98) 67 60 44'
_publ_section_title
;
Structure cristalline et analyses thermique et de surface Hirshfeld du
diperchlorate de 4-azaniumyl-2,2,6,6-t\'etram\'ethylpip\'eridin-1-ium
;
_publ_section_title_footnote     .
loop_
    _publ_author_name
    _publ_author_address
    'Chebbi, Hammouda'
;
Universit\'e de Tunis El Manar, Facult\'e des Sciences de Tunis,
Laboratoire de Mat\'eriaux, Cristallochimie et Thermodynamique Appliqu\'ee,
2092 El Manar II, Tunis, Tunisia
Institut Pr\'eparatoire aux
Etudes d'Ing\'enieurs de Tunis,
rue Jawaher Lel Nehru, 1089 Montfleury, Tunis, Tunisia
;
    'Boumakhla, Abdessalem'
;
Universit\'e de Tunis El Manar, Facult\'e des Sciences de Tunis,
Laboratoire de Mat\'eriaux, Cristallochimie et Thermodynamique Appliqu\'ee,
2092 El Manar II, Tunis, Tunisia
;
    'Zid, Mohamed Faouzi'
;
Universit\'e de Tunis El Manar, Facult\'e des Sciences de Tunis,
Laboratoire de Mat\'eriaux, Cristallochimie et Thermodynamique Appliqu\'ee,
2092 El Manar II, Tunis, Tunisia
;
    'Guesmi, Abderrahmen'
;
Universit\'e de Tunis El Manar, Facult\'e des Sciences de Tunis,
Laboratoire de Mat\'eriaux, Cristallochimie et Thermodynamique Appliqu\'ee,
2092 El Manar II, Tunis, Tunisia
;
_publ_section_synopsis
;
A new organic perchlorate (C~9~H~22~N~2~)[ClO~4~]~2~ was synthesized by slow
evaporation at room temperature and its crystal structure was determined. This
compound was characterized by TGA--DSC and Hirshfeld surface analysis.
;
_chemical_name_systematic
;
4-Azaniumyl-2,2,6,6-t\'etram\'ethylpip\'eridin-1-ium diperchlorate
;
_chemical_name_common     ?
_chemical_formula_moiety     'C9 H22 N2 2+, 2(Cl1 O4)-'
_chemical_formula_sum     'C9 H22 Cl2 N2 O8'
_chemical_formula_iupac     'C9 H22 N2 2+, 2Cl1 O4 -'
_chemical_formula_weight     357.18
_chemical_melting_point     ?
_shelx_space_group_comment
;
The symmetry employed for this shelxl refinement is uniquely defined
by the following loop, which should always be used as a source of
symmetry information in preference to the above space-group names.
They are only intended as comments.
;
_space_group_crystal_system     monoclinic
_space_group_name_H-M_alt     'P 21/c'
_space_group_name_Hall     '-P 2ybc'
loop_
    _space_group_symop_operation_xyz
    'x, y, z'
    '-x, y+1/2, -z+1/2'
    '-x, -y, -z'
    'x, -y-1/2, z-1/2'
_cell_length_a     11.690(4)
_cell_length_b     8.330(2)
_cell_length_c     16.160(5)
_cell_angle_alpha     90
_cell_angle_beta     90.31(2)
_cell_angle_gamma     90
_cell_volume     1573.6(8)
_cell_formula_units_Z     4
_cell_measurement_reflns_used     25
_cell_measurement_theta_min     12
_cell_measurement_theta_max     15
_cell_measurement_temperature     293(2)
_exptl_crystal_description     Parallelepiped
_exptl_crystal_colour     colorless
_exptl_crystal_size_max     0.9
_exptl_crystal_size_mid     0.54
_exptl_crystal_size_min     0.36
_exptl_crystal_density_diffrn     1.508
_exptl_crystal_density_meas     ?
_exptl_crystal_density_method     'not measured'
_exptl_crystal_F_000     752
_exptl_absorpt_coefficient_mu     0.451
_exptl_absorpt_correction_type     psi-scan
_exptl_absorpt_process_details
;
(North <i>et al.</i>,1968)
;
_shelx_estimated_absorpt_T_min     ?
_shelx_estimated_absorpt_T_max     ?
_exptl_absorpt_correction_T_min     0.87
_exptl_absorpt_correction_T_max     0.99
_exptl_special_details     ?
_diffrn_ambient_temperature     293(2)
_diffrn_radiation_type     MoK\a
_diffrn_radiation_wavelength     0.71073
_diffrn_radiation_monochromator     graphite
_diffrn_measurement_device_type     'Enraf--Nonius CAD-4'
_diffrn_measurement_method     w/2\q
_diffrn_detector_area_resol_mean     ?
_diffrn_reflns_number     4106
_diffrn_reflns_av_R_equivalents     0.0276
_diffrn_reflns_theta_min     2.521
_diffrn_reflns_theta_max     26.968
_diffrn_reflns_theta_full     25.242
_diffrn_measured_fraction_theta_max     0.998
_diffrn_measured_fraction_theta_full     0.999
_diffrn_reflns_limit_h_min     -14
_diffrn_reflns_limit_h_max     1
_diffrn_reflns_limit_k_min     -1
_diffrn_reflns_limit_k_max     10
_diffrn_reflns_limit_l_min     -20
_diffrn_reflns_limit_l_max     20
_diffrn_standards_number     2
_diffrn_standards_interval_count     120
_diffrn_standards_decay_%     1
loop_
    _diffrn_standard_refln_index_h
    _diffrn_standard_refln_index_k
    _diffrn_standard_refln_index_l
    1 -7 -3
    -1 0 -10
_refine_special_details     ?
_reflns_number_total     3423
_reflns_number_gt     2193
_reflns_threshold_expression     'I > 2\s(I)'
_refine_ls_structure_factor_coef     Fsqd
_refine_ls_matrix_type     full
_refine_ls_R_factor_all     0.0901
_refine_ls_R_factor_gt     0.0606
_refine_ls_wR_factor_gt     0.1568
_refine_ls_wR_factor_ref     0.1759
_refine_ls_goodness_of_fit_ref     1.038
_refine_ls_restrained_S_all     1.066
_refine_ls_number_reflns     3077
_refine_ls_number_parameters     251
_refine_ls_number_restraints     76
_refine_ls_hydrogen_treatment     mixed
_refine_ls_weighting_scheme     calc
_refine_ls_weighting_details
              'w=1/[\s^2^(Fo^2^)+(0.0865P)^2^+1.3556P] where P=(Fo^2^+2Fc^2^)/3'
_atom_sites_solution_hydrogens     mixed
_atom_sites_solution_primary     ?
_atom_sites_solution_secondary     ?
_refine_ls_shift/su_max     0.000
_refine_ls_shift/su_mean     0.000
_refine_diff_density_max     0.498
_refine_diff_density_min     -0.309
_refine_ls_extinction_method     none
_refine_ls_extinction_coef     .
loop_
    _atom_type_symbol
    _atom_type_description
    _atom_type_scat_dispersion_real
    _atom_type_scat_dispersion_imag
    _atom_type_scat_source
    'C' 'C' 0.0033 0.0016
                         'International Tables Vol C Tables 4.2.6.8 and 6.1.1.4'
    'H' 'H' 0.0000 0.0000
                         'International Tables Vol C Tables 4.2.6.8 and 6.1.1.4'
    'Cl' 'Cl' 0.1484 0.1585
                         'International Tables Vol C Tables 4.2.6.8 and 6.1.1.4'
    'N' 'N' 0.0061 0.0033
                         'International Tables Vol C Tables 4.2.6.8 and 6.1.1.4'
    'O' 'O' 0.0106 0.0060
                         'International Tables Vol C Tables 4.2.6.8 and 6.1.1.4'
_computing_data_collection
;
CAD-4 EXPRESS (Duisenberg, 1992; Mac\'i\<cek & Yordanov, 1992)
;
_computing_cell_refinement
;
CAD-4 EXPRESS (Duisenberg, 1992; Mac\'i\<cek & Yordanov, 1992)
;
_computing_data_reduction
;
XCAD4 (Harms & Wocadlo, 1995)
;
_computing_structure_solution
;
SHELXS97 (Sheldrick, 2008)
;
_computing_structure_refinement
;
<i>SHELXL2014/7</i> (Sheldrick, 2015)
;
_computing_molecular_graphics
;
DIAMOND (Brandenburg, 2006)
;
_computing_publication_material
;
WinGX (Farrugia, 2012) et publCIF (Westrip, 2010)
;
loop_
    _atom_site_type_symbol
    _atom_site_label
    _atom_site_fract_x
    _atom_site_fract_y
    _atom_site_fract_z
    _atom_site_U_iso_or_equiv
    _atom_site_adp_type
    _atom_site_calc_flag
    _atom_site_occupancy
    _atom_site_disorder_assembly
    _atom_site_disorder_group
    Cl Cl1 0.50151(7) 0.31499(12) -0.13350(6) 0.0489(3) Uani d 1 . .
    Cl Cl2 0.81520(6) 0.14325(11) 0.10249(6) 0.0451(3) Uani d 1 . .
    O O1 0.4382(3) 0.1784(4) -0.1580(3) 0.0826(10) Uani d 1 . .
    O O2 0.4241(2) 0.4462(4) -0.1214(2) 0.0737(9) Uani d 1 . .
    O O3 0.5804(2) 0.3560(5) -0.1981(2) 0.0792(10) Uani d 1 . .
    O O4 0.5640(3) 0.2872(5) -0.0592(2) 0.0813(10) Uani d 1 . .
    O O5A 0.7387(5) 0.0548(7) 0.0500(4) 0.086(2) Uani d 0.625(7) A 1
    O O6A 0.7578(9) 0.2766(13) 0.1287(8) 0.123(4) Uani d 0.625(7) A 1
    O O7A 0.8971(10) 0.2623(16) 0.1176(14) 0.194(6) Uani d 0.625(7) A 1
    O O8A 0.8629(8) 0.0545(13) 0.1667(5) 0.115(3) Uani d 0.625(7) A 1
    O O5B 0.777(2) 0.071(3) 0.1711(9) 0.164(8) Uani d 0.375(7) A 2
    O O6B 0.7303(15) 0.252(3) 0.096(2) 0.221(14) Uani d 0.375(7) A 2
    O O7B 0.9060(7) 0.196(2) 0.0523(8) 0.090(4) Uani d 0.375(7) A 2
    O O8B 0.8933(9) 0.068(2) 0.0508(10) 0.124(6) Uani d 0.375(7) A 2
    N N1 0.8554(2) 0.8496(3) -0.09235(18) 0.0353(6) Uani d 1 . .
    H H1A 0.931(3) 0.831(4) -0.100(2) 0.028(8) Uiso d 1 . .
    H H1B 0.843(3) 0.914(5) -0.053(3) 0.042(10) Uiso d 1 . .
    N N2 0.4985(3) 0.7836(6) -0.1322(3) 0.0631(10) Uani d 1 . .
    H H2A 0.469(5) 0.689(10) -0.124(5) 0.11(2) Uiso d 1 . .
    H H2B 0.476(4) 0.818(7) -0.184(4) 0.077(15) Uiso d 1 . .
    H H2C 0.480(4) 0.831(7) -0.086(2) 0.086(19) Uiso d 1 . .
    C C1 0.8071(3) 0.6875(4) -0.0636(2) 0.0382(7) Uani d 1 . .
    C C2 0.6774(3) 0.7041(4) -0.0605(2) 0.0430(8) Uani d 1 . .
    H H2D 0.6572 0.7757 -0.0155 0.052 Uiso calc 1 . .
    H H2E 0.6441 0.5999 -0.0488 0.052 Uiso calc 1 . .
    C C3 0.6264(2) 0.7688(4) -0.1410(2) 0.0410(7) Uani d 1 . .
    H H3 0.6439 0.6948 -0.1863 0.049 Uiso calc 1 . .
    C C4 0.6758(3) 0.9335(4) -0.1603(2) 0.0404(7) Uani d 1 . .
    H H4A 0.6543 1.0074 -0.1166 0.048 Uiso calc 1 . .
    H H4B 0.6422 0.9723 -0.2115 0.048 Uiso calc 1 . .
    C C5 0.8058(3) 0.9342(4) -0.1685(2) 0.0365(7) Uani d 1 . .
    C C6 0.8472(3) 0.8544(6) -0.2482(2) 0.0592(10) Uani d 1 . .
    H H6A 0.8104 0.7521 -0.2546 0.089 Uiso calc 1 . .
    H H6B 0.9286 0.8396 -0.2453 0.089 Uiso calc 1 . .
    H H6C 0.8286 0.9215 -0.2946 0.089 Uiso calc 1 . .
    C C7 0.8506(3) 1.1078(5) -0.1640(3) 0.0579(10) Uani d 1 . .
    H H7A 0.8181 1.1695 -0.2084 0.087 Uiso calc 1 . .
    H H7B 0.9324 1.1076 -0.1686 0.087 Uiso calc 1 . .
    H H7C 0.8291 1.1546 -0.1120 0.087 Uiso calc 1 . .
    C C8 0.8546(3) 0.6613(5) 0.0239(3) 0.0566(10) Uani d 1 . .
    H H8A 0.8321 0.7491 0.0587 0.085 Uiso calc 1 . .
    H H8B 0.9365 0.6555 0.0220 0.085 Uiso calc 1 . .
    H H8C 0.8248 0.5628 0.0459 0.085 Uiso calc 1 . .
    C C9 0.8465(4) 0.5516(5) -0.1205(3) 0.0624(11) Uani d 1 . .
    H H9A 0.8348 0.4503 -0.0935 0.094 Uiso calc 1 . .
    H H9B 0.9262 0.5647 -0.1326 0.094 Uiso calc 1 . .
    H H9C 0.8030 0.5545 -0.1711 0.094 Uiso calc 1 . .
loop_
    _atom_site_aniso_label
    _atom_site_aniso_U_11
    _atom_site_aniso_U_22
    _atom_site_aniso_U_33
    _atom_site_aniso_U_12
    _atom_site_aniso_U_13
    _atom_site_aniso_U_23
    Cl1 0.0460(5) 0.0553(6) 0.0455(5) 0.0046(4) -0.0021(3) -0.0024(4)
    Cl2 0.0418(4) 0.0486(5) 0.0449(5) 0.0028(3) 0.0007(3) -0.0056(4)
    O1 0.077(2) 0.067(2) 0.103(3) -0.0131(16) -0.0159(18) -0.0022(19)
    O2 0.0682(18) 0.067(2) 0.086(2) 0.0199(15) 0.0057(15) 0.0007(17)
    O3 0.0642(17) 0.109(3) 0.065(2) -0.0054(17) 0.0111(14) -0.0009(19)
    O4 0.080(2) 0.107(3) 0.0565(19) 0.0245(19) -0.0170(15) -0.0021(19)
    O5A 0.104(4) 0.066(4) 0.086(4) -0.010(3) -0.042(3) -0.023(3)
    O6A 0.112(8) 0.102(6) 0.154(8) 0.045(5) -0.056(6) -0.076(6)
    O7A 0.157(9) 0.134(9) 0.290(18) -0.052(7) 0.034(10) -0.035(11)
    O8A 0.139(6) 0.130(7) 0.075(5) 0.038(6) -0.045(5) 0.024(5)
    O5B 0.237(19) 0.18(2) 0.072(10) -0.076(18) 0.042(13) 0.037(10)
    O6B 0.050(8) 0.27(3) 0.35(4) 0.043(12) -0.022(14) 0.05(3)
    O7B 0.038(4) 0.154(12) 0.077(7) -0.013(6) 0.016(4) 0.019(8)
    O8B 0.082(7) 0.149(12) 0.142(12) -0.017(8) 0.040(7) -0.092(10)
    N1 0.0382(14) 0.0327(14) 0.0351(15) -0.0004(10) -0.0071(10) 0.0018(12)
    N2 0.0418(17) 0.081(3) 0.067(3) -0.0056(17) -0.0101(16) 0.013(2)
    C1 0.0445(16) 0.0292(15) 0.0407(18) -0.0008(12) -0.0071(13) 0.0073(13)
    C2 0.0485(17) 0.0421(18) 0.0383(19) -0.0083(14) -0.0020(13) 0.0079(14)
    C3 0.0361(15) 0.0457(19) 0.0410(18) -0.0025(13) -0.0067(12) 0.0015(15)
    C4 0.0456(17) 0.0357(16) 0.0397(18) 0.0034(13) -0.0084(12) 0.0063(14)
    C5 0.0444(16) 0.0342(16) 0.0306(16) -0.0041(12) -0.0039(11) 0.0054(13)
    C6 0.073(2) 0.069(3) 0.0355(19) 0.000(2) 0.0089(16) 0.0007(18)
    C7 0.074(2) 0.040(2) 0.059(2) -0.0170(18) -0.0132(18) 0.0145(18)
    C8 0.070(2) 0.052(2) 0.047(2) -0.0027(17) -0.0189(17) 0.0178(18)
    C9 0.079(3) 0.037(2) 0.070(3) 0.0173(18) -0.008(2) -0.0087(19)
_geom_special_details
;
 All esds (except the esd in the dihedral angle between two l.s. planes)
 are estimated using the full covariance matrix.  The cell esds are taken
 into account individually in the estimation of esds in distances, angles
 and torsion angles; correlations between esds in cell parameters are only
 used when they are defined by crystal symmetry.  An approximate (isotropic)
 treatment of cell esds is used for estimating esds involving l.s. planes.
;
loop_
    _geom_bond_atom_site_label_1
    _geom_bond_atom_site_label_2
    _geom_bond_site_symmetry_2
    _geom_bond_distance
    _geom_bond_publ_flag
    Cl1 O1 . 1.413(3) ?
    Cl1 O4 . 1.422(3) ?
    Cl1 O2 . 1.433(3) ?
    Cl1 O3 . 1.438(3) ?
    Cl2 O5B . 1.338(11) ?
    Cl2 O6B . 1.349(14) ?
    Cl2 O6A . 1.366(7) ?
    Cl2 O8A . 1.388(7) ?
    Cl2 O8B . 1.390(9) ?
    Cl2 O7A . 1.399(9) ?
    Cl2 O7B . 1.411(8) ?
    Cl2 O5A . 1.434(5) ?
    O6A O7A . 1.644(16) ?
    O7B O8B . 1.08(2) ?
    N1 C5 . 1.530(4) ?
    N1 C1 . 1.537(4) ?
    N1 H1A . 0.91(3) ?
    N1 H1B . 0.84(4) ?
    N2 C3 . 1.508(4) ?
    N2 H2A . 0.87(8) ?
    N2 H2B . 0.92(6) ?
    N2 H2C . 0.870(10) ?
    C1 C2 . 1.524(4) ?
    C1 C9 . 1.531(5) ?
    C1 C8 . 1.532(5) ?
    C2 C3 . 1.526(5) ?
    C2 H2D . 0.9700 ?
    C2 H2E . 0.9700 ?
    C3 C4 . 1.522(5) ?
    C3 H3 . 0.9800 ?
    C4 C5 . 1.526(4) ?
    C4 H4A . 0.9700 ?
    C4 H4B . 0.9700 ?
    C5 C6 . 1.530(5) ?
    C5 C7 . 1.539(5) ?
    C6 H6A . 0.9600 ?
    C6 H6B . 0.9600 ?
    C6 H6C . 0.9600 ?
    C7 H7A . 0.9600 ?
    C7 H7B . 0.9600 ?
    C7 H7C . 0.9600 ?
    C8 H8A . 0.9600 ?
    C8 H8B . 0.9600 ?
    C8 H8C . 0.9600 ?
    C9 H9A . 0.9600 ?
    C9 H9B . 0.9600 ?
    C9 H9C . 0.9600 ?
loop_
    _geom_angle_atom_site_label_1
    _geom_angle_atom_site_label_2
    _geom_angle_atom_site_label_3
    _geom_angle_site_symmetry_1
    _geom_angle_site_symmetry_3
    _geom_angle
    _geom_angle_publ_flag
    O1 Cl1 O4 . . 111.8(2) ?
    O1 Cl1 O2 . . 108.8(2) ?
    O4 Cl1 O2 . . 109.3(2) ?
    O1 Cl1 O3 . . 108.9(2) ?
    O4 Cl1 O3 . . 108.9(2) ?
    O2 Cl1 O3 . . 109.0(2) ?
    O5B Cl2 O6B . . 96.8(19) ?
    O6A Cl2 O8A . . 113.4(7) ?
    O5B Cl2 O8B . . 121.2(15) ?
    O6B Cl2 O8B . . 138.0(18) ?
    O6A Cl2 O7A . . 72.9(8) ?
    O8A Cl2 O7A . . 88.6(9) ?
    O5B Cl2 O7B . . 150.4(12) ?
    O6B Cl2 O7B . . 107.5(16) ?
    O8B Cl2 O7B . . 45.2(8) ?
    O6A Cl2 O5A . . 107.2(4) ?
    O8A Cl2 O5A . . 114.5(5) ?
    O7A Cl2 O5A . . 153.1(10) ?
    Cl2 O6A O7A . . 54.5(6) ?
    Cl2 O7A O6A . . 52.6(5) ?
    O8B O7B Cl2 . . 66.4(7) ?
    O7B O8B Cl2 . . 68.4(7) ?
    C5 N1 C1 . . 120.7(2) ?
    C5 N1 H1A . . 110(2) ?
    C1 N1 H1A . . 104(2) ?
    C5 N1 H1B . . 104(3) ?
    C1 N1 H1B . . 106(3) ?
    H1A N1 H1B . . 112(3) ?
    C3 N2 H2A . . 110(4) ?
    C3 N2 H2B . . 103(3) ?
    H2A N2 H2B . . 108(6) ?
    C3 N2 H2C . . 112(3) ?
    H2A N2 H2C . . 100(6) ?
    H2B N2 H2C . . 124(5) ?
    C2 C1 C9 . . 112.9(3) ?
    C2 C1 C8 . . 109.7(3) ?
    C9 C1 C8 . . 109.9(3) ?
    C2 C1 N1 . . 107.3(2) ?
    C9 C1 N1 . . 110.9(3) ?
    C8 C1 N1 . . 105.9(3) ?
    C1 C2 C3 . . 112.8(3) ?
    C1 C2 H2D . . 109.0 ?
    C3 C2 H2D . . 109.0 ?
    C1 C2 H2E . . 109.0 ?
    C3 C2 H2E . . 109.0 ?
    H2D C2 H2E . . 107.8 ?
    N2 C3 C4 . . 108.9(3) ?
    N2 C3 C2 . . 109.4(3) ?
    C4 C3 C2 . . 110.3(3) ?
    N2 C3 H3 . . 109.4 ?
    C4 C3 H3 . . 109.4 ?
    C2 C3 H3 . . 109.4 ?
    C3 C4 C5 . . 113.6(2) ?
    C3 C4 H4A . . 108.8 ?
    C5 C4 H4A . . 108.8 ?
    C3 C4 H4B . . 108.8 ?
    C5 C4 H4B . . 108.8 ?
    H4A C4 H4B . . 107.7 ?
    C4 C5 C6 . . 113.1(3) ?
    C4 C5 N1 . . 107.5(2) ?
    C6 C5 N1 . . 110.9(3) ?
    C4 C5 C7 . . 109.7(3) ?
    C6 C5 C7 . . 109.9(3) ?
    N1 C5 C7 . . 105.5(3) ?
    C5 C6 H6A . . 109.5 ?
    C5 C6 H6B . . 109.5 ?
    H6A C6 H6B . . 109.5 ?
    C5 C6 H6C . . 109.5 ?
    H6A C6 H6C . . 109.5 ?
    H6B C6 H6C . . 109.5 ?
    C5 C7 H7A . . 109.5 ?
    C5 C7 H7B . . 109.5 ?
    H7A C7 H7B . . 109.5 ?
    C5 C7 H7C . . 109.5 ?
    H7A C7 H7C . . 109.5 ?
    H7B C7 H7C . . 109.5 ?
    C1 C8 H8A . . 109.5 ?
    C1 C8 H8B . . 109.5 ?
    H8A C8 H8B . . 109.5 ?
    C1 C8 H8C . . 109.5 ?
    H8A C8 H8C . . 109.5 ?
    H8B C8 H8C . . 109.5 ?
    C1 C9 H9A . . 109.5 ?
    C1 C9 H9B . . 109.5 ?
    H9A C9 H9B . . 109.5 ?
    C1 C9 H9C . . 109.5 ?
    H9A C9 H9C . . 109.5 ?
    H9B C9 H9C . . 109.5 ?
loop_
    _geom_hbond_atom_site_label_D
    _geom_hbond_atom_site_label_H
    _geom_hbond_atom_site_label_A
    _geom_hbond_site_symmetry_A
    _geom_hbond_distance_DH
    _geom_hbond_distance_HA
    _geom_hbond_distance_DA
    _geom_hbond_angle_DHA
    N1 H1B O5A 1_565 0.84(4) 2.38(4) 3.178(7) 158(3)
    N1 H1B O8B 1_565 0.84(4) 2.19(5) 2.975(12) 155(3)
    N1 H1A O7B 3_765 0.91(3) 2.06(4) 2.885(9) 150(3)
    N1 H1A O7A 3_765 0.91(3) 2.17(4) 3.069(14) 169(3)
    N1 H1A O8B 3_765 0.91(3) 2.35(4) 3.086(13) 138(3)
    N2 H2A O2 . 0.87(8) 2.09(8) 2.947(6) 168(6)
    N2 H2B O3 2_654 0.92(6) 2.04(6) 2.951(6) 171(5)
_shelx_hkl_file
;
 -14  -1  -6 2.97973 6.16452   1-0.68587-0.16674-0.08914 0.00377 0.71853-0.98687
 -14  -1  -5-5.25663 6.15356   1-0.64520-0.20717-0.09166 0.00630 0.75500-0.97938
 -14  -1  -4  15.506 7.37697   1-0.60258-0.24956-0.09411 0.00876 0.78922-0.96964
 -14  -1  -3 7.36608  6.3855   1-0.55832-0.29358-0.09645 0.01112 0.82096-0.95743
 -14  -1  -2 153.174 11.2915   1-0.51279-0.33887-0.09867 0.01334 0.85003-0.94254
 -14  -1  -1 15.0563 7.54364   1-0.46640-0.38503-0.10073 0.01542 0.87628-0.92482
 -14  -1   0 16.5053 3.48435   1-0.41959-0.43161-0.10262 0.01731 0.89960-0.90419
 -14  -1   1  17.273 3.53866   1-0.37280-0.47816-0.10430 0.01902 0.91999-0.88062
 -14  -1   2 69.4624 5.15447   1-0.32651-0.52422-0.10578 0.02050 0.93746-0.85413
 -14  -1   3 30.7147 3.83869   1-0.28113-0.56935-0.10704 0.02177 0.95213-0.82484
 -14  -1   4 4.00762 4.89159   1-0.23708-0.61317-0.10807 0.02281 0.96414-0.79290
 -14  -1   5 8.14599 6.88462   1-0.19472-0.65529-0.10887 0.02363 0.97371-0.75850
 -14  -1   6 18.9853 6.38994   1-0.15435-0.69543-0.10945 0.02422 0.98106-0.72190
 -14   0   7 4.21984 5.55785   1-0.12182-0.72772-0.06714 0.06724 0.98959-0.68645
 -14   0   6-3.53597 6.12448   1-0.16016-0.68962-0.06675 0.06684 0.98394-0.72475
 -14   0   5    0.00 4.90356   1-0.20069-0.64932-0.06615 0.06623 0.97631-0.76108
 -14   0   4-9.09623   5.628   1-0.24317-0.60708-0.06532 0.06539 0.96645-0.79517
 -14   0   3-12.3483 5.88683   1-0.28728-0.56321-0.06427 0.06433 0.95411-0.82680
 -14   0   2  2.2246 5.72592   1-0.33267-0.51806-0.06299 0.06304 0.93912-0.85577
 -14   0   1-1.10635 5.36321   1-0.37892-0.47204-0.06149 0.06153 0.92132-0.88193
 -14   0   0 9.94213 6.48853   1-0.42560-0.42560-0.05979 0.05981 0.90062-0.90519
 -14   0  -1 0.55362  4.3239   1-0.47226-0.37917-0.05789 0.05790 0.87699-0.92552
 -14   0  -2 21.3534 3.86379   1-0.51845-0.33321-0.05581 0.05582 0.85047-0.94296
 -14   0  -3 3.37562 4.96878   1-0.56375-0.28816-0.05359 0.05358 0.82116-0.95760
 -14   0  -4 38.0192 4.14741   1-0.60773-0.24441-0.05124 0.05122 0.78920-0.96960
 -14   0  -5 3.48041  4.7125   1-0.65006-0.20232-0.04880 0.04877 0.75480-0.97916
 -14   0  -6 111.286  8.4823   1-0.69042-0.16219-0.04628 0.04624 0.71820-0.98652
 -14   0  -7 5.45313 6.02866   1-0.72857-0.12428-0.04372 0.04367 0.67965-0.99193
 -14   1  -6 5.95947 6.63618   1-0.69432-0.15829-0.00332 0.08860 0.71592-0.98422
 -14   1  -5-7.59291 6.37145   1-0.65436-0.19802-0.00583 0.09112 0.75264-0.97698
 -14   1  -4 20.6747 7.17296   1-0.61242-0.23972-0.00827 0.09357 0.78719-0.96757
 -14   1  -3-5.09959 6.12895   1-0.56880-0.28310-0.01061 0.09593 0.81934-0.95576
 -14   1  -2 158.785 11.2636   1-0.52385-0.32782-0.01284 0.09816 0.84889-0.94135
 -14   1  -1 18.9598 7.43987   1-0.47797-0.37347-0.01492 0.10026 0.87567-0.92417
 -14   1   0 13.3526 6.53574   1-0.43156-0.41964-0.01683 0.10218 0.89959-0.90414
 -14   1   1 15.0451 5.37368   1-0.38509-0.46587-0.01854 0.10391 0.92061-0.88119
 -14   1   2 76.3713 5.11713   1-0.33900-0.51173-0.02006 0.10543 0.93874-0.85536
 -14   1   3 35.9908 4.12407   1-0.29372-0.55678-0.02135 0.10674 0.95406-0.82673
 -14   1   4 5.72547 5.55105   1-0.24965-0.60061-0.02243 0.10782 0.96672-0.79543
 -14   1   5 16.0989 3.70564   1-0.20716-0.64286-0.02327 0.10868 0.97690-0.76165
 -14   1   6 11.8664 6.39026   1-0.16657-0.68322-0.02390 0.10932 0.98483-0.72562
 -14   2   6 7.86835  6.1427   1-0.17353-0.67626 0.01911 0.15164 0.98370-0.72447
 -14   2   5 16.0345 7.05182   1-0.21408-0.63595 0.01975 0.15098 0.97546-0.76019
 -14   2   4 37.4116 3.93582   1-0.25647-0.59379 0.02062 0.15010 0.96495-0.79363
 -14   2   3 3.46408 5.83091   1-0.30039-0.55011 0.02171 0.14900 0.95195-0.82460
 -14   2   2 5.72246 5.72246   1-0.34546-0.50527 0.02302 0.14768 0.93629-0.85289
 -14   2   1 2.27706 4.76282   1-0.39129-0.45968 0.02454 0.14614 0.91783-0.87840
 -14   2   0  14.779 6.12211   1-0.43744-0.41376 0.02627 0.14441 0.89651-0.90103
 -14   2  -1 15.9521 7.20641   1-0.48348-0.36796 0.02818 0.14248 0.87230-0.92079
 -14   2  -2 6.30432   6.252   1-0.52896-0.32272 0.03026 0.14039 0.84527-0.93771
 -14   2  -3-0.57865 5.63995   1-0.57346-0.27845 0.03248 0.13816 0.81551-0.95191
 -14   2  -4 3.51772 6.58106   1-0.61661-0.23553 0.03482 0.13581 0.78319-0.96355
 -14   2  -5 20.6627 3.74868   1-0.65807-0.19432 0.03725 0.13336 0.74851-0.97283
 -14   3  -4 21.8236 3.89739   1-0.62027-0.23188 0.07803 0.17793 0.77718-0.95752
 -14   3  -3-9.57771 5.92591   1-0.57768-0.27423 0.07570 0.18027 0.80965-0.94603
 -14   3  -2 8.30351 5.30492   1-0.53372-0.31795 0.07348 0.18249 0.83961-0.93202
 -14   3  -1 67.0286 5.15959   1-0.48876-0.36268 0.07141 0.18458 0.86688-0.91534
 -14   3   0-1.76534 5.48866   1-0.44320-0.40801 0.06950 0.18650 0.89136-0.89586
 -14   3   1 4.12488 5.98042   1-0.39747-0.45350 0.06776 0.18825 0.91298-0.87352
 -14   3   2 11.8445 6.54132   1-0.35201-0.49872 0.06623 0.18979 0.93176-0.84835
 -14   3   3 59.4903 4.84359   1-0.30725-0.54324 0.06491 0.19112 0.94777-0.82039
 -14   3   4 9.67136 3.82294   1-0.26360-0.58666 0.06381 0.19224 0.96111-0.78977
 -13   5   2 0.60139 5.92304   1-0.32928-0.46065 0.15197 0.27470 0.93018-0.84639
 -13   5   1 12.5669 5.58172   1-0.37774-0.41243 0.15364 0.27302 0.91108-0.87125
 -13   5   0 39.6386 4.58135   1-0.42640-0.36401 0.15553 0.27112 0.88880-0.89293
 -13   5  -1 34.7316 4.09073   1-0.47475-0.31590 0.15761 0.26903 0.86338-0.91147
 -13   5  -2 1.20438 5.96138   1-0.52228-0.26860 0.15986 0.26676 0.83489-0.92694
 -13   4  -6-6.00964 6.47259   1-0.69467-0.09716 0.12663 0.21462 0.70440-0.97230
 -13   4  -5 48.7028  4.7701   1-0.65371-0.13787 0.12396 0.21731 0.74304-0.96699
 -13   4  -4 37.2749  4.2621   1-0.61040-0.18095 0.12134 0.21994 0.77950-0.95948
 -13   4  -3 8.00469 5.11401   1-0.56502-0.22610 0.11880 0.22249 0.81347-0.94950
 -13   4  -2-9.62593 5.91163   1-0.51795-0.27293 0.11638 0.22492 0.84470-0.93677
 -13   4  -1 42.9637 4.53003   1-0.46963-0.32102 0.11411 0.22720 0.87296-0.92107
 -13   4   0 6.17712 5.96943   1-0.42053-0.36988 0.11202 0.22930 0.89810-0.90225
 -13   4   1 5.62424 5.09297   1-0.37116-0.41901 0.11013 0.23121 0.92004-0.88023
 -13   4   2 11.3084 5.93019   1-0.32207-0.46787 0.10846 0.23289 0.93877-0.85500
 -13   4   3 26.2457 3.84158   1-0.27375-0.51595 0.10703 0.23433 0.95437-0.82665
 -13   4   4 -4.6224  5.2322   1-0.22670-0.56276 0.10584 0.23553 0.96699-0.79531
 -13   4   5 7.04566 5.57008   1-0.18136-0.60787 0.10491 0.23647 0.97685-0.76120
 -13   4   6 10.7744 5.48604   1-0.13809-0.65090 0.10422 0.23718 0.98419-0.72459
 -13   3   8 4.19925 7.07263   1-0.05007-0.73845 0.06026 0.19583 0.99666-0.64916
 -13   3   7  21.032 7.01066   1-0.08846-0.70030 0.06047 0.19561 0.99377-0.69023
 -13   3   6 2.28248 6.19852   1-0.12951-0.65948 0.06090 0.19516 0.98901-0.72943
 -13   3   5-8.38613 5.39153   1-0.17302-0.61621 0.06157 0.19448 0.98207-0.76644
 -13   3   4  11.543   4.947   1-0.21867-0.57079 0.06250 0.19355 0.97262-0.80096
 -13   3   3 87.0483 6.75774   1-0.26610-0.52360 0.06367 0.19236 0.96042-0.83271
 -13   3   2 2.68601 2.85948   1-0.31486-0.47507 0.06509 0.19093 0.94522-0.86147
 -13   3   1-1.06836 5.94835   1-0.36448-0.42569 0.06675 0.18925 0.92687-0.88708
 -13   3   0-4.79994 4.61875   1-0.41442-0.37598 0.06865 0.18735 0.90527-0.90945
 -13   3  -1 32.2535  3.8094   1-0.46417-0.32647 0.07074 0.18524 0.88044-0.92857
 -13   3  -2 33.5369 4.12486   1-0.51318-0.27770 0.07302 0.18295 0.85242-0.94452
 -13   3  -3 -0.5436 5.12829   1-0.56097-0.23015 0.07546 0.18051 0.82139-0.95744
 -13   3  -4  8.8208 4.99223   1-0.60708-0.18427 0.07801 0.17794 0.78755-0.96756
 -13   3  -5    0.00 5.49771   1-0.65114-0.14044 0.08066 0.17528 0.75117-0.97514
 -13   3  -6 41.8312  4.1454   1-0.69284-0.09898 0.08336 0.17257 0.71255-0.98048
 -13   3  -7    0.00 5.38038   1-0.73193-0.06013 0.08608 0.16983 0.67201-0.98390
 -13   3  -8-2.41232 5.59273   1-0.76824-0.02405 0.08881 0.16710 0.62987-0.98572
 -13   2  -9 19.6445  3.8139   1-0.80089 0.00837 0.04841 0.12216 0.59256-0.99238
 -13   2  -8 13.9958 5.88963   1-0.76687-0.02542 0.04568 0.12490 0.63606-0.99193
 -13   2  -7 73.9951 5.78936   1-0.72994-0.06211 0.04293 0.12766 0.67825-0.99016
 -13   2  -6 0.55293 5.92957   1-0.69022-0.10160 0.04018 0.13042 0.71878-0.98674
 -13   2  -5 243.424 12.9148   1-0.64787-0.14371 0.03746 0.13316 0.75735-0.98134
 -13   2  -4 32.7495 4.15535   1-0.60316-0.18819 0.03480 0.13583 0.79362-0.97366
 -13   2  -3 55.8231 4.30146   1-0.55640-0.23471 0.03223 0.13841 0.82730-0.96337
 -13   2  -2 15.0145 6.44584   1-0.50800-0.28287 0.02979 0.14086 0.85811-0.95023
 -13   2  -1 201.092 12.0943   1-0.45841-0.33223 0.02750 0.14316 0.88585-0.93401
 -13   2   0 48.9064 4.03215   1-0.40814-0.38226 0.02540 0.14527 0.91037-0.91457
 -13   2   1 13.8753  6.1022   1-0.35772-0.43244 0.02352 0.14717 0.93160-0.89184
 -13   2   2  22.745 3.21441   1-0.30770-0.48223 0.02186 0.14883 0.94957-0.86585
 -13   2   3 63.0722 5.29998   1-0.25861-0.53109 0.02045 0.15025 0.96437-0.83669
 -13   2   4 31.7661 3.79325   1-0.21092-0.57854 0.01930 0.15142 0.97617-0.80453
 -13   2   5 11.3171 5.67775   1-0.16508-0.62415 0.01840 0.15233 0.98521-0.76961
 -13   2   6  12.111 5.97994   1-0.12145-0.66754 0.01774 0.15300 0.99178-0.73222
 -13   2   7-5.07746 5.78094   1-0.08032-0.70843 0.01733 0.15342 0.99618-0.69266
 -13   2   8 8.69922 6.43193   1-0.04192-0.74659 0.01715 0.15362 0.99874-0.65126
 -13   2   9 6.57492 5.82585   1-0.00639-0.78189 0.01717 0.15360 0.99979-0.60835
 -13   1  10 42.9995 4.75587   1 0.03330-0.82135-0.02552 0.11098 0.99928-0.56390
 -13   1   9    0.00 5.36868   1 0.00088-0.78916-0.02576 0.11121 0.99965-0.60824
 -13   1   8 57.0753 5.27426   1-0.03452-0.75399-0.02581 0.11125 0.99886-0.65141
 -13   1   7 13.8026 6.07313   1-0.07284-0.71591-0.02565 0.11108 0.99660-0.69311
 -13   1   6 6.99892 5.62084   1-0.11392-0.67506-0.02526 0.11068 0.99254-0.73300
 -13   1   5-4.74074 4.91319   1-0.15757-0.63165-0.02463 0.11004 0.98633-0.77076
 -13   1   4 131.037 8.20385   1-0.20349-0.58597-0.02375 0.10914 0.97768-0.80606
 -13   1   3  28.894 3.89067   1-0.25132-0.53837-0.02262 0.10800 0.96627-0.83861
 -13   1   2    0.00 5.09723   1-0.30064-0.48929-0.02123 0.10660 0.95187-0.86817
 -13   1   1-3.51149 5.74155   1-0.35095-0.43922-0.01959 0.10494 0.93429-0.89455
 -13   1   0  77.121 5.69884   1-0.40172-0.38868-0.01771 0.10306 0.91342-0.91764
 -13   1  -1-2.00828 4.97024   1-0.45241-0.33823-0.01562 0.10095 0.88923-0.93741
 -13   1  -2 3.53872 4.97891   1-0.50246-0.28841-0.01333 0.09866 0.86178-0.95392
 -13   1  -3 7.15584  4.9026   1-0.55138-0.23973-0.01089 0.09620 0.83121-0.96731
 -13   1  -4 7.26461 5.73144   1-0.59867-0.19267-0.00831 0.09361 0.79773-0.97778
 -13   1  -5 4.23057 4.72992   1-0.64393-0.14764-0.00564 0.09093 0.76159-0.98561
 -13   1  -6 7.57194 5.82516   1-0.68684-0.10498-0.00290 0.08818 0.72311-0.99108
 -13   1  -7 2.21984  6.0284   1-0.72711-0.06494-0.00013 0.08540 0.68261-0.99454
 -13   1  -8 3.99813 5.62529   1-0.76458-0.02771 0.00264 0.08261 0.64042-0.99631
 -13   1  -9 16.7002  3.1251   1-0.79911 0.00659 0.00540 0.07985 0.59686-0.99671
 -13   0 -10-4.24003 5.90382   1-0.82831 0.03556-0.03482 0.03472 0.55472-0.99855
 -13   0  -9-2.92718 5.39746   1-0.79635 0.00383-0.03754 0.03746 0.59937-0.99925
 -13   0  -8 121.373   8.762   1-0.76139-0.03090-0.04031 0.04024 0.64294-0.99885
 -13   0  -7-1.65283 5.48182   1-0.72347-0.06858-0.04310 0.04304 0.68510-0.99706
 -13   0  -6 17.1773  6.2138   1-0.68273-0.10908-0.04588 0.04584 0.72554-0.99353
 -13   0  -5 8.39628 4.39052   1-0.63937-0.15221-0.04863 0.04860 0.76391-0.98794
 -13   0  -4 357.306 15.5311   1-0.59365-0.19769-0.05131 0.05129 0.79988-0.97995
 -13   0  -3 3.54956 4.99415   1-0.54592-0.24519-0.05389 0.05388 0.83315-0.96927
 -13   0  -2 29.0836 3.75245   1-0.49660-0.29426-0.05633 0.05633 0.86345-0.95561
 -13   0  -1    0.00  5.1753   1-0.44619-0.34444-0.05861 0.05862 0.89059-0.93879
 -13   0   0  286.09  13.493   1-0.39520-0.39520-0.06069 0.06072 0.91444-0.91868
 -13   0   1-2.48783 5.60729   1-0.34419-0.44597-0.06255 0.06259 0.93494-0.89522
 -13   0   2 37.0455 4.02572   1-0.29371-0.49622-0.06417 0.06422 0.95213-0.86845
 -13   0   3 8.09309 4.04654   1-0.24429-0.54540-0.06554 0.06560 0.96614-0.83850
 -13   0   4 86.7269   6.389   1-0.19643-0.59303-0.06665 0.06672 0.97716-0.80557
 -13   0   5 7.31742  4.4962   1-0.15054-0.63868-0.06751 0.06759 0.98546-0.76990
 -13   0   6  18.167 3.51735   1-0.10699-0.68199-0.06811 0.06820 0.99132-0.73180
 -13   0   7 1.09613 5.08255   1-0.06605-0.72270-0.06847 0.06857 0.99508-0.69160
 -13   0   8    0.00  5.5247   1-0.02792-0.76059-0.06861 0.06872 0.99707-0.64964
 -13   0   9-0.58176 5.30013   1 0.00727-0.79554-0.06854 0.06866 0.99763-0.60624
 -13   0  10 16.2442 6.16496   1 0.03945-0.82749-0.06828 0.06841 0.99707-0.56171
 -13  -1  10 48.8514 4.51384   1 0.04458-0.83262-0.11087 0.02568 0.99303-0.55770
 -13  -1   9-1.75722 4.86552   1 0.01273-0.80101-0.11116 0.02596 0.99375-0.60238
 -13  -1   8 49.9737 4.79629   1-0.02214-0.76637-0.11125 0.02604 0.99338-0.64597
 -13  -1   7 17.1143  6.0728   1-0.05999-0.72876-0.11114 0.02592 0.99163-0.68818
 -13  -1   6 17.2272 3.01347   1-0.10068-0.68830-0.11081 0.02557 0.98815-0.72865
 -13  -1   5 1.58016  5.0795   1-0.14403-0.64518-0.11023 0.02499 0.98260-0.76706
 -13  -1   4 117.243 7.99835   1-0.18977-0.59968-0.10941 0.02415 0.97465-0.80308
 -13  -1   3 30.7636  3.7043   1-0.23756-0.55213-0.10832 0.02305 0.96400-0.83638
 -13  -1   2 3.02821 4.62566   1-0.28696-0.50297-0.10698 0.02170 0.95037-0.86671
 -13  -1   1 4.51478 5.42608   1-0.33749-0.45267-0.10538 0.02009 0.93356-0.89386
 -13  -1   0 71.8627 5.84548   1-0.38862-0.40177-0.10354 0.01824 0.91343-0.91770
 -13  -1  -1 6.02484 5.36064   1-0.43980-0.35083-0.10148 0.01616 0.88994-0.93816
 -13  -1  -2 7.58297 5.02997   1-0.49046-0.30040-0.09921 0.01389 0.86312-0.95531
 -13  -1  -3 7.66697 6.06935   1-0.54007-0.25103-0.09678 0.01144 0.83310-0.96924
 -13  -1  -4  3.6323 4.78403   1-0.58813-0.20321-0.09420 0.00885 0.80007-0.98017
 -13  -1  -5 10.0476 4.87549   1-0.63420-0.15737-0.09152 0.00616 0.76429-0.98835
 -13  -1  -6 4.32682 5.82516   1-0.67794-0.11387-0.08877 0.00340 0.72607-0.99409
 -13  -1  -7 1.66497 6.00312   1-0.71905-0.07300-0.08597 0.00059 0.68573-0.99771
 -13  -1  -8-2.28477 6.15192   1-0.75732-0.03496-0.08317-0.00222 0.64362-0.99956
 -13  -1  -9  8.8413 5.86466   1-0.79264 0.00012-0.08039-0.00501 0.60008-0.99997
 -12  -1 -12 16.3594 6.38358   1-0.88474 0.15232-0.07051-0.01493 0.45595-0.98739
 -12  -1 -11 8.72057 5.95728   1-0.85798 0.12579-0.07325-0.01218 0.50381-0.99130
 -12  -1 -10 102.826 8.00782   1-0.82785 0.09590-0.07609-0.00933 0.55129-0.99482
 -12  -1  -9 11.8424 6.13746   1-0.79428 0.06256-0.07902-0.00639 0.59810-0.99767
 -12  -1  -8 24.4306  3.5382   1-0.75721 0.02573-0.08201-0.00338 0.64390-0.99951
 -12  -1  -7 31.2116 4.00628   1-0.71669-0.01456-0.08505-0.00033 0.68831-0.99996
 -12  -1  -6 233.297 12.9863   1-0.67281-0.05820-0.08810 0.00273 0.73091-0.99860
 -12  -1  -5 22.5751 3.45392   1-0.62577-0.10500-0.09112 0.00576 0.77127-0.99500
 -12  -1  -4 72.8382 5.77538   1-0.57589-0.15465-0.09408 0.00873 0.80897-0.98874
 -12  -1  -3 123.481 8.62454   1-0.52357-0.20674-0.09693 0.01159 0.84361-0.97942
 -12  -1  -2  110.92 7.59202   1-0.46933-0.26074-0.09962 0.01429 0.87483-0.96668
 -12  -1  -1 8.54746 4.94853   1-0.41377-0.31606-0.10212 0.01681 0.90237-0.95027
 -12  -1   0 123.355 8.70952   1-0.35758-0.37202-0.10439 0.01909 0.92607-0.93001
 -12  -1   1 65.3963 5.11969   1-0.30144-0.42792-0.10641 0.02111 0.94587-0.90585
 -12  -1   2 6.33584  4.3408   1-0.24606-0.48307-0.10814 0.02285 0.96184-0.87786
 -12  -1   3 14.6515 3.03709   1-0.19209-0.53679-0.10957 0.02430 0.97417-0.84623
 -12  -1   4 2.32669 4.81349   1-0.14014-0.58851-0.11070 0.02544 0.98313-0.81123
 -12  -1   5 3.32491 5.60001   1-0.09070-0.63772-0.11154 0.02629 0.98908-0.77322
 -12  -1   6 25.7994 3.24114   1-0.04416-0.68402-0.11209 0.02685 0.99244-0.73262
 -12  -1   7  1.5021 5.13065   1-0.00081-0.72714-0.11237 0.02715 0.99362-0.68984
 -12  -1   8-3.61711 5.19307   1 0.03917-0.76687-0.11241 0.02720 0.99306-0.64532
 -12  -1   9 8.55717 3.85666   1 0.07567-0.80315-0.11223 0.02703 0.99116-0.59946
 -12  -1  10 1.66506 4.99517   1 0.10870-0.83594-0.11185 0.02666 0.98830-0.55265
 -12  -1  11-2.30878 5.53626   1 0.13830-0.86530-0.11129 0.02612 0.98482-0.50520
 -12  -1  12 9.02044 6.16213   1 0.16456-0.89133-0.11059 0.02542 0.98099-0.45741
 -12   0  12 122.264 8.51373   1 0.15994-0.88671-0.06805 0.06821 0.98560-0.46201
 -12   0  11 9.17137 4.36544   1 0.13328-0.86028-0.06874 0.06889 0.98938-0.50974
 -12   0  10 15.4281 5.83127   1 0.10328-0.83052-0.06927 0.06941 0.99276-0.55708
 -12   0   9 6.90051 4.53523   1 0.06986-0.79733-0.06963 0.06975 0.99547-0.60375
 -12   0   8 217.367 12.5993   1 0.03297-0.76069-0.06978 0.06989 0.99716-0.64940
 -12   0   7    0.00 4.55167   1-0.00735-0.72060-0.06971 0.06981 0.99747-0.69367
 -12   0   6 91.7084 7.02786   1-0.05100-0.67718-0.06940 0.06948 0.99598-0.73614
 -12   0   5 0.94174 4.93855   1-0.09780-0.63062-0.06881 0.06889 0.99227-0.77639
 -12   0   4 373.116 14.6791   1-0.14743-0.58122-0.06794 0.06801 0.98591-0.81399
 -12   0   3 6.80598 4.37563   1-0.19950-0.52939-0.06677 0.06683 0.97652-0.84855
 -12   0   2 288.787  12.149   1-0.25349-0.47563-0.06531 0.06535 0.96374-0.87973
 -12   0   1-5.78907 4.85779   1-0.30881-0.42055-0.06355 0.06359 0.94731-0.90727
 -12   0   0 459.087 15.9683   1-0.36480-0.36480-0.06152 0.06154 0.92706-0.93098
 -12   0  -1 4.45718 4.71704   1-0.42076-0.30907-0.05923 0.05924 0.90295-0.95082
 -12   0  -2 221.912  11.558   1-0.47601-0.25406-0.05671 0.05671 0.87503-0.96686
 -12   0  -3 3.63924 4.63914   1-0.52989-0.20042-0.05401 0.05400 0.84348-0.97927
 -12   0  -4 62.9373 5.11151   1-0.58180-0.14874-0.05116 0.05114 0.80857-0.98832
 -12   0  -5-3.78253 4.86794   1-0.63125-0.09952-0.04821 0.04817 0.77067-0.99438
 -12   0  -6 111.875 7.45784   1-0.67784-0.05317-0.04519 0.04515 0.73015-0.99782
 -12   0  -7-0.99866  4.8412   1-0.72128-0.00996-0.04216 0.04210 0.68746-0.99909
 -12   0  -8    0.00 5.05326   1-0.76138 0.02990-0.03913 0.03906 0.64302-0.99860
 -12   0  -9 5.34236 5.34236   1-0.79804 0.06632-0.03615 0.03607 0.59722-0.99677
 -12   0 -10 13.3154 5.76575   1-0.83124 0.09928-0.03324 0.03314 0.55045-0.99395
 -12   0 -11-0.57738 5.62757   1-0.86102 0.12883-0.03041 0.03031 0.50303-0.99049
 -12   0 -12-3.61149 6.25528   1-0.88748 0.15505-0.02769 0.02758 0.45524-0.98667
 -12   1 -12-1.81762 6.71945   1-0.88899 0.15656 0.01518 0.07003 0.45291-0.98431
 -12   1 -11 14.1467 3.15468   1-0.86291 0.13072 0.01249 0.07273 0.50057-0.98801
 -12   1 -10 111.016 8.09359   1-0.83354 0.10159 0.00968 0.07555 0.54789-0.99137
 -12   1  -9 15.7899  3.5886   1-0.80080 0.06908 0.00679 0.07845 0.59459-0.99412
 -12   1  -8 22.8712 3.95867   1-0.76463 0.03314 0.00383 0.08142 0.64035-0.99592
 -12   1  -7 34.9013 3.82631   1-0.72505-0.00620 0.00083 0.08444 0.68480-0.99641
 -12   1  -6 223.026 12.6787   1-0.68214-0.04887-0.00219 0.08747 0.72755-0.99519
 -12   1  -5 20.5084 3.31578   1-0.63609-0.09469-0.00519 0.09048 0.76817-0.99186
 -12   1  -4 65.7412 4.94133   1-0.58718-0.14336-0.00814 0.09344 0.80625-0.98598
 -12   1  -3 119.809 9.10007   1-0.53578-0.19452-0.01098 0.09629 0.84140-0.97716
 -12   1  -2 147.792 9.63835   1-0.48239-0.24769-0.01369 0.09901 0.87325-0.96506
 -12   1  -1 7.64773 4.65345   1-0.42756-0.30227-0.01621 0.10154 0.90153-0.94938
 -12   1   0 119.019 7.65921   1-0.37196-0.35764-0.01851 0.10386 0.92605-0.92994
 -12   1   1 51.9905 4.21389   1-0.31624-0.41312-0.02057 0.10592 0.94674-0.90667
 -12   1   2 1.81035 3.78661   1-0.26111-0.46802-0.02235 0.10772 0.96363-0.87960
 -12   1   3 11.9051 5.53266   1-0.20722-0.52167-0.02384 0.10922 0.97687-0.84889
 -12   1   4 13.4948 5.07623   1-0.15516-0.57349-0.02503 0.11042 0.98672-0.81477
 -12   1   5  7.1248 5.00429   1-0.10546-0.62296-0.02593 0.11134 0.99350-0.77759
 -12   1   6 26.4484 3.53638   1-0.05852-0.66966-0.02655 0.11196 0.99760-0.73773
 -12   1   7  3.5049 4.45032   1-0.01467-0.71328-0.02690 0.11232 0.99943-0.69561
 -12   1   8-1.03346 5.16729   1 0.02590-0.75362-0.02700 0.11243 0.99942-0.65164
 -12   1   9 4.27882 4.78386   1 0.06307-0.79054-0.02687 0.11232 0.99796-0.60622
 -12   1  10-1.66514 4.99543   1 0.09679-0.82403-0.02654 0.11200 0.99545-0.55975
 -12   1  11 1.73168 4.79479   1 0.12711-0.85411-0.02603 0.11150 0.99221-0.51255
 -12   1  12-3.60836 6.58793   1 0.15409-0.88086-0.02536 0.11084 0.98854-0.46492
 -12   2  11 33.9794 4.32554   1 0.11982-0.84683 0.01685 0.15395 0.99329-0.51360
 -12   2  10-2.83551 6.23812   1 0.08928-0.81652 0.01636 0.15443 0.99634-0.56062
 -12   2   9 102.836  7.8382   1 0.05534-0.78282 0.01605 0.15472 0.99863-0.60686
 -12   2   8 19.5707 3.35921   1 0.01799-0.74571 0.01595 0.15481 0.99980-0.65199
 -12   2   7 49.5848 4.39926   1-0.02272-0.70523 0.01607 0.15468 0.99948-0.69564
 -12   2   6 2.49538 5.57983   1-0.06667-0.66152 0.01645 0.15429 0.99727-0.73739
 -12   2   5 306.034   13.54   1-0.11363-0.61479 0.01709 0.15363 0.99276-0.77683
 -12   2   4 7.16538 6.02347   1-0.16328-0.56538 0.01802 0.15269 0.98553-0.81356
 -12   2   3 2.35131 5.50427   1-0.21520-0.51369 0.01924 0.15146 0.97522-0.84721
 -12   2   2 -8.8346 5.44244   1-0.26887-0.46026 0.02076 0.14994 0.96150-0.87745
 -12   2   1 294.226 13.3949   1-0.32369-0.40568 0.02256 0.14813 0.94415-0.90406
 -12   2   0 65.6906 4.93816   1-0.37900-0.35060 0.02462 0.14605 0.92303-0.92690
 -12   2  -1-0.92456 4.75945   1-0.43413-0.29571 0.02693 0.14373 0.89811-0.94594
 -12   2  -2 4.19176 4.77253   1-0.48841-0.24166 0.02946 0.14119 0.86949-0.96128
 -12   2  -3  50.534 4.22475   1-0.54121-0.18910 0.03216 0.13848 0.83736-0.97311
 -12   2  -4 31.9486 3.63569   1-0.59199-0.13856 0.03499 0.13563 0.80201-0.98172
 -12   2  -5 67.7589 5.68965   1-0.64026-0.09052 0.03792 0.13269 0.76379-0.98745
 -12   2  -6-4.01085 5.01356   1-0.68567-0.04535 0.04090 0.12970 0.72309-0.99071
 -12   2  -7 4.64042 4.97228   1-0.72795-0.00331 0.04390 0.12669 0.68032-0.99191
 -12   2  -8  3.1917 5.21203   1-0.76693 0.03544 0.04688 0.12370 0.63591-0.99145
 -12   2  -9 13.2091 5.22136   1-0.80253 0.07081 0.04981 0.12076 0.59023-0.98973
 -12   2 -10 2.28344 5.16936   1-0.83475 0.10279 0.05268 0.11788 0.54364-0.98710
 -12   2 -11 5.33989 5.13831   1-0.86363 0.13143 0.05545 0.11510 0.49645-0.98387
 -12   3 -10 5.90852 5.72852   1-0.83482 0.10286 0.09574 0.16015 0.53767-0.98111
 -12   3  -9 16.7346 3.21601   1-0.80321 0.07148 0.09291 0.16299 0.58411-0.98360
 -12   3  -8-2.20865 5.12054   1-0.76825 0.03676 0.09001 0.16590 0.62968-0.98520
 -12   3  -7 108.248 7.60371   1-0.72996-0.00130 0.08706 0.16886 0.67403-0.98559
 -12   3  -6   7.304 5.16471   1-0.68839-0.04263 0.08409 0.17184 0.71677-0.98437
 -12   3  -5 3.56765 5.17253   1-0.64372-0.08707 0.08113 0.17481 0.75751-0.98115
 -12   3  -4 1.99892 4.35655   1-0.59618-0.13437 0.07823 0.17772 0.79584-0.97553
 -12   3  -3 260.717 12.8842   1-0.54614-0.18417 0.07541 0.18055 0.83137-0.96710
 -12   3  -2 3.40411 4.78952   1-0.49404-0.23603 0.07272 0.18325 0.86375-0.95552
 -12   3  -1 36.3742  3.6061   1-0.44042-0.28942 0.07020 0.18578 0.89269-0.94049
 -12   3   0-0.96316 5.49088   1-0.38589-0.34371 0.06789 0.18811 0.91798-0.92183
 -12   3   1 153.911 9.82885   1-0.33111-0.39826 0.06581 0.19020 0.93952-0.89941
 -12   3   2 13.1096  5.1155   1-0.27673-0.45240 0.06400 0.19202 0.95733-0.87326
 -12   3   3 21.4311  3.4199   1-0.22341-0.50549 0.06247 0.19356 0.97152-0.84350
 -12   3   4 14.4476 6.20245   1-0.17175-0.55691 0.06123 0.19482 0.98232-0.81033
 -12   3   5  1.5233 5.34967   1-0.12226-0.60616 0.06027 0.19578 0.99001-0.77406
 -12   3   6  52.984 4.70612   1-0.07539-0.65280 0.05960 0.19646 0.99497-0.73506
 -12   3   7 11.9097 2.79366   1-0.03147-0.69649 0.05920 0.19688 0.99758-0.69372
 -12   3   8  27.092 3.79589   1 0.00928-0.73700 0.05905 0.19704 0.99826-0.65044
 -12   3   9  1.7014 6.58948   1 0.04671-0.77419 0.05913 0.19697 0.99741-0.60562
 -12   3  10 26.0298 3.95805   1 0.08076-0.80801 0.05941 0.19670 0.99540-0.55965
 -12   4   9 20.6309 4.32801   1 0.03721-0.76469 0.10237 0.23906 0.99426-0.60246
 -12   4   8 31.1751 4.05493   1-0.00020-0.72752 0.10231 0.23910 0.99476-0.64692
 -12   4   7 19.0919 6.54847   1-0.04088-0.68708 0.10248 0.23892 0.99369-0.68980
 -12   4   6 30.3115  3.8907   1-0.08466-0.64353 0.10291 0.23848 0.99064-0.73071
 -12   4   5 54.6927 4.50751   1-0.13132-0.59710 0.10360 0.23777 0.98522-0.76925
 -12   4   4 3.16014 5.47353   1-0.18051-0.54815 0.10458 0.23679 0.97704-0.80503
 -12   4   3 3.63535 3.63535   1-0.23179-0.49711 0.10584 0.23552 0.96576-0.83771
 -12   4   2 121.334 8.00898   1-0.28463-0.44450 0.10738 0.23396 0.95109-0.86700
 -12   4   1 84.4975 6.94927   1-0.33844-0.39093 0.10920 0.23213 0.93283-0.89270
 -12   4   0 6.12218 5.15258   1-0.39258-0.33703 0.11128 0.23004 0.91087-0.91470
 -12   4  -1 4.09158 5.21577   1-0.44639-0.28345 0.11359 0.22772 0.88522-0.93301
 -12   4  -2 48.3987  4.1829   1-0.49924-0.23084 0.11610 0.22520 0.85599-0.94774
 -12   4  -3 54.1285 4.51337   1-0.55052-0.17979 0.11877 0.22252 0.82340-0.95910
 -12   4  -4 4.75387 5.56501   1-0.59973-0.13082 0.12156 0.21971 0.78772-0.96739
 -12   4  -5-2.15222 4.62853   1-0.64642-0.08436 0.12444 0.21682 0.74932-0.97294
 -12   4  -6 8.80085 5.66314   1-0.69027-0.04075 0.12737 0.21389 0.70858-0.97616
 -12   4  -7  0.5641 5.01385   1-0.73103-0.00022 0.13030 0.21094 0.66589-0.97743
 -12   4  -8   23.21 3.63912   1-0.76856 0.03707 0.13321 0.20802 0.62166-0.97716
 -12   4  -9-6.58299 5.11319   1-0.80280 0.07107 0.13608 0.20514 0.57624-0.97570
 -12   5  -7 6.60084 5.46695   1-0.73114-0.00013 0.17363 0.25294 0.65589-0.96740
 -12   5  -6 32.4345 3.75837   1-0.69126-0.03976 0.17074 0.25584 0.69848-0.96603
 -12   5  -5  22.589 3.82864   1-0.64833-0.08246 0.16785 0.25874 0.73918-0.96278
 -12   5  -4 24.0863 3.52041   1-0.60257-0.12798 0.16501 0.26159 0.77762-0.95726
 -12   5  -3 17.8197 3.18276   1-0.55431-0.17601 0.16224 0.26437 0.81341-0.94909
 -12   5  -2 24.2585  3.6293   1-0.50395-0.22613 0.15959 0.26703 0.84619-0.93791
 -12   5  -1 29.9544 3.77867   1-0.45200-0.27785 0.15710 0.26954 0.87568-0.92345
 -12   5   0  55.214 4.22273   1-0.39903-0.33058 0.15480 0.27185 0.90167-0.90547
 -12   5   1 10.9512 5.42059   1-0.34566-0.38371 0.15273 0.27393 0.92402-0.88387
 -12   5   2 2.20235  4.4047   1-0.29254-0.43660 0.15090 0.27577 0.94273-0.85861
 -12   5   3 26.8619 3.71896   1-0.24030-0.48860 0.14935 0.27733 0.95788-0.82980
 -12   5   4 3.94137 5.71437   1-0.18954-0.53913 0.14808 0.27861 0.96965-0.79762
 -12   5   5-1.71737 5.33952   1-0.14077-0.58766 0.14709 0.27962 0.97832-0.76233
 -12   5   6 46.9106 4.07836   1-0.09445-0.63375 0.14638 0.28034 0.98423-0.72428
 -12   5   7 38.0432 4.49368   1-0.05091-0.67705 0.14593 0.28080 0.98773-0.68382
 -12   6   3 8.39678 6.62468   1-0.24891-0.48000 0.19301 0.31899 0.94780-0.81971
 -12   6   2 32.9064 4.16758   1-0.30041-0.42873 0.19457 0.31743 0.93218-0.84804
 -12   6   1 7.10046 6.14918   1-0.35271-0.37667 0.19639 0.31559 0.91304-0.87286
 -12   6   0 27.7686 3.62606   1-0.40518-0.32444 0.19845 0.31352 0.89031-0.89409
 -12   6  -1 26.0511 4.10199   1-0.45718-0.27266 0.20074 0.31122 0.86401-0.91175
 -12   6  -2 15.4803 6.73615   1-0.50813-0.22195 0.20320 0.30874 0.83428-0.92598
 -12   6  -3 1.20175  5.1689   1-0.55745-0.17287 0.20582 0.30611 0.80135-0.93700
 -11   7   3 7.26089 6.28811   1-0.21635-0.45176 0.23570 0.36163 0.94633-0.81788
 -11   7   2 8.39978 6.11866   1-0.27204-0.39631 0.23739 0.35993 0.93114-0.84665
 -11   7   1-0.59699  5.8187   1-0.32862-0.33996 0.23938 0.35793 0.91191-0.87139
 -11   7   0 15.4978 6.25163   1-0.38531-0.28350 0.24165 0.35565 0.88857-0.89200
 -11   7  -1 18.3169 4.03141   1-0.44134-0.22771 0.24416 0.35312 0.86117-0.90856
 -11   7  -2 9.61004 7.00446   1-0.49597-0.17331 0.24687 0.35040 0.82990-0.92125
 -11   7  -3 2.42423 5.28348   1-0.54854-0.12098 0.24974 0.34752 0.79507-0.93038
 -11   6  -7 37.8265 4.35268   1-0.73117 0.06070 0.21837 0.29352 0.64244-0.95361
 -11   6  -6 16.7225 3.66883   1-0.69003 0.01980 0.21527 0.29663 0.68738-0.95459
 -11   6  -5 15.4303 6.18164   1-0.64528-0.02471 0.21216 0.29976 0.73049-0.95374
 -11   6  -4 0.56174 5.17895   1-0.59713-0.07263 0.20906 0.30286 0.77127-0.95056
 -11   6  -3 75.7264 6.21422   1-0.54590-0.12362 0.20604 0.30590 0.80924-0.94458
 -11   6  -2 2.19428 5.31858   1-0.49204-0.17724 0.20313 0.30882 0.84395-0.93532
 -11   6  -1 5.45194 5.61311   1-0.43615-0.23289 0.20038 0.31158 0.87498-0.92240
 -11   6   0 5.43952 5.27381   1-0.37891-0.28990 0.19785 0.31412 0.90205-0.90550
 -11   6   1 43.2239 4.11745   1-0.32108-0.34750 0.19556 0.31642 0.92496-0.88445
 -11   6   2-4.93099 5.77236   1-0.26346-0.40488 0.19356 0.31843 0.94368-0.85921
 -11   6   3  13.274 6.05873   1-0.20684-0.46127 0.19188 0.32013 0.95830-0.82988
 -11   6   4 1.12078 5.19684   1-0.15195-0.51592 0.19051 0.32150 0.96908-0.79669
 -11   6   5 77.8736 7.09658   1-0.09944-0.56820 0.18947 0.32256 0.97634-0.76000
 -11   6   6-5.81341 6.26123   1-0.04983-0.61757 0.18874 0.32329 0.98053-0.72023
 -11   6   7 34.5065 4.09313   1-0.00353-0.66363 0.18832 0.32373 0.98212-0.67786
 -11   5  10 9.67234 5.67091   1 0.12542-0.79187 0.14508 0.28168 0.98213-0.54602
 -11   5   9-0.58462 6.04732   1 0.09007-0.75676 0.14473 0.28202 0.98587-0.59371
 -11   5   8-2.83356 5.91664   1 0.05090-0.71782 0.14460 0.28214 0.98848-0.64028
 -11   5   7 14.3222 6.08439   1 0.00792-0.67508 0.14472 0.28200 0.98951-0.68527
 -11   5   6   12.89 6.02876   1-0.03872-0.62868 0.14513 0.28159 0.98847-0.72819
 -11   5   5-1.05087 4.92904   1-0.08876-0.57887 0.14583 0.28087 0.98487-0.76855
 -11   5   4 2.57945 5.02828   1-0.14182-0.52604 0.14685 0.27984 0.97820-0.80584
 -11   5   3 6.10183 5.13546   1-0.19738-0.47072 0.14821 0.27847 0.96803-0.83963
 -11   5   2 48.8172 3.99458   1-0.25479-0.41355 0.14989 0.27678 0.95397-0.86953
 -11   5   1 29.0108 3.21575   1-0.31331-0.35527 0.15188 0.27477 0.93577-0.89529
 -11   5   0 22.1345 3.26549   1-0.37214-0.29667 0.15417 0.27247 0.91332-0.91679
 -11   5  -1 5.17213 3.11688   1-0.43046-0.23859 0.15673 0.26991 0.88662-0.93406
 -11   5  -2 60.4748 5.05215   1-0.48748-0.18180 0.15950 0.26712 0.85586-0.94725
 -11   5  -3 22.2491 3.59885   1-0.54250-0.12702 0.16244 0.26417 0.82132-0.95668
 -11   5  -4  9.3105 6.07631   1-0.59491-0.07485 0.16551 0.26109 0.78341-0.96273
 -11   5  -5 4.21702 5.05603   1-0.64421-0.02578 0.16865 0.25794 0.74260-0.96588
 -11   5  -6 10.2432 5.93026   1-0.69008 0.01985 0.17182 0.25476 0.69938-0.96661
 -11   5  -7 17.7034  5.9585   1-0.73228 0.06182 0.17497 0.25160 0.65425-0.96544
 -11   5  -8 13.0959 6.36593   1-0.77072 0.10003 0.17807 0.24849 0.60769-0.96284
 -11   5  -9-1.76287 6.02136   1-0.80539 0.13446 0.18109 0.24545 0.56013-0.95924
 -11   4 -11 4.16094 6.53862   1-0.86707 0.19566 0.14368 0.19751 0.47241-0.95946
 -11   4 -10  9.1516 6.36924   1-0.83896 0.16780 0.14084 0.20037 0.52119-0.96428
 -11   4  -9   31.07  3.6631   1-0.80721 0.13628 0.13787 0.20335 0.56964-0.96878
 -11   4  -8 2.66561 5.51466   1-0.77168 0.10099 0.13480 0.20643 0.61745-0.97263
 -11   4  -7 0.51679 5.24482   1-0.73232 0.06186 0.13165 0.20959 0.66422-0.97543
 -11   4  -6   45.23 4.08278   1-0.68914 0.01891 0.12845 0.21280 0.70949-0.97674
 -11   4  -5 79.7797 6.49009   1-0.64225-0.02774 0.12524 0.21603 0.75278-0.97607
 -11   4  -4 30.7513 3.72185   1-0.59188-0.07787 0.12206 0.21922 0.79357-0.97291
 -11   4  -3 0.94535 4.53376   1-0.53842-0.13110 0.11896 0.22233 0.83137-0.96675
 -11   4  -2 44.0584 3.81662   1-0.48235-0.18693 0.11599 0.22531 0.86570-0.95712
 -11   4  -1 111.258 7.22143   1-0.42431-0.24474 0.11319 0.22811 0.89616-0.94362
 -11   4   0 12.4823 4.73723   1-0.36504-0.30377 0.11063 0.23069 0.92245-0.92595
 -11   4   1-0.46324 4.65553   1-0.30535-0.36323 0.10834 0.23299 0.94444-0.90398
 -11   4   2 9.32663 4.47289   1-0.24607-0.42227 0.10635 0.23499 0.96209-0.87768
 -11   4   3 12.2629 5.45973   1-0.18802-0.48008 0.10468 0.23667 0.97558-0.84720
 -11   4   4 9.10324 4.86251   1-0.13194-0.53593 0.10335 0.23802 0.98516-0.81282
 -11   4   5 11.4036 3.18402   1-0.07847-0.58916 0.10235 0.23903 0.99124-0.77494
 -11   4   6 9.00901 2.97507   1-0.02812-0.63927 0.10167 0.23972 0.99428-0.73403
 -11   4   7    0.00 5.03996   1 0.01872-0.68588 0.10129 0.24010 0.99479-0.69058
 -11   4   8 16.9728 6.00078   1 0.06183-0.72875 0.10120 0.24021 0.99329-0.64511
 -11   4   9 37.2947 4.12859   1 0.10107-0.76776 0.10135 0.24007 0.99026-0.59812
 -11   4  10 11.9401  6.8936   1 0.13643-0.80288 0.10172 0.23971 0.98616-0.55006
 -11   4  11  1.7721  5.1156   1 0.16798-0.83419 0.10229 0.23916 0.98138-0.50133
 -11   3  12 5.86956 5.86956   1 0.20559-0.87156 0.05987 0.19626 0.97791-0.45392
 -11   3  11-2.25066 5.73807   1 0.17787-0.84408 0.05912 0.19700 0.98323-0.50320
 -11   3  10 5.94419 5.26698   1 0.14644-0.81288 0.05853 0.19758 0.98827-0.55220
 -11   3   9 13.5231 6.41245   1 0.11116-0.77784 0.05813 0.19796 0.99270-0.60059
 -11   3   8 4.01519  4.3175   1 0.07196-0.73888 0.05796 0.19813 0.99611-0.64796
 -11   3   7 74.5695  5.8346   1 0.02885-0.69601 0.05802 0.19805 0.99805-0.69386
 -11   3   6-0.47179  5.1466   1-0.01807-0.64932 0.05837 0.19769 0.99804-0.73780
 -11   3   5  83.403 6.47561   1-0.06859-0.59904 0.05902 0.19703 0.99553-0.77926
 -11   3   4 3.60176  3.7126   1-0.12233-0.54553 0.05999 0.19605 0.99002-0.81771
 -11   3   3 176.635 10.0853   1-0.17879-0.48930 0.06130 0.19473 0.98102-0.85266
 -11   3   2 13.5576 5.04368   1-0.23735-0.43098 0.06295 0.19307 0.96811-0.88372
 -11   3   0 31.6291 3.42077   1-0.35767-0.31114 0.06722 0.18878 0.92951-0.93304
 -11   3  -1 268.122 11.8452   1-0.41775-0.25129 0.06978 0.18620 0.90364-0.95112
 -11   3  -2 0.43807 4.69774   1-0.47668-0.19259 0.07259 0.18339 0.87352-0.96496
 -11   3  -3 40.5288 3.81151   1-0.53369-0.13582 0.07558 0.18038 0.83944-0.97484
 -11   3  -4 57.6285 4.22513   1-0.58811-0.08163 0.07870 0.17725 0.80180-0.98115
 -11   3  -5 23.0837 3.45485   1-0.63943-0.03055 0.08192 0.17402 0.76105-0.98437
 -11   3  -6 28.1181  3.5393   1-0.68725 0.01703 0.08516 0.17076 0.71774-0.98502
 -11   3  -7  15.623  2.7904   1-0.73132 0.06087 0.08840 0.16751 0.67237-0.98360
 -11   3  -8 52.4859 4.09998   1-0.77153 0.10083 0.09160 0.16431 0.62545-0.98064
 -11   3  -9 29.8927  3.6378   1-0.80783 0.13691 0.09471 0.16118 0.57744-0.97659
 -11   3 -10 -3.2896 5.20131   1-0.84031 0.16914 0.09772 0.15816 0.52874-0.97186
 -11   3 -11 10.8507 5.44784   1-0.86907 0.19767 0.10062 0.15525 0.47971-0.96678
 -11   3 -12 31.9791 4.20885   1-0.89429 0.22265 0.10337 0.15248 0.43062-0.96165
 -11   2 -13 33.1443 3.85868   1-0.91788 0.24601 0.06305 0.10747 0.38692-0.96193
 -11   2 -12  37.998 4.23071   1-0.89554 0.22391 0.06040 0.11014 0.43607-0.96712
 -11   2 -11  0.5508 4.70604   1-0.86979 0.19839 0.05760 0.11294 0.48539-0.97248
 -11   2 -10-3.16722 4.66203   1-0.84044 0.16928 0.05467 0.11588 0.53464-0.97778
 -11   2  -9  76.303 5.89622   1-0.80731 0.13639 0.05162 0.11894 0.58354-0.98271
 -11   2  -8 42.3125 4.20614   1-0.77030 0.09961 0.04847 0.12211 0.63171-0.98693
 -11   2  -7-6.60133 5.37619   1-0.72934 0.05889 0.04524 0.12535 0.67874-0.99000
 -11   2  -6 0.45699  4.5008   1-0.68446 0.01425 0.04197 0.12863 0.72417-0.99147
 -11   2  -5 84.2493 5.84341   1-0.63581-0.03417 0.03869 0.13192 0.76747-0.99081
 -11   2  -4 14.9139  3.1756   1-0.58364-0.08611 0.03545 0.13517 0.80811-0.98749
 -11   2  -3 12.7909 4.78593   1-0.52837-0.14114 0.03230 0.13833 0.84556-0.98098
 -11   2  -2 1.26174 4.30967   1-0.47054-0.19873 0.02930 0.14135 0.87936-0.97082
 -11   2  -1 36.4219 3.64632   1-0.41085-0.25819 0.02649 0.14417 0.90911-0.95661
 -11   2   0-0.83146 5.35628   1-0.35007-0.31873 0.02393 0.14674 0.93453-0.93808
 -11   2   1    0.00 4.56445   1-0.28906-0.37951 0.02165 0.14903 0.95551-0.91509
 -11   2   2 0.83974 4.02723   1-0.22868-0.43965 0.01969 0.15100 0.97207-0.88769
 -11   2   3 27.9281 3.10272   1-0.16976-0.49834 0.01807 0.15264 0.98440-0.85607
 -11   2   4 1.73174 3.77424   1-0.11305-0.55481 0.01678 0.15393 0.99283-0.82054
 -11   2   5 15.4979 5.18282   1-0.05917-0.60846 0.01584 0.15488 0.99779-0.78154
 -11   2   6  11.826 5.49592   1-0.00861-0.65878 0.01523 0.15551 0.99979-0.73958
 -11   2   7 85.3661 6.74294   1 0.03827-0.70542 0.01491 0.15584 0.99935-0.69518
 -11   2   8-2.42696 5.47009   1 0.08128-0.74819 0.01487 0.15589 0.99701-0.64888
 -11   2   9 41.3141 3.53879   1 0.12032-0.78700 0.01508 0.15569 0.99326-0.60117
 -11   2  10 5.24357 6.75586   1 0.15540-0.82185 0.01550 0.15528 0.98855-0.55250
 -11   2  11 13.6739  5.3869   1 0.18663-0.85283 0.01611 0.15468 0.98329-0.50328
 -11   2  12 11.4315 5.82893   1 0.21413-0.88010 0.01688 0.15392 0.97780-0.45383
 -11   2  13 42.0705 4.78942   1 0.23808-0.90382 0.01779 0.15303 0.97235-0.40442
 -11   1  13 41.6117 4.07456   1 0.24510-0.91083-0.02502 0.11052 0.97047-0.40257
 -11   1  12 9.50967 5.62182   1 0.22144-0.88741-0.02594 0.11142 0.97600-0.45205
 -11   1  11 12.8333 5.07282   1 0.19424-0.86044-0.02673 0.11220 0.98161-0.50163
 -11   1  10 62.6408 4.80649   1 0.16331-0.82976-0.02736 0.11282 0.98705-0.55102
 -11   1   9 19.3306 3.17657   1 0.12851-0.79519-0.02781 0.11326 0.99199-0.59992
 -11   1   8 13.7146 2.95338   1 0.08973-0.75665-0.02805 0.11349 0.99603-0.64792
 -11   1   7 33.0236 3.57872   1 0.04695-0.71410-0.02805 0.11347 0.99873-0.69459
 -11   1   6 200.354 10.5871   1 0.00022-0.66761-0.02777 0.11318 0.99959-0.73940
 -11   1   5 63.8815 5.01209   1-0.05025-0.61737-0.02718 0.11258 0.99808-0.78185
 -11   1   4 6.30435 4.05313   1-0.10413-0.56372-0.02628 0.11167 0.99364-0.82137
 -11   1   3 80.3149 6.37976   1-0.16096-0.50713-0.02503 0.11041 0.98576-0.85745
 -11   1   2 420.577  13.968   1-0.22011-0.44822-0.02343 0.10880 0.97399-0.88964
 -11   1   1 60.9106 4.20384   1-0.28083-0.38773-0.02150 0.10685 0.95799-0.91760
 -11   1   0 12.7611 2.70995   1-0.34230-0.32650-0.01923 0.10458 0.93754-0.94111
 -11   1  -1 172.223 10.1473   1-0.40363-0.26540-0.01668 0.10201 0.91259-0.96011
 -11   1  -2 317.324 12.9752   1-0.46397-0.20530-0.01388 0.09920 0.88324-0.97472
 -11   1  -3-2.89575  4.5127   1-0.52250-0.14701-0.01087 0.09618 0.84975-0.98520
 -11   1  -4 11.3871 4.90024   1-0.57850-0.09124-0.00770 0.09300 0.81253-0.99193
 -11   1  -5 29.3759 3.03425   1-0.63142-0.03856-0.00445 0.08973 0.77203-0.99539
 -11   1  -6 58.2232 5.09668   1-0.68082 0.01060-0.00114 0.08642 0.72879-0.99611
 -11   1  -7 10.0991 4.85814   1-0.72641 0.05596 0.00216 0.08310 0.68335-0.99463
 -11   1  -8  26.962 3.06717   1-0.76804 0.09736 0.00542 0.07983 0.63625-0.99148
 -11   1  -9  43.034 4.02864   1-0.80568 0.13476 0.00861 0.07664 0.58795-0.98715
 -11   1 -10 18.0455 6.16552   1-0.83938 0.16822 0.01169 0.07354 0.53891-0.98207
 -11   1 -11  11.849 4.10178   1-0.86926 0.19786 0.01465 0.07057 0.48947-0.97659
 -11   1 -12-1.69081 5.07242   1-0.89548 0.22385 0.01747 0.06773 0.43996-0.97103
 -11   1 -13-3.54346 6.62921   1-0.91823 0.24637 0.02015 0.06504 0.39060-0.96564
 -11   0 -13-6.45226 5.95303   1-0.91723 0.24537-0.02269 0.02256 0.39277-0.96783
 -11   0 -12  52.597 5.18898   1-0.89412 0.22249-0.02540 0.02528 0.44229-0.97339
 -11   0 -11 2.67258 5.20981   1-0.86750 0.19611-0.02825 0.02814 0.49197-0.97910
 -11   0 -10 30.6883 3.68827   1-0.83717 0.16602-0.03123 0.03114 0.54154-0.98472
 -11   0  -9-2.94311 4.65347   1-0.80297 0.13205-0.03434 0.03426 0.59070-0.98992
 -11   0  -8 213.179  11.456   1-0.76479 0.09410-0.03756 0.03748 0.63907-0.99433
 -11   0  -7 5.91335 4.19372   1-0.72256 0.05211-0.04084 0.04078 0.68620-0.99750
 -11   0  -6 63.3967 5.44565   1-0.67635 0.00613-0.04416 0.04412 0.73161-0.99895
 -11   0  -5-3.84999 5.07957   1-0.62631-0.04367-0.04749 0.04745 0.77474-0.99813
 -11   0  -4 52.4403 4.17852   1-0.57275-0.09699-0.05076 0.05073 0.81506-0.99448
 -11   0  -3-2.45662 4.59592   1-0.51612-0.15339-0.05392 0.05391 0.85202-0.98749
 -11   0  -2 52.2668 4.31404   1-0.45701-0.21226-0.05693 0.05693 0.88516-0.97666
 -11   0  -1-2.40019 4.27117   1-0.39616-0.27287-0.05973 0.05974 0.91408-0.96163
 -11   0   0 3.18951 3.94682   1-0.33440-0.33440-0.06227 0.06229 0.93855-0.94214
 -11   0   1-1.59858 4.52145   1-0.27261-0.39595-0.06451 0.06454 0.95847-0.91810
 -11   0   2  24.574 3.12914   1-0.21168-0.45665-0.06642 0.06646 0.97391-0.88958
 -11   0   3 7.35013  4.2436   1-0.15244-0.51565-0.06798 0.06803 0.98512-0.85683
 -11   0   4 0.41604 4.68857   1-0.09564-0.57222-0.06919 0.06925 0.99246-0.82021
 -11   0   5 4.25966 4.12989   1-0.04187-0.62574-0.07006 0.07014 0.99641-0.78020
 -11   0   6 178.294 10.6136   1 0.00839-0.67577-0.07060 0.07069 0.99748-0.73731
 -11   0   7-3.16647 4.26749   1 0.05483-0.72198-0.07085 0.07095 0.99624-0.69211
 -11   0   8-0.46877  3.9499   1 0.09729-0.76420-0.07082 0.07093 0.99322-0.64514
 -11   0   9 0.48729 4.49256   1 0.13571-0.80239-0.07055 0.07067 0.98893-0.59688
 -11   0  10 81.6056 6.84802   1 0.17013-0.83657-0.07008 0.07021 0.98381-0.54780
 -11   0  11-6.89781 5.00568   1 0.20067-0.86687-0.06942 0.06956 0.97824-0.49828
 -11   0  12 13.8829 5.79765   1 0.22749-0.89346-0.06861 0.06877 0.97255-0.44863
 -11   0  13 4.65618 5.58256   1 0.25078-0.91651-0.06768 0.06784 0.96699-0.39911
 -11   0  14 53.9414 5.13743   1 0.27076-0.93625-0.06663 0.06681 0.96176-0.34992
 -11  -1  13 35.7491 4.31984   1 0.25510-0.92083-0.11017 0.02501 0.96194-0.39408
 -11  -1  12 13.9841 6.15299   1 0.23225-0.89822-0.11112 0.02595 0.96749-0.44359
 -11  -1  11 4.81223 4.63057   1 0.20589-0.87209-0.11195 0.02677 0.97321-0.49327
 -11  -1  10 62.4666 4.56054   1 0.17582-0.84226-0.11263 0.02744 0.97886-0.54288
 -11  -1   9 18.3467 3.34909   1 0.14187-0.80855-0.11313 0.02793 0.98412-0.59209
 -11  -1   8 13.7146 3.00344   1 0.10391-0.77082-0.11343 0.02822 0.98861-0.64055
 -11  -1   7 28.1521  3.6299   1 0.06188-0.72903-0.11350 0.02827 0.99190-0.68779
 -11  -1   6 179.556 10.7606   1 0.01583-0.68321-0.11329 0.02805 0.99348-0.73333
 -11  -1   5 63.1502 4.62037   1-0.03410-0.63351-0.11278 0.02753 0.99281-0.77662
 -11  -1   4-8.40528 4.56523   1-0.08761-0.58024-0.11195 0.02669 0.98933-0.81710
 -11  -1   3 80.3149 6.37976   1-0.14426-0.52383-0.11078 0.02551 0.98250-0.85423
 -11  -1   2 407.115 14.0558   1-0.20345-0.46487-0.10926 0.02398 0.97184-0.88753
 -11  -1   1 54.5287 4.58761   1-0.26445-0.40411-0.10738 0.02209 0.95694-0.91659
 -11  -1   0 13.7005 5.28473   1-0.32642-0.34237-0.10518 0.01987 0.93756-0.94117
 -11  -1  -1 167.776 9.35102   1-0.38847-0.28056-0.10266 0.01734 0.91360-0.96117
 -11  -1  -2 309.166 12.5714   1-0.44971-0.21956-0.09988 0.01455 0.88512-0.97665
 -11  -1  -3  9.5146 3.76879   1-0.50927-0.16023-0.09688 0.01154 0.85237-0.98785
 -11  -1  -4 7.16967 2.76557   1-0.56641-0.10333-0.09371 0.00836 0.81570-0.99515
 -11  -1  -5 31.3918 3.29629   1-0.62050-0.04947-0.09043 0.00507 0.77561-0.99901
 -11  -1  -6 65.4825  5.6141   1-0.67108 0.00087-0.08710 0.00172 0.73261-0.99998
 -11  -1  -7 4.59051 4.59051   1-0.71782 0.04738-0.08376-0.00163 0.68728-0.99861
 -11  -1  -8 16.8116  3.0998   1-0.76055 0.08987-0.08045-0.00494 0.64016-0.99545
 -11  -1  -9 42.8716 3.94362   1-0.79920 0.12829-0.07722-0.00818 0.59176-0.99100
 -11  -1 -10 22.1702 3.70601   1-0.83383 0.16267-0.07409-0.01133 0.54253-0.98573
 -11  -1 -11 1.61577  5.6744   1-0.86453 0.19314-0.07108-0.01435 0.49286-0.98002
 -11  -1 -12 3.94522 5.00941   1-0.89149 0.21986-0.06821-0.01723 0.44307-0.97419
 -11  -1 -13 12.4028 5.50882   1-0.91489 0.24303-0.06549-0.01997 0.39342-0.96850
 -10  -1 -15 11.5443 6.68355   1-0.95887 0.34734-0.05755-0.02793 0.27278-0.93546
 -10  -1 -14 1.72937 5.55913   1-0.94289 0.33159-0.06000-0.02547 0.32258-0.94129
 -10  -1 -13  35.752 4.15954   1-0.92362 0.31255-0.06263-0.02283 0.37319-0.94794
 -10  -1 -12 24.4362 3.63944   1-0.90077 0.28995-0.06544-0.02000 0.42448-0.95527
 -10  -1 -11 0.98929 4.74446   1-0.87406 0.26347-0.06843-0.01700 0.47626-0.96310
 -10  -1 -10 7.07118 4.24271   1-0.84318 0.23283-0.07161-0.01382 0.52828-0.97116
 -10  -1  -9 10.8053 4.80705   1-0.80787 0.19776-0.07494-0.01047 0.58021-0.97912
 -10  -1  -8 14.2268 4.78129   1-0.76791 0.15802-0.07842-0.00698 0.63159-0.98655
 -10  -1  -7  46.382 3.92698   1-0.72313 0.11348-0.08201-0.00337 0.68191-0.99291
 -10  -1  -6  6.3881 5.14406   1-0.67351 0.06410-0.08568 0.00031 0.73055-0.99758
 -10  -1  -5 5.79854 4.39058   1-0.61917 0.01000-0.08938 0.00401 0.77679-0.99987
 -10  -1  -4 9.77862 4.45008   1-0.56043-0.04851-0.09303 0.00768 0.81992-0.99904
 -10  -1  -3 72.5888 5.48356   1-0.49780-0.11090-0.09659 0.01124 0.85918-0.99435
 -10  -1  -2 34.8629 3.08735   1-0.43205-0.17641-0.09996 0.01463 0.89393-0.98514
 -10  -1  -1 29.8521 2.97804   1-0.36412-0.24411-0.10308 0.01776 0.92363-0.97088
 -10  -1   0 110.995 7.35765   1-0.29512-0.31287-0.10589 0.02058 0.94795-0.95123
 -10  -1   1 47.3835  3.6637   1-0.22623-0.38153-0.10833 0.02303 0.96677-0.92610
 -10  -1   2 38.1675 3.32144   1-0.15863-0.44889-0.11036 0.02508 0.98026-0.89562
 -10  -1   3 226.318 10.2771   1-0.09339-0.51390-0.11198 0.02670 0.98877-0.86017
 -10  -1   4 324.507  12.223   1-0.03144-0.57562-0.11317 0.02791 0.99287-0.82031
 -10  -1   5 29.1215 3.21746   1 0.02653-0.63334-0.11397 0.02872 0.99323-0.77672
 -10  -1   6 218.471 10.9506   1 0.08001-0.68659-0.11439 0.02915 0.99059-0.73012
 -10  -1   7 107.471 8.16291   1 0.12875-0.73509-0.11448 0.02925 0.98569-0.68126
 -10  -1   8 23.9928 3.35538   1 0.17264-0.77875-0.11428 0.02906 0.97922-0.63083
 -10  -1   9-0.89445 4.60445   1 0.21175-0.81762-0.11383 0.02862 0.97177-0.57942
 -10  -1  10 122.174 9.42031   1 0.24624-0.85188-0.11317 0.02798 0.96386-0.52755
 -10  -1  11 53.6891 4.04275   1 0.27636-0.88176-0.11234 0.02716 0.95591-0.47564
 -10  -1  12 3.09613 5.21157   1 0.30237-0.90753-0.11137 0.02620 0.94824-0.42402
 -10  -1  13-1.62901  6.0222   1 0.32458-0.92951-0.11029 0.02513 0.94111-0.37292
 -10  -1  14 52.3922 5.11071   1 0.34328-0.94797-0.10912 0.02397 0.93468-0.32253
 -10  -1  15 20.0936 4.28141   1 0.35875-0.96321-0.10788 0.02274 0.92906-0.27296
 -10   0  15  8.3837 5.15138   1 0.35529-0.95975-0.06543 0.06562 0.93434-0.27821
 -10   0  14  21.014 3.36001   1 0.33939-0.94408-0.06666 0.06684 0.94007-0.32790
 -10   0  13-3.23367 5.44308   1 0.32023-0.92516-0.06782 0.06799 0.94660-0.37839
 -10   0  12-0.51193 5.29549   1 0.29752-0.90269-0.06889 0.06904 0.95379-0.42954
 -10   0  11-2.92151 4.91764   1 0.27098-0.87638-0.06984 0.06998 0.96147-0.48118
 -10   0  10 6.95949  5.3908   1 0.24032-0.84596-0.07065 0.07078 0.96938-0.53305
 -10   0   9-4.43042 4.64666   1 0.20526-0.81114-0.07128 0.07139 0.97718-0.58481
 -10   0   8 11.0302 5.33259   1 0.16559-0.77171-0.07169 0.07180 0.98444-0.63603
 -10   0   7-6.11259 4.51946   1 0.12116-0.72751-0.07185 0.07195 0.99065-0.68619
 -10   0   6 13.7534 4.89223   1 0.07193-0.67851-0.07172 0.07181 0.99518-0.73469
 -10   0   5 2.66392 3.97317   1 0.01800-0.62482-0.07125 0.07132 0.99736-0.78083
 -10   0   4 92.2272 7.28644   1-0.04030-0.56675-0.07041 0.07047 0.99646-0.82388
 -10   0   3-2.89973 4.22705   1-0.10248-0.50481-0.06916 0.06921 0.99175-0.86313
 -10   0   2 116.325 7.63638   1-0.16780-0.43973-0.06750 0.06754 0.98258-0.89792
 -10   0   1-2.12095  3.5701   1-0.23533-0.37243-0.06542 0.06545 0.96842-0.92772
 -10   0   0 224.536  9.9637   1-0.30400-0.30400-0.06295 0.06296 0.94893-0.95219
 -10   0  -1 1.76917 3.85988   1-0.37263-0.23560-0.06011 0.06012 0.92400-0.97122
 -10   0  -2 109.399 7.53325   1-0.44007-0.16840-0.05698 0.05697 0.89377-0.98495
 -10   0  -3 5.45221 3.82951   1-0.50524-0.10347-0.05360 0.05358 0.85858-0.99372
 -10   0  -4 920.427 20.2111   1-0.56722-0.04172-0.05005 0.05002 0.81897-0.99807
 -10   0  -5-1.91127 4.30779   1-0.62530 0.01612-0.04640 0.04636 0.77562-0.99868
 -10   0  -6 25.0155  3.1045   1-0.67898 0.06957-0.04272 0.04267 0.72925-0.99627
 -10   0  -7-7.37739 4.37605   1-0.72796 0.11832-0.03908 0.03901 0.68057-0.99155
 -10   0  -8 387.196 14.3821   1-0.77215 0.16227-0.03551 0.03543 0.63028-0.98522
 -10   0  -9 0.44603 4.39285   1-0.81159 0.20147-0.03205 0.03197 0.57898-0.97787
 -10   0 -10 13.8614 2.66594   1-0.84643 0.23607-0.02874 0.02865 0.52717-0.97003
 -10   0 -11 0.98104 4.85589   1-0.87689 0.26630-0.02560 0.02549 0.47529-0.96210
 -10   0 -12  192.40 11.3831   1-0.90325 0.29242-0.02263 0.02251 0.42366-0.95444
 -10   0 -13 7.60372 5.20945   1-0.92579 0.31473-0.01984 0.01971 0.37254-0.94727
 -10   0 -14 17.7441 6.45052   1-0.94481 0.33351-0.01723 0.01709 0.32209-0.94079
 -10   0 -15-0.60358 5.69417   1-0.96058 0.34904-0.01480 0.01464 0.27245-0.93510
 -10   1 -15 15.7967  6.8738   1-0.96078 0.34924 0.02799 0.05719 0.27076-0.93338
 -10   1 -14-1.15285  6.4188   1-0.94527 0.33397 0.02558 0.05961 0.32021-0.93888
 -10   1 -13 39.0332 4.13525   1-0.92657 0.31550 0.02299 0.06220 0.37045-0.94516
 -10   1 -12 29.8087 3.61875   1-0.90439 0.29356 0.02023 0.06497 0.42137-0.95212
 -10   1 -11 4.94644 4.79575   1-0.87845 0.26786 0.01729 0.06793 0.47280-0.95959
 -10   1 -10-6.12799 5.14219   1-0.84847 0.23811 0.01418 0.07105 0.52449-0.96732
 -10   1  -9 2.70116 5.05342   1-0.81418 0.20406 0.01090 0.07434 0.57613-0.97500
 -10   1  -8 12.0705 2.88109   1-0.77536 0.16547 0.00748 0.07777 0.62731-0.98222
 -10   1  -7 45.4128 3.51103   1-0.73185 0.12220 0.00394 0.08132 0.67752-0.98848
 -10   1  -6  2.7948 5.45975   1-0.68359 0.07417 0.00032 0.08495 0.72619-0.99319
 -10   1  -5 1.93285 4.62269   1-0.63067 0.02149-0.00333 0.08862 0.77265-0.99568
 -10   1  -4 2.25645  4.1197   1-0.57337-0.03557-0.00696 0.09226 0.81618-0.99525
 -10   1  -3 65.7223 5.42845   1-0.51215-0.09656-0.01050 0.09581 0.85607-0.99118
 -10   1  -2 30.2788 3.11083   1-0.44770-0.16077-0.01388 0.09920 0.89166-0.98282
 -10   1  -1 29.7327 2.87326   1-0.38089-0.22734-0.01703 0.10236 0.92240-0.96960
 -10   1   0 113.494 7.72089   1-0.31278-0.29522-0.01988 0.10522 0.94792-0.95116
 -10   1   1  49.149 4.42514   1-0.24449-0.36327-0.02238 0.10774 0.96806-0.92734
 -10   1   2 41.4184 3.26199   1-0.17718-0.43034-0.02450 0.10986 0.98290-0.89822
 -10   1   3 245.409 10.1857   1-0.11193-0.49536-0.02620 0.11158 0.99275-0.86411
 -10   1   4  341.37 12.6797   1-0.04968-0.55738-0.02749 0.11288 0.99810-0.82550
 -10   1   5 34.1248 3.19436   1 0.00883-0.61565-0.02838 0.11378 0.99958-0.78303
 -10   1   6 249.073 11.1583   1 0.06305-0.66964-0.02890 0.11431 0.99791-0.73739
 -10   1   7 98.0062 6.46743   1 0.11267-0.71902-0.02907 0.11449 0.99379-0.68932
 -10   1   8  25.851 3.15184   1 0.15754-0.76365-0.02895 0.11438 0.98791-0.63948
 -10   1   9    0.00 5.25401   1 0.19767-0.80355-0.02856 0.11401 0.98089-0.58850
 -10   1  10 140.438 9.52497   1 0.23319-0.83884-0.02796 0.11342 0.97326-0.53691
 -10   1  11 53.2011 3.97278   1 0.26432-0.86973-0.02718 0.11265 0.96545-0.48514
 -10   1  12 0.51605 5.08251   1 0.29131-0.89648-0.02625 0.11173 0.95781-0.43354
 -10   1  13 8.14551  4.3102   1 0.31445-0.91938-0.02520 0.11069 0.95061-0.38238
 -10   1  14 63.3773 4.95496   1 0.33401-0.93871-0.02405 0.10956 0.94403-0.33185
 -10   1  15 14.4689 7.08213   1 0.35029-0.95475-0.02283 0.10835 0.93822-0.28208
 -10   2  14 7.00952 5.15887   1 0.32717-0.93187 0.01871 0.15212 0.94653-0.33431
 -10   2  13-0.55529 4.67891   1 0.30727-0.91221 0.01757 0.15324 0.95310-0.38485
 -10   2  12 16.9078 6.25175   1 0.28378-0.88895 0.01654 0.15426 0.96026-0.43597
 -10   2  11    0.00 5.37545   1 0.25642-0.86183 0.01563 0.15516 0.96781-0.48747
 -10   2  10 8.65078 5.39471   1 0.22491-0.83055 0.01487 0.15591 0.97546-0.53909
 -10   2   9-2.75877 5.28264   1 0.18900-0.79488 0.01430 0.15647 0.98288-0.59046
 -10   2   8 0.88219 4.75072   1 0.14851-0.75463 0.01395 0.15681 0.98960-0.64114
 -10   2   7 3.82053 4.47242   1 0.10333-0.70968 0.01387 0.15688 0.99509-0.69060
 -10   2   6-4.51042 4.39717   1 0.05345-0.66004 0.01408 0.15665 0.99875-0.73821
 -10   2   5 132.852 8.58646   1-0.00095-0.60588 0.01464 0.15608 0.99988-0.78330
 -10   2   4 24.8121  2.9863   1-0.05951-0.54755 0.01557 0.15514 0.99778-0.82516
 -10   2   3 270.456 11.4209   1-0.12169-0.48560 0.01691 0.15380 0.99176-0.86310
 -10   2   2 10.4795 4.55317   1-0.18672-0.42081 0.01865 0.15204 0.98122-0.89652
 -10   2   1 8.65643 2.65228   1-0.25365-0.35412 0.02079 0.14989 0.96570-0.92496
 -10   2   0 108.407 8.14821   1-0.32141-0.28659 0.02332 0.14735 0.94492-0.94814
 -10   2  -1 647.944 16.8897   1-0.38886-0.21938 0.02618 0.14448 0.91883-0.96601
 -10   2  -2 9.37364 4.22542   1-0.45489-0.15358 0.02933 0.14131 0.88762-0.97875
 -10   2  -3 22.8503 2.90038   1-0.51850-0.09021 0.03270 0.13793 0.85166-0.98676
 -10   2  -4 336.887 12.6175   1-0.57884-0.03010 0.03622 0.13440 0.81153-0.99058
 -10   2  -5 714.547 18.0973   1-0.63526 0.02607 0.03982 0.13079 0.76787-0.99088
 -10   2  -6 12.7728 4.30168   1-0.68731 0.07789 0.04344 0.12715 0.72138-0.98835
 -10   2  -7  99.869 6.81085   1-0.73475 0.12509 0.04703 0.12356 0.67277-0.98370
 -10   2  -8 208.979 10.9494   1-0.77750 0.16761 0.05053 0.12005 0.62268-0.97757
 -10   2  -9 75.6549 5.73756   1-0.81564 0.20551 0.05391 0.11665 0.57168-0.97053
 -10   2 -10-0.96762 5.12017   1-0.84930 0.23894 0.05715 0.11340 0.52025-0.96306
 -10   2 -11 86.8654 7.20974   1-0.87873 0.26814 0.06023 0.11031 0.46879-0.95556
 -10   2 -12 98.2775 7.33142   1-0.90419 0.29335 0.06314 0.10739 0.41761-0.94834
 -10   2 -13 25.9185 3.79856   1-0.92594 0.31487 0.06587 0.10465 0.36693-0.94162
 -10   2 -14 30.9957 4.71638   1-0.94428 0.33297 0.06842 0.10209 0.31692-0.93557
 -10   3 -14 15.2146 5.80553   1-0.94179 0.33048 0.11130 0.14454 0.31223-0.93085
 -10   3 -13  105.49 8.11464   1-0.92388 0.31281 0.10878 0.14707 0.36196-0.93663
 -10   3 -12 1.65769 5.49793   1-0.90261 0.29178 0.10609 0.14977 0.41236-0.94307
 -10   3 -11-11.6048 5.53236   1-0.87771 0.26711 0.10322 0.15265 0.46327-0.95001
 -10   3 -10 1.51339 4.36878   1-0.84889 0.23853 0.10018 0.15569 0.51445-0.95724
 -10   3  -9 44.1571 3.88118   1-0.81592 0.20579 0.09699 0.15890 0.56562-0.96445
 -10   3  -8 47.2318 3.71338   1-0.77855 0.16866 0.09365 0.16225 0.61640-0.97127
 -10   3  -7 13.8816 4.80207   1-0.73663 0.12698 0.09019 0.16572 0.66632-0.97722
 -10   3  -6 21.8019 3.24461   1-0.69010 0.08068 0.08665 0.16927 0.71482-0.98177
 -10   3  -5 9.11431 2.84961   1-0.63901 0.02983 0.08307 0.17287 0.76128-0.98427
 -10   3  -4 183.028 9.65914   1-0.58359-0.02536 0.07950 0.17645 0.80503-0.98406
 -10   3  -3 11.3987 2.90419   1-0.52425-0.08446 0.07600 0.17996 0.84536-0.98043
 -10   3  -2 33.4358 3.25601   1-0.46161-0.14687 0.07265 0.18332 0.88163-0.97275
 -10   3  -1 25.8006 3.22137   1-0.39648-0.21176 0.06951 0.18648 0.91329-0.96044
 -10   3   0 75.4475 5.65371   1-0.32984-0.27817 0.06664 0.18936 0.93992-0.94311
 -10   3   1 14.1325 4.71083   1-0.26276-0.34501 0.06410 0.19191 0.96132-0.92056
 -10   3   2 6.72866 4.53018   1-0.19636-0.41117 0.06193 0.19409 0.97752-0.89280
 -10   3   3 364.804 13.6391   1-0.13171-0.47559 0.06015 0.19587 0.98876-0.86007
 -10   3   4 8.59049 4.75298   1-0.06975-0.53731 0.05879 0.19725 0.99546-0.82282
 -10   3   5 0.41905 4.49379   1-0.01127-0.59556 0.05781 0.19824 0.99820-0.78160
 -10   3   6 7.33031 4.70378   1 0.04317-0.64976 0.05721 0.19885 0.99766-0.73710
 -10   3   7  202.72 11.0669   1 0.09318-0.69953 0.05696 0.19911 0.99452-0.69000
 -10   3   8 10.6261 5.52475   1 0.13857-0.74468 0.05701 0.19907 0.98945-0.64098
 -10   3   9 -1.4418 4.92467   1 0.17931-0.78519 0.05733 0.19877 0.98308-0.59065
 -10   3  10-4.51149 4.83413   1 0.21549-0.82114 0.05787 0.19824 0.97595-0.53955
 -10   3  11 86.9849 7.08216   1 0.24729-0.85270 0.05860 0.19752 0.96849-0.48814
 -10   3  12 3.84162 5.56974   1 0.27495-0.88013 0.05949 0.19664 0.96109-0.43678
 -10   3  13 2.87787 6.11845   1 0.29872-0.90366 0.06051 0.19563 0.95402-0.38575
 -10   3  14 13.2937 5.26781   1 0.31889-0.92360 0.06163 0.19453 0.94750-0.33526
 -10   4  13 18.3142 3.49165   1 0.28882-0.89376 0.10360 0.23787 0.95332-0.38503
 -10   4  12 8.08101 5.88646   1 0.26484-0.87001 0.10260 0.23886 0.96025-0.43592
 -10   4  11 1.10524 5.63567   1 0.23697-0.84239 0.10173 0.23971 0.96746-0.48708
 -10   4  10 30.5641 4.07877   1 0.20497-0.81062 0.10102 0.24041 0.97465-0.53823
 -10   4   9 9.68062 6.13527   1 0.16861-0.77450 0.10051 0.24091 0.98146-0.58900
 -10   4   8 38.9573 3.85966   1 0.12773-0.73385 0.10022 0.24118 0.98743-0.63893
 -10   4   7 12.3431 5.24363   1 0.08226-0.68861 0.10021 0.24119 0.99201-0.68747
 -10   4   6 66.7782 5.39048   1 0.03225-0.63884 0.10050 0.24088 0.99460-0.73402
 -10   4   5 52.6244 3.86974   1-0.02208-0.58474 0.10114 0.24024 0.99452-0.77790
 -10   4   4 7.01817 4.88444   1-0.08034-0.52672 0.10215 0.23922 0.99110-0.81844
 -10   4   3 35.7714 3.59725   1-0.14192-0.46538 0.10355 0.23780 0.98370-0.85499
 -10   4   2 120.861 8.67989   1-0.20605-0.40149 0.10535 0.23599 0.97176-0.88702
 -10   4   1    0.00 4.38924   1-0.27176-0.33601 0.10753 0.23380 0.95490-0.91411
 -10   4   0 -0.4214 5.03923   1-0.33801-0.27000 0.11008 0.23124 0.93289-0.93606
 -10   4  -1 104.259 6.82122   1-0.40371-0.20454 0.11295 0.22836 0.90574-0.95287
 -10   4  -2 39.0688 3.91913   1-0.46780-0.14068 0.11608 0.22522 0.87369-0.96478
 -10   4  -3 0.43197 4.50991   1-0.52935-0.07937 0.11941 0.22188 0.83714-0.97219
 -10   4  -4 14.9577 5.01599   1-0.58757-0.02138 0.12287 0.21840 0.79666-0.97567
 -10   4  -5 261.965  12.178   1-0.64190 0.03271 0.12640 0.21486 0.75288-0.97585
 -10   4  -6 9.71134 5.37312   1-0.69193 0.08251 0.12994 0.21131 0.70649-0.97342
 -10   4  -7 77.9015   6.827   1-0.73747 0.12781 0.13343 0.20781 0.65814-0.96903
 -10   4  -8 36.0321 3.79134   1-0.77846 0.16857 0.13684 0.20439 0.60845-0.96329
 -10   4  -9 104.517 7.38907   1-0.81499 0.20486 0.14012 0.20109 0.55794-0.95675
 -10   4 -10 3.19896 5.22388   1-0.84721 0.23684 0.14327 0.19793 0.50707-0.94984
 -10   4 -11 59.3844 5.46159   1-0.87534 0.26474 0.14626 0.19493 0.45620-0.94293
 -10   4 -12 56.5434 4.87578   1-0.89963 0.28880 0.14908 0.19210 0.40562-0.93631
 -10   4 -13 61.1801 5.01981   1-0.92036 0.30929 0.15173 0.18944 0.35554-0.93019
 -10   5 -11-9.47865 6.21331   1-0.87159 0.26098 0.18935 0.23717 0.44758-0.93428
 -10   5 -10 37.2242 4.17823   1-0.84420 0.23384 0.18641 0.24012 0.49808-0.94083
 -10   5  -9 1.64739 5.12195   1-0.81282 0.20268 0.18332 0.24322 0.54861-0.94739
 -10   5  -8 9.72714 3.15877   1-0.77721 0.16731 0.18009 0.24646 0.59880-0.95363
 -10   5  -7 9.76803 4.39253   1-0.73721 0.12755 0.17674 0.24982 0.64822-0.95909
 -10   5  -6 2.49865 5.16924   1-0.69275 0.08333 0.17330 0.25327 0.69637-0.96327
 -10   5  -5 14.6254 5.47233   1-0.64387 0.03468 0.16982 0.25677 0.74264-0.96558
 -10   5  -4  12.892 4.89272   1-0.59074-0.01821 0.16633 0.26026 0.78639-0.96538
 -10   5  -3 52.5953 4.07589   1-0.53374-0.07498 0.16291 0.26370 0.82698-0.96201
 -10   5  -2 -4.1752  4.8876   1-0.47340-0.13508 0.15962 0.26701 0.86375-0.95482
 -10   5  -1  3.2232 4.80731   1-0.41048-0.19776 0.15651 0.27013 0.89616-0.94328
 -10   5   0 54.8731 4.66591   1-0.34588-0.26213 0.15365 0.27299 0.92379-0.92694
 -10   5   1 52.7611 5.13292   1-0.28060-0.32717 0.15110 0.27555 0.94638-0.90557
 -10   5   2  8.6483 2.78838   1-0.21572-0.39181 0.14890 0.27776 0.96390-0.87914
 -10   5   3  4.2179 4.51955   1-0.15229-0.45502 0.14708 0.27959 0.97654-0.84781
 -10   5   4  152.39 9.50054   1-0.09123-0.51584 0.14566 0.28103 0.98465-0.81197
 -10   5   5 11.9869 3.20715   1-0.03336-0.57347 0.14462 0.28208 0.98877-0.77213
 -10   5   6 14.7701 2.95477   1 0.02073-0.62732 0.14395 0.28276 0.98950-0.72890
 -10   5   7 7.67858 5.53711   1 0.07060-0.67696 0.14362 0.28310 0.98751-0.68295
 -10   5   8 47.7029  4.0024   1 0.11603-0.72216 0.14360 0.28313 0.98345-0.63493
 -10   5   9 10.3809 5.21195   1 0.15694-0.76283 0.14386 0.28289 0.97794-0.58546
 -10   5  10 11.3335  6.1033   1 0.19337-0.79902 0.14434 0.28242 0.97151-0.53507
 -10   5  11 13.5481 7.04397   1 0.22547-0.83089 0.14502 0.28174 0.96463-0.48423
 -10   6  10   0.611 6.55223   1 0.18070-0.78636 0.18783 0.32425 0.96644-0.52998
 -10   6   9 85.0916 6.22567   1 0.14431-0.75020 0.18737 0.32470 0.97244-0.57994
 -10   6   8 10.3112 5.05924   1 0.10351-0.70963 0.18715 0.32491 0.97745-0.62891
 -10   6   7 2.78436 5.42772   1 0.05825-0.66461 0.18720 0.32485 0.98094-0.67636
 -10   6   6 0.54297 5.17965   1 0.00865-0.61525 0.18755 0.32448 0.98230-0.72167
 -10   6   5 104.473 7.57076   1-0.04504-0.56179 0.18825 0.32377 0.98088-0.76421
 -10   6   4 6.25898 5.56897   1-0.10238-0.50469 0.18932 0.32269 0.97605-0.80334
 -10   6   3    0.00  5.0372   1-0.16275-0.44456 0.19077 0.32123 0.96721-0.83846
 -10   6   2 14.2468 5.23855   1-0.22535-0.38219 0.19260 0.31939 0.95388-0.86909
 -10   6   1 57.9027 5.07593   1-0.28923-0.31855 0.19480 0.31718 0.93572-0.89489
 -10   6   0 10.5998 5.17216   1-0.35338-0.25463 0.19735 0.31462 0.91257-0.91570
 -10   6  -1 6.07186 4.11067   1-0.41676-0.19149 0.20018 0.31177 0.88451-0.93160
 -10   6  -2-1.01884 4.61299   1-0.47838-0.13011 0.20326 0.30868 0.85178-0.94283
 -10   6  -3  14.936  5.4749   1-0.53738-0.07134 0.20652 0.30541 0.81483-0.94983
 -10   6  -4 62.2141 4.60744   1-0.59305-0.01591 0.20989 0.30203 0.77419-0.95316
 -10   6  -5 8.52397 3.61327   1-0.64487 0.03568 0.21332 0.29859 0.73051-0.95343
 -10   6  -6 0.54482 4.84242   1-0.69252 0.08309 0.21675 0.29515 0.68441-0.95129
 -10   6  -7  10.062 5.30316   1-0.73581 0.12614 0.22012 0.29177 0.63652-0.94737
 -10   6  -8 55.8043 4.68556   1-0.77472 0.16482 0.22341 0.28847 0.58742-0.94222
 -10   6  -9 5.34278 5.53713   1-0.80934 0.19921 0.22658 0.28528 0.53759-0.93635
 -10   7  -6  58.149 5.01422   1-0.69116 0.08173 0.26027 0.33695 0.67057-0.93743
 -10   7  -5-1.17106 6.02841   1-0.64485 0.03566 0.25692 0.34032 0.71644-0.93934
 -10   7  -4 2.87863 4.85116   1-0.59443-0.01453 0.25355 0.34370 0.76000-0.93894
 -10   7  -3 21.3971 3.70576   1-0.54020-0.06852 0.25023 0.34703 0.80063-0.93561
 -10   7  -2 29.0635 3.99964   1-0.48266-0.12582 0.24702 0.35025 0.83771-0.92874
 -10   7  -1 2.23661 5.75682   1-0.42248-0.18578 0.24398 0.35330 0.87071-0.91777
 -10   7   0 17.2956 6.71827   1-0.36047-0.24754 0.24117 0.35612 0.89917-0.90228
 -10   7   1 13.4124 5.96691   1-0.29760-0.31018 0.23864 0.35866 0.92284-0.88199
 -10   7   2 20.7909 3.82489   1-0.23486-0.37268 0.23644 0.36087 0.94162-0.85681
 -10   7   3 76.8502 5.98213   1-0.17327-0.43404 0.23460 0.36272 0.95564-0.82687
 -10   7   4 16.0864 6.98925   1-0.11374-0.49333 0.23314 0.36420 0.96521-0.79248
 -10   7   5 2.33602 6.18052   1-0.05709-0.54974 0.23205 0.36530 0.97077-0.75408
 -10   7   6 14.8902 7.46294   1-0.00395-0.60265 0.23133 0.36603 0.97289-0.71224
 -10   7   7 13.4052  6.9474   1 0.04523-0.65159 0.23094 0.36643 0.97220-0.66760
  -9   8  -5 41.2723 4.17574   1-0.64735 0.09896 0.30219 0.38037 0.69633-0.91888
  -9   8  -4 14.9309 6.88766   1-0.59492 0.04676 0.29853 0.38404 0.74317-0.92177
  -9   8  -3 4.71702 7.55092   1-0.53775-0.01017 0.29489 0.38770 0.78704-0.92167
  -9   8  -2 25.3135 4.00951   1-0.47635-0.07134 0.29133 0.39126 0.82710-0.91778
  -9   8  -1 10.4545 5.86583   1-0.41147-0.13599 0.28794 0.39467 0.86260-0.90932
  -9   8   0 -4.0571 6.16109   1-0.34410-0.20312 0.28480 0.39782 0.89292-0.89567
  -9   8   1 23.6082 3.97521   1-0.27545-0.27154 0.28198 0.40065 0.91762-0.87641
  -9   8   2 34.6274 4.25318   1-0.20680-0.33994 0.27954 0.40310 0.93655-0.85139
  -9   8   3 10.0101 6.25937   1-0.13948-0.40703 0.27753 0.40512 0.94985-0.82073
  -9   8   4-7.75009 6.66528   1-0.07467-0.47160 0.27596 0.40670 0.95792-0.78484
  -9   8   5 17.9667 3.34768   1-0.01340-0.53264 0.27483 0.40784 0.96138-0.74435
  -9   7   9 39.4964 4.26521   1 0.20014-0.74524 0.23032 0.36707 0.95343-0.56058
  -9   7   8 11.7308 5.43934   1 0.15795-0.70328 0.22997 0.36741 0.96119-0.61229
  -9   7   7 49.2977 4.61002   1 0.11051-0.65608 0.22991 0.36746 0.96755-0.66262
  -9   7   6 14.4748  6.7269   1 0.05786-0.60366 0.23020 0.36716 0.97178-0.71080
  -9   7   5 0.54496 5.19862   1 0.00023-0.54627 0.23087 0.36648 0.97303-0.75602
  -9   7   4 19.8087 3.51066   1-0.06189-0.48438 0.23197 0.36536 0.97047-0.79741
  -9   7   3 74.1171 5.43711   1-0.12775-0.41875 0.23352 0.36380 0.96328-0.83419
  -9   7   2 14.6329 5.81946   1-0.19635-0.35040 0.23553 0.36178 0.95082-0.86568
  -9   7   1 23.5499 3.71389   1-0.26645-0.28053 0.23798 0.35933 0.93263-0.89145
  -9   7   0  18.494 3.30212   1-0.33673-0.21049 0.24082 0.35647 0.90853-0.91131
  -9   7  -1 81.0802 6.13871   1-0.40583-0.14162 0.24400 0.35328 0.87865-0.92539
  -9   7  -2 4.18527 5.33519   1-0.47252-0.07517 0.24744 0.34983 0.84339-0.93409
  -9   7  -3-3.17233  5.6452   1-0.53573-0.01219 0.25106 0.34620 0.80339-0.93805
  -9   7  -4-3.21878 5.72785   1-0.59466 0.04650 0.25478 0.34246 0.75941-0.93803
  -9   7  -5 33.8726 4.03941   1-0.64878 0.10038 0.25852 0.33871 0.71230-0.93488
  -9   7  -6 3.35023 5.96178   1-0.69779 0.14916 0.26222 0.33500 0.66290-0.92943
  -9   7  -7  15.457 6.03147   1-0.74165 0.19279 0.26582 0.33139 0.61196-0.92245
  -9   7  -8 11.1849  5.2323   1-0.78045 0.23134 0.26928 0.32792 0.56015-0.91460
  -9   7  -9-6.06946 5.42869   1-0.81440 0.26506 0.27258 0.32461 0.50802-0.90643
  -9   6 -11 4.18367 5.88633   1-0.87627 0.32647 0.23549 0.27635 0.41571-0.90207
  -9   6 -10-6.32565 5.48571   1-0.85022 0.30065 0.23250 0.27936 0.46781-0.91020
  -9   6  -9  69.864 5.76229   1-0.81983 0.27050 0.22931 0.28255 0.52035-0.91878
  -9   6  -8-3.75173  5.2239   1-0.78477 0.23567 0.22594 0.28594 0.57299-0.92746
  -9   6  -7-14.5463 6.40497   1-0.74474 0.19588 0.22240 0.28949 0.62527-0.93578
  -9   6  -6 41.9325 4.11471   1-0.69952 0.15090 0.21872 0.29318 0.67661-0.94317
  -9   6  -5 94.0026 6.95685   1-0.64903 0.10063 0.21494 0.29697 0.72634-0.94894
  -9   6  -4 31.2353 3.72758   1-0.59333 0.04517 0.21112 0.30080 0.77364-0.95228
  -9   6  -3-1.90073 5.24857   1-0.53275-0.01517 0.20734 0.30459 0.81767-0.95235
  -9   6  -2 11.2684 6.19336   1-0.46786-0.07983 0.20366 0.30829 0.85755-0.94827
  -9   6  -1   30.45 3.79911   1-0.39951-0.14794 0.20017 0.31178 0.89250-0.93927
  -9   6   0 84.2882 6.63179   1-0.32882-0.21839 0.19696 0.31500 0.92190-0.92470
  -9   6   1 6.98692 4.77298   1-0.25709-0.28989 0.19411 0.31787 0.94535-0.90420
  -9   6   2 6.56545 4.49812   1-0.18570-0.36104 0.19167 0.32032 0.96277-0.87766
  -9   6   3 13.5971 2.95788   1-0.11603-0.43048 0.18967 0.32233 0.97438-0.84531
  -9   6   4 35.8208 3.54482   1-0.04929-0.49698 0.18815 0.32386 0.98067-0.80764
  -9   6   5 0.98325 4.71552   1 0.01350-0.55953 0.18708 0.32494 0.98236-0.76537
  -9   6   6 4.02835 4.33165   1 0.07162-0.61741 0.18644 0.32559 0.98027-0.71932
  -9   6   7 12.9398 4.60045   1 0.12460-0.67016 0.18619 0.32585 0.97528-0.67037
  -9   6   8 56.5774 4.85448   1 0.17225-0.71757 0.18629 0.32577 0.96824-0.61937
  -9   6   9 3.86417 6.07227   1 0.21457-0.75966 0.18667 0.32540 0.95989-0.56706
  -9   6  10 8.58496 4.95653   1 0.25171-0.79657 0.18730 0.32478 0.95089-0.51410
  -9   6  11 34.2936 4.05764   1 0.28395-0.82857 0.18813 0.32396 0.94176-0.46101
  -9   5  13 13.2306 6.36453   1 0.34806-0.89220 0.14685 0.27994 0.92779-0.35915
  -9   5  12  64.376  5.8707   1 0.32474-0.86912 0.14572 0.28106 0.93628-0.41159
  -9   5  11 33.1938 4.19401   1 0.29719-0.84181 0.14471 0.28205 0.94541-0.46468
  -9   5  10 8.44077 5.87453   1 0.26505-0.80990 0.14386 0.28290 0.95489-0.51812
  -9   5   9 11.3229 3.29006   1 0.22797-0.77305 0.14320 0.28354 0.96433-0.57152
  -9   5   8 12.2133 6.12131   1 0.18566-0.73099 0.14278 0.28395 0.97320-0.62435
  -9   5   7 79.5598 5.70031   1 0.13795-0.68351 0.14264 0.28408 0.98088-0.67599
  -9   5   6 4.12155 4.69259   1 0.08479-0.63059 0.14285 0.28386 0.98658-0.72565
  -9   5   5 4.01302 4.94517   1 0.02636-0.57239 0.14345 0.28325 0.98947-0.77250
  -9   5   4 13.5159 4.55194   1-0.03693-0.50934 0.14448 0.28221 0.98864-0.81563
  -9   5   3 5.56803 4.08581   1-0.10436-0.44214 0.14597 0.28070 0.98323-0.85418
  -9   5   2-4.67186 4.78629   1-0.17494-0.37180 0.14794 0.27872 0.97249-0.88739
  -9   5   1 19.2472 3.24348   1-0.24743-0.29954 0.15038 0.27628 0.95586-0.91473
  -9   5   0 283.831 12.2953   1-0.32045-0.22676 0.15324 0.27341 0.93310-0.93592
  -9   5  -1 6.32646  4.1965   1-0.39257-0.15488 0.15646 0.27017 0.90424-0.95102
  -9   5  -2  1.7012 5.06805   1-0.46243-0.08525 0.15998 0.26663 0.86965-0.96040
  -9   5  -3 110.786 8.50212   1-0.52888-0.01904 0.16371 0.26290 0.82995-0.96466
  -9   5  -4 64.1046 6.43308   1-0.59100 0.04285 0.16756 0.25904 0.78594-0.96461
  -9   5  -5 29.8015 3.26386   1-0.64817 0.09979 0.17144 0.25514 0.73850-0.96112
  -9   5  -6 41.7047 4.01006   1-0.70006 0.15144 0.17529 0.25129 0.68852-0.95510
  -9   5  -7 2.85738 4.51791   1-0.74656 0.19769 0.17904 0.24752 0.63682-0.94736
  -9   5  -8 43.8707 3.78626   1-0.78774 0.23865 0.18265 0.24390 0.58412-0.93862
  -9   5  -9    0.00 5.87948   1-0.82384 0.27451 0.18609 0.24044 0.53103-0.92949
  -9   5 -10 186.965  11.851   1-0.85515 0.30559 0.18935 0.23718 0.47802-0.92044
  -9   5 -11 1.66695 5.35849   1-0.88203 0.33222 0.19240 0.23412 0.42545-0.91182
  -9   5 -12 6.96761 4.26677   1-0.90482 0.35478 0.19525 0.23126 0.37358-0.90392
  -9   5 -13    0.00 5.56869   1-0.92390 0.37362 0.19790 0.22860 0.32260-0.89689
  -9   4 -14-2.40141 5.75838   1-0.94561 0.39511 0.15745 0.18371 0.27962-0.89790
  -9   4 -13 47.9806 4.37504   1-0.92941 0.37914 0.15496 0.18621 0.33000-0.90431
  -9   4 -12 37.7144 4.32134   1-0.90975 0.35971 0.15226 0.18892 0.38139-0.91174
  -9   4 -11-1.03745 5.18725   1-0.88629 0.33649 0.14936 0.19183 0.43367-0.92007
  -9   4 -10-0.49553 5.12579   1-0.85866 0.30909 0.14625 0.19496 0.48667-0.92911
  -9   4  -9 213.008 12.0671   1-0.82649 0.27716 0.14293 0.19828 0.54011-0.93859
  -9   4  -8 80.4511 6.40422   1-0.78942 0.24033 0.13942 0.20180 0.59361-0.94813
  -9   4  -7 26.3087 3.63346   1-0.74715 0.19829 0.13575 0.20549 0.64667-0.95723
  -9   4  -6 214.831 10.9598   1-0.69946 0.15084 0.13193 0.20932 0.69866-0.96526
  -9   4  -5 105.256 8.22311   1-0.64628 0.09789 0.12802 0.21324 0.74884-0.97149
  -9   4  -4 58.6736 4.35502   1-0.58773 0.03957 0.12408 0.21719 0.79636-0.97504
  -9   4  -3 429.163  14.108   1-0.52418-0.02374 0.12018 0.22110 0.84029-0.97502
  -9   4  -2 226.255 10.6552   1-0.45631-0.09137 0.11642 0.22488 0.87975-0.97051
  -9   4  -1 96.1758 7.61537   1-0.38506-0.16238 0.11287 0.22843 0.91391-0.96072
  -9   4   0 69.7514 5.60048   1-0.31167-0.23554 0.10963 0.23168 0.94219-0.94504
  -9   4   1 954.485 20.2991   1-0.23752-0.30945 0.10678 0.23455 0.96424-0.92312
  -9   4   2 41.9642 3.68161   1-0.16410-0.38264 0.10436 0.23698 0.98004-0.89497
  -9   4   3 81.4837 5.50311   1-0.09279-0.45371 0.10242 0.23893 0.98992-0.86089
  -9   4   4 102.826 6.69693   1-0.02485-0.52141 0.10097 0.24040 0.99446-0.82147
  -9   4   5  458.85 15.0417   1 0.03876-0.58479 0.09998 0.24140 0.99445-0.77751
  -9   4   6 1.26593 4.32397   1 0.09735-0.64314 0.09942 0.24196 0.99080-0.72990
  -9   4   7 78.8525 6.09647   1 0.15053-0.69609 0.09926 0.24214 0.98443-0.67956
  -9   4   8 51.3486 4.06368   1 0.19817-0.74349 0.09943 0.24197 0.97619-0.62736
  -9   4   9 54.1661 4.52564   1 0.24033-0.78542 0.09989 0.24153 0.96684-0.57405
  -9   4  10 7.88276 5.48617   1 0.27723-0.82208 0.10058 0.24085 0.95702-0.52028
  -9   4  11 10.3121 5.96859   1 0.30917-0.85379 0.10147 0.23998 0.94725-0.46654
  -9   4  12 6.48682 4.95439   1 0.33652-0.88089 0.10250 0.23896 0.93790-0.41324
  -9   4  13  2.8378 5.17071   1 0.35964-0.90378 0.10364 0.23782 0.92926-0.36064
  -9   4  14 35.5891 4.51198   1 0.37891-0.92281 0.10488 0.23660 0.92152-0.30894
  -9   3  15 24.5651 3.86749   1 0.40434-0.94801 0.06316 0.19301 0.91460-0.25808
  -9   3  14 9.65726 7.07247   1 0.38881-0.93271 0.06184 0.19431 0.92133-0.30877
  -9   3  13 29.9992 3.67705   1 0.36979-0.91393 0.06060 0.19554 0.92912-0.36052
  -9   3  12    0.00  4.6902   1 0.34694-0.89132 0.05943 0.19670 0.93786-0.41322
  -9   3  11 41.5221  3.8451   1 0.31989-0.86450 0.05838 0.19774 0.94737-0.46669
  -9   3  10 91.4648 7.03278   1 0.28825-0.83310 0.05747 0.19863 0.95738-0.52065
  -9   3   9 45.8683 3.90491   1 0.25164-0.79672 0.05675 0.19934 0.96751-0.57474
  -9   3   8 25.6934 3.00137   1 0.20974-0.75506 0.05625 0.19983 0.97726-0.62846
  -9   3   7  26.841 3.36998   1 0.16231-0.70787 0.05604 0.20003 0.98602-0.68117
  -9   3   6 205.019  10.482   1 0.10925-0.65504 0.05616 0.19990 0.99301-0.73213
  -9   3   5 99.4344 7.47569   1 0.05066-0.59669 0.05666 0.19939 0.99738-0.78045
  -9   3   4 42.0961  3.4771   1-0.01311-0.53316 0.05760 0.19843 0.99818-0.82522
  -9   3   3 196.537 10.0771   1-0.08139-0.46511 0.05902 0.19701 0.99450-0.86549
  -9   3   2 54.2859 4.79417   1-0.15324-0.39349 0.06092 0.19509 0.98549-0.90044
  -9   3   1 262.741 11.0929   1-0.22743-0.31954 0.06331 0.19270 0.97052-0.92943
  -9   3   0-4.91676 4.52486   1-0.30253-0.24467 0.06615 0.18984 0.94922-0.95209
  -9   3  -1 415.619 13.4743   1-0.37705-0.17039 0.06939 0.18659 0.92157-0.96840
  -9   3  -2 12.5857 2.54654   1-0.44953-0.09815 0.07295 0.18302 0.88788-0.97866
  -9   3  -3 660.286 16.4511   1-0.51871-0.02921 0.07675 0.17921 0.84873-0.98347
  -9   3  -4 20.0064 2.88569   1-0.58356 0.03541 0.08069 0.17526 0.80493-0.98364
  -9   3  -5 1.52416 4.54061   1-0.64339 0.09501 0.08468 0.17126 0.75740-0.98007
  -9   3  -6 102.389  7.6158   1-0.69778 0.14916 0.08864 0.16728 0.70708-0.97370
  -9   3  -7 330.287 13.0423   1-0.74658 0.19772 0.09252 0.16339 0.65484-0.96543
  -9   3  -8 76.9388 6.30376   1-0.78986 0.24076 0.09626 0.15964 0.60147-0.95602
  -9   3  -9 14.6873 5.17123   1-0.82782 0.27849 0.09982 0.15607 0.54762-0.94612
  -9   3 -10 18.3448 3.24619   1-0.86078 0.31122 0.10319 0.15268 0.49381-0.93627
  -9   3 -11 84.5665  7.0257   1-0.88911 0.33931 0.10636 0.14951 0.44042-0.92684
  -9   3 -12 36.9206 4.03094   1-0.91318 0.36314 0.10931 0.14655 0.38776-0.91813
  -9   3 -13 32.3763 3.85815   1-0.93337 0.38310 0.11205 0.14380 0.33600-0.91034
  -9   3 -14-1.71605 6.34397   1-0.95004 0.39953 0.11458 0.14125 0.28528-0.90358
  -9   3 -15 17.4963 7.21466   1-0.96351 0.41277 0.11692 0.13890 0.23566-0.89792
  -9   2 -15 6.41454 5.11703   1-0.96672 0.41598 0.07412 0.09638 0.23970-0.90198
  -9   2 -14 103.707 7.80124   1-0.95289 0.40239 0.07174 0.09876 0.28961-0.90793
  -9   2 -13 -3.6546 5.24689   1-0.93581 0.38555 0.06917 0.10135 0.34064-0.91500
  -9   2 -12 14.3405 4.81978   1-0.91515 0.36512 0.06639 0.10414 0.39272-0.92312
  -9   2 -11-3.28268 5.11569   1-0.89053 0.34073 0.06340 0.10714 0.44572-0.93216
  -9   2 -10 22.7165 3.01004   1-0.86157 0.31201 0.06019 0.11037 0.49945-0.94193
  -9   2  -9 14.4141 6.11419   1-0.82788 0.27856 0.05677 0.11380 0.55359-0.95212
  -9   2  -8 326.892 13.1718   1-0.78909 0.24000 0.05315 0.11743 0.60775-0.96231
  -9   2  -7 34.4671 3.24784   1-0.74489 0.19603 0.04936 0.12123 0.66137-0.97198
  -9   2  -6-3.34928 4.41894   1-0.69506 0.14644 0.04543 0.12517 0.71379-0.98044
  -9   2  -5 391.507 13.2751   1-0.63956 0.09118 0.04142 0.12919 0.76419-0.98688
  -9   2  -4 513.636 14.5773   1-0.57856 0.03041 0.03738 0.13324 0.81168-0.99041
  -9   2  -3 187.016 9.29967   1-0.51251-0.03540 0.03341 0.13722 0.85528-0.99005
  -9   2  -2 9.34999 4.14394   1-0.44216-0.10551 0.02959 0.14105 0.89407-0.98488
  -9   2  -1 5.28288 2.35024   1-0.36859-0.17885 0.02602 0.14463 0.92725-0.97410
  -9   2   0 204.528 9.10076   1-0.29311-0.25410 0.02279 0.14787 0.95423-0.95712
  -9   2   1 744.134 16.5779   1-0.21721-0.32975 0.01997 0.15071 0.97475-0.93368
  -9   2   2 60.6574 4.82205   1-0.14244-0.40430 0.01761 0.15307 0.98887-0.90385
  -9   2   3 226.851 9.94984   1-0.07021-0.47629 0.01575 0.15495 0.99702-0.86803
  -9   2   4 130.208 7.72521   1-0.00175-0.54451 0.01439 0.15632 0.99987-0.82693
  -9   2   5 1023.24 20.4676   1 0.06201-0.60803 0.01350 0.15722 0.99831-0.78140
  -9   2   6 90.3566 6.82825   1 0.12045-0.66624 0.01304 0.15769 0.99327-0.73241
  -9   2   7 406.723 13.7689   1 0.17325-0.71880 0.01297 0.15777 0.98571-0.68089
  -9   2   8 164.882 9.46551   1 0.22034-0.76566 0.01323 0.15753 0.97650-0.62772
  -9   2   9 300.377 12.7156   1 0.26187-0.80695 0.01376 0.15700 0.96640-0.57366
  -9   2  10 0.88497 3.48414   1 0.29808-0.84293 0.01452 0.15626 0.95602-0.51932
  -9   2  11 35.8608 3.94265   1 0.32934-0.87394 0.01545 0.15534 0.94584-0.46518
  -9   2  12 27.3334 3.58217   1 0.35601-0.90039 0.01653 0.15428 0.93624-0.41162
  -9   2  13 10.8853 5.15748   1 0.37851-0.92264 0.01771 0.15311 0.92745-0.35887
  -9   2  14 12.5954 4.61437   1 0.39720-0.94110 0.01897 0.15186 0.91966-0.30712
  -9   2  15 19.4884  3.7465   1 0.41245-0.95611 0.02029 0.15055 0.91296-0.25646
  -9   2  16-1.22394  5.7408   1 0.42457-0.96800 0.02165 0.14919 0.90741-0.20695
  -9   1  16 48.1911 4.82819   1 0.43079-0.97422-0.02106 0.10658 0.90450-0.20407
  -9   1  15 3.39991 5.37573   1 0.41898-0.96264-0.02243 0.10794 0.90995-0.25347
  -9   1  14 1.07065   4.006   1 0.40408-0.94798-0.02376 0.10926 0.91656-0.30405
  -9   1  13 16.8643 3.29609   1 0.38578-0.92991-0.02503 0.11052 0.92430-0.35575
  -9   1  12 38.6018 3.69296   1 0.36370-0.90808-0.02622 0.11170 0.93308-0.40848
  -9   1  11 9.51632 4.64349   1 0.33748-0.88209-0.02732 0.11278 0.94273-0.46209
  -9   1  10 47.1048 4.28756   1 0.30670-0.85155-0.02828 0.11373 0.95301-0.51633
  -9   1   9 109.474  8.0462   1 0.27098-0.81606-0.02906 0.11451 0.96358-0.57086
  -9   1   8 11.6771 5.39344   1 0.22994-0.77525-0.02963 0.11507 0.97397-0.62521
  -9   1   7  4.4654 3.97312   1 0.18330-0.72885-0.02994 0.11536 0.98356-0.67876
  -9   1   6 91.1883   6.112   1 0.13089-0.67668-0.02991 0.11532 0.99163-0.73078
  -9   1   5 167.346 8.76528   1 0.07275-0.61878-0.02951 0.11491 0.99728-0.78040
  -9   1   4 4.67332 3.20178   1 0.00916-0.55542-0.02868 0.11406 0.99957-0.82665
  -9   1   3 12.0462 4.15663   1-0.05930-0.48719-0.02736 0.11274 0.99753-0.86856
  -9   1   2  16.944 2.41366   1-0.13173-0.41500-0.02555 0.11091 0.99023-0.90522
  -9   1   1 17.8128 2.25321   1-0.20693-0.34004-0.02324 0.10859 0.97695-0.93590
  -9   1   0 179.636 8.20602   1-0.28344-0.26376-0.02044 0.10578 0.95723-0.96015
  -9   1  -1 23.4233  2.7106   1-0.35973-0.18771-0.01723 0.10256 0.93095-0.97782
  -9   1  -2   0.961 3.46493   1-0.43425-0.11342-0.01366 0.09897 0.89834-0.98917
  -9   1  -3 137.139   7.958   1-0.50564-0.04227-0.00983 0.09513 0.85996-0.99475
  -9   1  -4  81.759 6.23281   1-0.57276 0.02462-0.00583 0.09113 0.81661-0.99536
  -9   1  -5 27.5575 2.64696   1-0.63483 0.08645-0.00176 0.08705 0.76924-0.99195
  -9   1  -6 122.054 7.74938   1-0.69134 0.14272 0.00229 0.08298 0.71881-0.98548
  -9   1  -7  292.29 12.1675   1-0.74211 0.19326 0.00626 0.07900 0.66626-0.97689
  -9   1  -8 213.461 11.0157   1-0.78716 0.23807 0.01010 0.07515 0.61244-0.96702
  -9   1  -9 15.0767  2.9714   1-0.82670 0.27738 0.01376 0.07147 0.55803-0.95658
  -9   1 -10 302.503 12.8743   1-0.86105 0.31149 0.01723 0.06800 0.50360-0.94611
  -9   1 -11 75.7627  6.3021   1-0.89058 0.34079 0.02048 0.06474 0.44959-0.93605
  -9   1 -12 38.9504 3.91389   1-0.91569 0.36566 0.02351 0.06169 0.39629-0.92671
  -9   1 -13 6.11657 3.94823   1-0.93677 0.38651 0.02633 0.05886 0.34392-0.91830
  -9   1 -14 79.1049 6.97228   1-0.95421 0.40371 0.02893 0.05625 0.29262-0.91096
  -9   1 -15 1.14191 5.29481   1-0.96834 0.41760 0.03133 0.05384 0.24246-0.90476
  -9   1 -16-4.23082 5.30362   1-0.97948 0.42851 0.03354 0.05162 0.19348-0.89974
  -9   0 -16 6.60456 5.47003   1-0.97975 0.42878-0.00920 0.00903 0.19477-0.90105
  -9   0 -15-3.40136  5.5544   1-0.96840 0.41766-0.01143 0.01127 0.24395-0.90628
  -9   0 -14 12.3111 6.91714   1-0.95401 0.40351-0.01385 0.01371 0.29433-0.91269
  -9   0 -13 -5.0561 5.15623   1-0.93627 0.38601-0.01648 0.01635 0.34586-0.92026
  -9   0 -12 1.43366 4.30099   1-0.91483 0.36480-0.01933 0.01921 0.39847-0.92891
  -9   0 -11 3.16539 4.16906   1-0.88929 0.33949-0.02239 0.02229 0.45202-0.93850
  -9   0 -10 108.847  7.8082   1-0.85925 0.30970-0.02568 0.02558 0.50628-0.94881
  -9   0  -9-1.62766 4.91679   1-0.82431 0.27499-0.02918 0.02910 0.56094-0.95951
  -9   0  -8 96.8431 7.45126   1-0.78409 0.23501-0.03289 0.03281 0.61555-0.97016
  -9   0  -7-4.43866 4.34521   1-0.73827 0.18942-0.03676 0.03670 0.66952-0.98017
  -9   0  -6 761.987 17.6969   1-0.68666 0.13804-0.04077 0.04072 0.72213-0.98882
  -9   0  -5 3.41453 3.51548   1-0.62923 0.08085-0.04486 0.04482 0.77253-0.99526
  -9   0  -4 256.185 10.3746   1-0.56621 0.01807-0.04895 0.04892 0.81974-0.99852
  -9   0  -3-0.96594   3.657   1-0.49813-0.04977-0.05297 0.05295 0.86278-0.99760
  -9   0  -2  154.09 8.12426   1-0.42585-0.12182-0.05680 0.05679 0.90070-0.99155
  -9   0  -1 2.49564 3.35985   1-0.35053-0.19691-0.06036 0.06036 0.93269-0.97959
  -9   0   0 657.764 15.2332   1-0.27360-0.27360-0.06355 0.06357 0.95824-0.96118
  -9   0   1-1.55814 3.16269   1-0.19663-0.35033-0.06631 0.06634 0.97715-0.93612
  -9   0   2  336.53 11.2382   1-0.12120-0.42553-0.06858 0.06862 0.98957-0.90459
  -9   0   3 5.13624 3.57467   1-0.04873-0.49776-0.07034 0.07039 0.99604-0.86710
  -9   0   4 1172.88  20.872   1 0.01957-0.56582-0.07159 0.07165 0.99731-0.82441
  -9   0   5 1.35944 4.04991   1 0.08284-0.62886-0.07237 0.07244 0.99434-0.77748
  -9   0   6 380.905 12.4894   1 0.14053-0.68632-0.07272 0.07280 0.98812-0.72730
  -9   0   7 2.57419 3.73216   1 0.19241-0.73796-0.07269 0.07279 0.97962-0.67484
  -9   0   8 1427.21 25.1926   1 0.23848-0.78380-0.07234 0.07245 0.96970-0.62096
  -9   0   9-2.82925 4.29648   1 0.27894-0.82401-0.07174 0.07186 0.95909-0.56639
  -9   0  10 23.5466 3.25322   1 0.31408-0.85892-0.07092 0.07105 0.94840-0.51174
  -9   0  11-1.79576 4.44429   1 0.34430-0.88890-0.06993 0.07008 0.93807-0.45745
  -9   0  12 170.766 10.7123   1 0.37000-0.91436-0.06882 0.06897 0.92844-0.40386
  -9   0  13-8.02847 5.80851   1 0.39158-0.93571-0.06761 0.06778 0.91973-0.35119
  -9   0  14 13.8109 6.28512   1 0.40944-0.95334-0.06633 0.06650 0.91209-0.29960
  -9   0  15-9.00116 5.21708   1 0.42393-0.96759-0.06499 0.06518 0.90561-0.24915
  -9   0  16  33.763  4.2781   1 0.43537-0.97879-0.06362 0.06382 0.90031-0.19990
  -9  -1  16  52.185  4.8607   1 0.43829-0.98171-0.10603 0.02091 0.89487-0.19448
  -9  -1  15 2.83311 6.33502   1 0.42727-0.97093-0.10741 0.02227 0.89998-0.24354
  -9  -1  14 2.67647 4.87676   1 0.41324-0.95713-0.10876 0.02360 0.90628-0.29381
  -9  -1  13 20.9105 3.39786   1 0.39589-0.94002-0.11005 0.02489 0.91377-0.34525
  -9  -1  12 44.8202 3.80472   1 0.37485-0.91922-0.11127 0.02610 0.92235-0.39780
  -9  -1  11  10.422 4.12822   1 0.34975-0.89435-0.11240 0.02722 0.93191-0.45132
  -9  -1  10 45.5548 3.89166   1 0.32017-0.86501-0.11341 0.02821 0.94222-0.50559
  -9  -1   9 115.185 8.31089   1 0.28570-0.83077-0.11426 0.02905 0.95297-0.56030
  -9  -1   8 1.94606 5.94107   1 0.24593-0.79124-0.11490 0.02968 0.96373-0.61501
  -9  -1   7 7.44184 4.00755   1 0.20054-0.74609-0.11529 0.03006 0.97391-0.66915
  -9  -1   6 97.1339  7.0161   1 0.14932-0.69510-0.11537 0.03013 0.98279-0.72200
  -9  -1   5 162.869 8.99889   1 0.09220-0.63822-0.11507 0.02982 0.98952-0.77268
  -9  -1   4 2.33649 3.48482   1 0.02941-0.57566-0.11436 0.02909 0.99312-0.82024
  -9  -1   3 12.0453 4.37981   1-0.03857-0.50792-0.11316 0.02789 0.99258-0.86366
  -9  -1   2 17.1558 2.52837   1-0.11089-0.43584-0.11146 0.02618 0.98692-0.90196
  -9  -1   1 11.0671 3.93669   1-0.18639-0.36057-0.10925 0.02395 0.97534-0.93434
  -9  -1   0 177.114 8.75641   1-0.26364-0.28356-0.10654 0.02123 0.95726-0.96022
  -9  -1  -1 28.2345 2.86211   1-0.34104-0.20639-0.10337 0.01805 0.93248-0.97939
  -9  -1  -2    0.00 3.84399   1-0.41700-0.13066-0.09983 0.01450 0.90113-0.99200
  -9  -1  -3 140.404 7.78188   1-0.49005-0.05786-0.09600 0.01066 0.86373-0.99856
  -9  -1  -4 85.1098 6.32224   1-0.55894 0.01081-0.09198 0.00663 0.82105-0.99985
  -9  -1  -5 19.6016 2.80071   1-0.62280 0.07442-0.08787 0.00251 0.77406-0.99681
  -9  -1  -6 103.753  7.8244   1-0.68104 0.13243-0.08376-0.00162 0.72375-0.99047
  -9  -1  -7 291.935 11.7763   1-0.73341 0.18456-0.07972-0.00567 0.67113-0.98180
  -9  -1  -8 236.194 11.0024   1-0.77991 0.23083-0.07581-0.00959 0.61707-0.97170
  -9  -1  -9 14.3923 5.68301   1-0.82073 0.27142-0.07208-0.01334 0.56231-0.96090
  -9  -1 -10 273.525 12.3327   1-0.85619 0.30664-0.06854-0.01688 0.50747-0.95002
  -9  -1 -11 92.1988 6.51912   1-0.88666 0.33687-0.06522-0.02021 0.45301-0.93952
  -9  -1 -12 28.1218 3.61119   1-0.91257 0.36254-0.06213-0.02331 0.39926-0.92972
  -9  -1 -13-2.54872 5.46639   1-0.93432 0.38406-0.05926-0.02620 0.34644-0.92087
  -9  -1 -14 67.9621 5.90863   1-0.95230 0.40181-0.05661-0.02886 0.29472-0.91311
  -9  -1 -15-6.28083 5.96125   1-0.96689 0.41616-0.05416-0.03132 0.24417-0.90652
  -9  -1 -16 4.23126  6.3108   1-0.97840 0.42743-0.05192-0.03358 0.19482-0.90113
  -8  -1 -17 11.4919 6.48615   1-0.99207 0.50167-0.04615-0.03935 0.11153-0.86147
  -8  -1 -16 6.83071 4.83004   1-0.98516 0.49499-0.04813-0.03736 0.15946-0.86544
  -8  -1 -15 21.0619 3.77793   1-0.97551 0.48558-0.05031-0.03517 0.20886-0.87088
  -8  -1 -14 8.05748 4.72411   1-0.96281 0.47312-0.05270-0.03277 0.25979-0.87785
  -8  -1 -13 1.89482 3.41594   1-0.94668 0.45722-0.05534-0.03012 0.31229-0.88639
  -8  -1 -12  24.962 3.08824   1-0.92667 0.43745-0.05822-0.02722 0.36634-0.89648
  -8  -1 -11 4.61753 5.01978   1-0.90229 0.41330-0.06138-0.02406 0.42187-0.90805
  -8  -1 -10 11.4786 2.61556   1-0.87298 0.38423-0.06481-0.02062 0.47872-0.92094
  -8  -1  -9 90.4653 6.56058   1-0.83816 0.34964-0.06852-0.01690 0.53658-0.93485
  -8  -1  -8 233.568 10.1462   1-0.79721 0.30893-0.07250-0.01290 0.59503-0.94933
  -8  -1  -7 88.7074 6.73704   1-0.74958 0.26154-0.07674-0.00865 0.65339-0.96374
  -8  -1  -6 22.4167 2.69204   1-0.69483 0.20702-0.08119-0.00419 0.71082-0.97720
  -8  -1  -5-2.14681 3.66745   1-0.63271 0.14514-0.08579 0.00042 0.76619-0.98862
  -8  -1  -4  96.002 6.55874   1-0.56334 0.07600-0.09044 0.00509 0.81820-0.99667
  -8  -1  -3  101.98 6.24981   1-0.48724 0.00014-0.09504 0.00970 0.86543-0.99994
  -8  -1  -2 27.3439  2.4066   1-0.40550-0.08137-0.09945 0.01411 0.90645-0.99700
  -8  -1  -1  42.133 3.43716   1-0.31971-0.16692-0.10352 0.01820 0.94009-0.98668
  -8  -1   0 10.1586 3.63206   1-0.23189-0.25451-0.10713 0.02182 0.96554-0.96817
  -8  -1   1  29.956 2.35352   1-0.14430-0.34186-0.11017 0.02487 0.98256-0.94124
  -8  -1   2 255.622 9.19373   1-0.05918-0.42674-0.11258 0.02729 0.99152-0.90623
  -8  -1   3 225.305 9.07968   1 0.02152-0.50721-0.11434 0.02907 0.99328-0.86403
  -8  -1   4  137.10 7.58116   1 0.09631-0.58177-0.11549 0.03022 0.98910-0.81590
  -8  -1   5 191.976 8.45269   1 0.16424-0.64946-0.11607 0.03081 0.98041-0.76324
  -8  -1   6 321.048 10.8944   1 0.22485-0.70983-0.11616 0.03092 0.96861-0.70748
  -8  -1   7 154.976 8.15398   1 0.27813-0.76287-0.11585 0.03061 0.95498-0.64990
  -8  -1   8-0.70327 4.00928   1 0.32436-0.80887-0.11521 0.02999 0.94059-0.59155
  -8  -1   9  5.5701 4.01666   1 0.36402-0.84830-0.11433 0.02912 0.92626-0.53326
  -8  -1  10-0.39306 4.39453   1 0.39769-0.88173-0.11325 0.02806 0.91259-0.47563
  -8  -1  11 23.6194 3.08805   1 0.42598-0.90978-0.11205 0.02686 0.90001-0.41909
  -8  -1  12 14.6038 4.90802   1 0.44946-0.93302-0.11074 0.02557 0.88878-0.36390
  -8  -1  13 0.94048 4.65512   1 0.46868-0.95201-0.10937 0.02421 0.87905-0.31021
  -8  -1  14 9.49832 5.21923   1 0.48413-0.96723-0.10796 0.02281 0.87087-0.25807
  -8  -1  15 24.9826 3.69541   1 0.49624-0.97910-0.10653 0.02138 0.86425-0.20749
  -8  -1  16 1.69524 5.62246   1 0.50538-0.98800-0.10507 0.01994 0.85915-0.15843
  -8  -1  17 1.20095 4.72815   1 0.51186-0.99425-0.10362 0.01850 0.85551-0.11083
  -8   0  17 2.98232 5.81362   1 0.50954-0.99192-0.06123 0.06143 0.86098-0.11628
  -8   0  16 45.4438 4.38182   1 0.50267-0.98530-0.06269 0.06288 0.86487-0.16413
  -8   0  15 -1.0549 4.41298   1 0.49310-0.97597-0.06414 0.06432 0.87022-0.21344
  -8   0  14 142.291 10.0756   1 0.48051-0.96361-0.06557 0.06574 0.87708-0.26426
  -8   0  13-3.72869 4.22059   1 0.46452-0.94785-0.06698 0.06714 0.88549-0.31663
  -8   0  12 103.449 7.69289   1 0.44469-0.92826-0.06834 0.06849 0.89543-0.37053
  -8   0  11-2.47528  4.4048   1 0.42055-0.90435-0.06962 0.06976 0.90682-0.42588
  -8   0  10 273.699 11.5199   1 0.39153-0.87557-0.07081 0.07094 0.91950-0.48252
  -8   0   9    0.00 3.91815   1 0.35707-0.84135-0.07185 0.07197 0.93319-0.54017
  -8   0   8 264.218 10.6506   1 0.31657-0.80108-0.07270 0.07281 0.94744-0.59838
  -8   0   7 2.63611 3.45597   1 0.26948-0.75423-0.07329 0.07338 0.96163-0.65652
  -8   0   6 376.095 12.1991   1 0.21535-0.70033-0.07354 0.07363 0.97489-0.71374
  -8   0   5 0.60117 3.40071   1 0.15394-0.63916-0.07339 0.07346 0.98614-0.76896
  -8   0   4 53.6513 4.23701   1 0.08534-0.57080-0.07273 0.07279 0.99412-0.82089
  -8   0   3  1.1232   2.808   1 0.01006-0.49575-0.07151 0.07156 0.99741-0.86814
  -8   0   2  11.439 2.00284   1-0.07089-0.41504-0.06967 0.06971 0.99464-0.90933
  -8   0   1 2.16669 2.59777   1-0.15596-0.33020-0.06719 0.06722 0.98461-0.94326
  -8   0   0 131.338 6.67717   1-0.24320-0.24320-0.06409 0.06411 0.96652-0.96913
  -8   0  -1 1.89787 2.67026   1-0.33039-0.15625-0.06044 0.06045 0.94011-0.98667
  -8   0  -2 50.2621 4.01055   1-0.41532-0.07155-0.05635 0.05634 0.90567-0.99620
  -8   0  -3 3.38034 2.76004   1-0.49605 0.00895-0.05195 0.05193 0.86405-0.99854
  -8   0  -4 13.0809 1.89132   1-0.57108 0.08373-0.04736 0.04733 0.81644-0.99489
  -8   0  -5 3.32233 2.94382   1-0.63939 0.15181-0.04274 0.04269 0.76424-0.98665
  -8   0  -6 334.604 11.2759   1-0.70051 0.21269-0.03818 0.03812 0.70885-0.97521
  -8   0  -7  3.6464 4.12703   1-0.75436 0.26631-0.03377 0.03370 0.65152-0.96185
  -8   0  -8 1100.03 21.0651   1-0.80121 0.31292-0.02957 0.02950 0.59334-0.94762
  -8   0  -9 2.58625 4.26086   1-0.84149 0.35297-0.02563 0.02554 0.53513-0.93337
  -8   0 -10 138.588  8.3048   1-0.87577 0.38701-0.02196 0.02186 0.47752-0.91972
  -8   0 -11-7.06386 4.68268   1-0.90463 0.41563-0.01856 0.01845 0.42094-0.90710
  -8   0 -12 296.695 12.7044   1-0.92864 0.43942-0.01544 0.01532 0.36566-0.89578
  -8   0 -13  3.7561  4.0389   1-0.94836 0.45890-0.01258 0.01245 0.31185-0.88592
  -8   0 -14 157.328 10.2722   1-0.96427 0.47457-0.00997 0.00983 0.25957-0.87760
  -8   0 -15 -4.2507 4.44549   1-0.97679 0.48685-0.00759 0.00744 0.20883-0.87083
  -8   0 -16 12.4331  6.5906   1-0.98630 0.49612-0.00543 0.00526 0.15960-0.86556
  -8   0 -17 2.40314 5.23752   1-0.99311 0.50270-0.00347 0.00329 0.11183-0.86174
  -8   1 -17-3.02403 6.13811   1-0.99244 0.50203 0.03922 0.04593 0.11102-0.86091
  -8   1 -16-7.39954 4.99467   1-0.98577 0.49560 0.03728 0.04788 0.15861-0.86455
  -8   1 -15 16.0633 6.81506   1-0.97645 0.48651 0.03514 0.05003 0.20763-0.86960
  -8   1 -14 3.52494 4.80369   1-0.96416 0.47446 0.03278 0.05240 0.25813-0.87615
  -8   1 -13-5.21045 4.66518   1-0.94853 0.45907 0.03020 0.05499 0.31015-0.88421
  -8   1 -12 16.6403 3.12359   1-0.92916 0.43993 0.02737 0.05783 0.36368-0.89378
  -8   1 -11 10.4937 4.73033   1-0.90556 0.41657 0.02429 0.06093 0.41866-0.90480
  -8   1 -10 3.16629 4.78231   1-0.87722 0.38846 0.02093 0.06429 0.47493-0.91711
  -8   1  -9 78.7469 5.54993   1-0.84356 0.35504 0.01731 0.06793 0.53222-0.93044
  -8   1  -8  227.89 10.1948   1-0.80402 0.31573 0.01341 0.07184 0.59014-0.94440
  -8   1  -7  90.717 6.83636   1-0.75803 0.26998 0.00927 0.07599 0.64808-0.95838
  -8   1  -6 27.4338 2.75273   1-0.70516 0.21735 0.00491 0.08037 0.70524-0.97158
  -8   1  -5-3.68025 3.60276   1-0.64515 0.15757 0.00039 0.08489 0.76059-0.98297
  -8   1  -4 95.7066 6.51201   1-0.57801 0.09067-0.00420 0.08949 0.81290-0.99133
  -8   1  -3 116.016 6.74854   1-0.50420 0.01709-0.00876 0.09406 0.86082-0.99529
  -8   1  -2 36.1724  2.6854   1-0.42462-0.06225-0.01315 0.09847 0.90298-0.99349
  -8   1  -1 37.3493 3.57238   1-0.34072-0.14592-0.01725 0.10258 0.93816-0.98471
  -8   1   0 7.41307 3.52676   1-0.25436-0.23204-0.02093 0.10627 0.96550-0.96809
  -8   1   1 31.1531  2.8783   1-0.16767-0.31849-0.02408 0.10943 0.98463-0.94326
  -8   1   2 243.051 9.12984   1-0.08285-0.40308-0.02662 0.11198 0.99574-0.91041
  -8   1   3 247.027 9.09834   1-0.00186-0.48384-0.02853 0.11391 0.99956-0.87027
  -8   1   4 134.463 7.49563   1 0.07373-0.55919-0.02983 0.11521 0.99721-0.82396
  -8   1   5 176.729 8.70312   1 0.14284-0.62806-0.03055 0.11595 0.99002-0.77281
  -8   1   6 306.101 10.8719   1 0.20489-0.68987-0.03077 0.11618 0.97938-0.71821
  -8   1   7 153.317 8.24302   1 0.25974-0.74449-0.03058 0.11600 0.96657-0.66144
  -8   1   8-3.51662 4.50347   1 0.30758-0.79210-0.03004 0.11547 0.95268-0.60359
  -8   1   9 3.71365 4.78471   1 0.34883-0.83310-0.02923 0.11467 0.93858-0.54554
  -8   1  10  7.4686 3.98937   1 0.38399-0.86804-0.02822 0.11367 0.92494-0.48794
  -8   1  11 22.5094 3.19275   1 0.41367-0.89747-0.02705 0.11252 0.91223-0.43126
  -8   1  12 8.40879 5.32922   1 0.43842-0.92199-0.02578 0.11126 0.90073-0.37581
  -8   1  13  2.8216 4.60765   1 0.45879-0.94212-0.02443 0.10992 0.89065-0.32177
  -8   1  14 13.4992  5.2675   1 0.47527-0.95837-0.02304 0.10853 0.88207-0.26923
  -8   1  15 30.4769 3.80032   1 0.48830-0.97116-0.02160 0.10711 0.87501-0.21821
  -8   1  16 4.52112 5.76331   1 0.49825-0.98088-0.02016 0.10568 0.86946-0.16870
  -8   1  17 1.80152 6.15337   1 0.50545-0.98784-0.01869 0.10423 0.86535-0.12063
  -8   2  17 145.804 9.35798   1 0.49963-0.98202 0.02398 0.14688 0.86858-0.12384
  -8   2  16 8.08276 5.35403   1 0.49213-0.97476 0.02252 0.14833 0.87286-0.17208
  -8   2  15 4.35119  4.4851   1 0.48184-0.96470 0.02107 0.14976 0.87858-0.22176
  -8   2  14  17.421 6.48117   1 0.46842-0.95153 0.01965 0.15118 0.88579-0.27293
  -8   2  13 191.669 10.9776   1 0.45151-0.93485 0.01826 0.15256 0.89449-0.32559
  -8   2  12 22.7596 3.42656   1 0.43065-0.91423 0.01692 0.15388 0.90466-0.37971
  -8   2  11 83.9154 6.26819   1 0.40537-0.88918 0.01567 0.15512 0.91618-0.43520
  -8   2  10 42.2243  3.6314   1 0.37511-0.85916 0.01453 0.15625 0.92887-0.49184
  -8   2   9 288.697  12.028   1 0.33932-0.82361 0.01355 0.15722 0.94238-0.54931
  -8   2   8 349.188 12.7811   1 0.29744-0.78196 0.01278 0.15797 0.95624-0.60713
  -8   2   7 408.244 13.0418   1 0.24897-0.73372 0.01229 0.15845 0.96976-0.66461
  -8   2   6 224.524 9.81909   1 0.19353-0.67852 0.01215 0.15858 0.98205-0.72086
  -8   2   5 25.0978 2.73623   1 0.13099-0.61621 0.01244 0.15828 0.99200-0.77477
  -8   2   4 715.984 15.8034   1 0.06155-0.54701 0.01323 0.15748 0.99834-0.82506
  -8   2   3 49.5561 4.24829   1-0.01415-0.47155 0.01460 0.15610 0.99971-0.87039
  -8   2   2 67.5366 4.43383   1-0.09499-0.39094 0.01657 0.15411 0.99482-0.90947
  -8   2   1    0.00 3.25557   1-0.17936-0.30681 0.01917 0.15151 0.98262-0.94123
  -8   2   0 202.244 8.36373   1-0.26530-0.22111 0.02235 0.14831 0.96248-0.96504
  -8   2  -1 23.9033 2.38427   1-0.35065-0.13599 0.02605 0.14460 0.93426-0.98078
  -8   2  -2 188.601 8.33764   1-0.43336-0.05352 0.03015 0.14049 0.89839-0.98887
  -8   2  -3 34.6672   2.413   1-0.51162 0.02451 0.03453 0.13610 0.85577-0.99021
  -8   2  -4 337.812 11.1624   1-0.58411 0.09676 0.03905 0.13157 0.80760-0.98601
  -8   2  -5 11.8567 4.52051   1-0.64995 0.16237 0.04359 0.12701 0.75524-0.97760
  -8   2  -6 308.105 11.3249   1-0.70877 0.22095 0.04805 0.12254 0.70000-0.96632
  -8   2  -7 28.8809 2.84304   1-0.76056 0.27251 0.05236 0.11823 0.64308-0.95335
  -8   2  -8 542.159 15.1835   1-0.80561 0.31732 0.05645 0.11413 0.58544-0.93968
  -8   2  -9 248.736  11.495   1-0.84435 0.35582 0.06029 0.11027 0.52788-0.92607
  -8   2 -10 0.81728  4.8351   1-0.87732 0.38856 0.06387 0.10669 0.47094-0.91310
  -8   2 -11 24.2183 3.05803   1-0.90509 0.41609 0.06717 0.10337 0.41504-0.90115
  -8   2 -12 35.7477 3.66643   1-0.92821 0.43898 0.07022 0.10031 0.36041-0.89049
  -8   2 -13 199.326 11.3183   1-0.94719 0.45772 0.07301 0.09751 0.30721-0.88124
  -8   2 -14 2.06383 5.00239   1-0.96248 0.47277 0.07556 0.09495 0.25548-0.87348
  -8   2 -15  49.842 4.25435   1-0.97450 0.48456 0.07788 0.09261 0.20525-0.86721
  -8   2 -16-8.13914 5.81367   1-0.98359 0.49341 0.08000 0.09049 0.15648-0.86239
  -8   3 -16 26.8709 4.09001   1-0.97972 0.48954 0.12273 0.13308 0.15320-0.85909
  -8   3 -15    0.00 5.20677   1-0.97090 0.48096 0.12064 0.13518 0.20170-0.86363
  -8   3 -14 15.5587  5.8526   1-0.95921 0.46950 0.11835 0.13748 0.25162-0.86959
  -8   3 -13-0.50688 5.66709   1-0.94430 0.45483 0.11584 0.14000 0.30300-0.87702
  -8   3 -12 26.3566 3.44455   1-0.92577 0.43654 0.11309 0.14276 0.35584-0.88589
  -8   3 -11 39.0047 3.65995   1-0.90319 0.41419 0.11009 0.14577 0.41007-0.89617
  -8   3 -10 29.5195 3.18497   1-0.87605 0.38728 0.10684 0.14904 0.46557-0.90770
  -8   3  -9 414.017 14.6306   1-0.84382 0.35529 0.10331 0.15257 0.52208-0.92026
  -8   3  -8 -0.3888 4.64941   1-0.80596 0.31766 0.09953 0.15636 0.57925-0.93346
  -8   3  -7 294.121 11.7553   1-0.76193 0.27387 0.09551 0.16040 0.63651-0.94677
  -8   3  -6-1.06823 3.43388   1-0.71129 0.22347 0.09127 0.16465 0.69315-0.95945
  -8   3  -5 183.848 9.13954   1-0.65376 0.16617 0.08687 0.16906 0.74821-0.97055
  -8   3  -4 32.9921 2.92916   1-0.58931 0.10196 0.08238 0.17356 0.80054-0.97892
  -8   3  -3 139.476 7.71929   1-0.51829 0.03117 0.07791 0.17805 0.84888-0.98330
  -8   3  -2 59.8867 4.89464   1-0.44147-0.04541 0.07356 0.18241 0.89189-0.98236
  -8   3  -1 485.153  13.123   1-0.36012-0.12652 0.06947 0.18651 0.92839-0.97489
  -8   3   0-1.56129 3.51896   1-0.27595-0.21045 0.06576 0.19023 0.95744-0.95999
  -8   3   1 61.5692 3.96024   1-0.19096-0.29521 0.06255 0.19345 0.97858-0.93716
  -8   3   2 228.455 9.69918   1-0.10724-0.37869 0.05991 0.19611 0.99185-0.90648
  -8   3   3 452.509 13.0548   1-0.02676-0.45894 0.05787 0.19815 0.99782-0.86849
  -8   3   4  25.821 2.83484   1 0.04887-0.53433 0.05644 0.19959 0.99747-0.82418
  -8   3   5 417.804 13.1735   1 0.11846-0.60369 0.05558 0.20046 0.99204-0.77478
  -8   3   6 163.049 8.96708   1 0.18133-0.66632 0.05523 0.20083 0.98284-0.72163
  -8   3   7 242.385 10.6449   1 0.23721-0.72197 0.05531 0.20075 0.97115-0.66598
  -8   3   8  61.092 5.18756   1 0.28620-0.77071 0.05576 0.20032 0.95808-0.60895
  -8   3   9 132.746 9.24819   1 0.32861-0.81289 0.05648 0.19961 0.94454-0.55145
  -8   3  10 6.83683 4.39934   1 0.36493-0.84897 0.05743 0.19867 0.93122-0.49417
  -8   3  11 8.11244  5.4083   1 0.39568-0.87949 0.05854 0.19757 0.91864-0.43764
  -8   3  12 1.90447 4.61613   1 0.42143-0.90501 0.05978 0.19635 0.90715-0.38218
  -8   3  13 69.8275 4.63959   1 0.44271-0.92605 0.06110 0.19504 0.89696-0.32803
  -8   3  14 31.9794  3.7688   1 0.46000-0.94310 0.06247 0.19367 0.88819-0.27530
  -8   3  15    0.00 6.33486   1 0.47374-0.95661 0.06389 0.19227 0.88089-0.22404
  -8   3  16 10.7575 5.47743   1 0.48432-0.96695 0.06534 0.19083 0.87505-0.17425
  -8   4  15 5.92801 4.95973   1 0.46401-0.94688 0.10687 0.23462 0.88186-0.22500
  -8   4  14 19.2839 3.55723   1 0.44999-0.93310 0.10546 0.23602 0.88921-0.27630
  -8   4  13 94.4226 6.91968   1 0.43239-0.91573 0.10409 0.23737 0.89799-0.32904
  -8   4  12 6.06248 5.39413   1 0.41076-0.89434 0.10278 0.23867 0.90815-0.38316
  -8   4  11   39.84 3.64505   1 0.38463-0.86844 0.10157 0.23987 0.91954-0.43851
  -8   4  10 123.348 9.09106   1 0.35346-0.83751 0.10049 0.24094 0.93195-0.49488
  -8   4   9 287.579 12.9404   1 0.31671-0.80100 0.09958 0.24184 0.94499-0.55188
  -8   4   8 49.1715 3.61681   1 0.27388-0.75840 0.09889 0.24251 0.95815-0.60899
  -8   4   7 25.0552  3.1538   1 0.22452-0.70928 0.09850 0.24290 0.97069-0.66550
  -8   4   6  36.069 3.54095   1 0.16834-0.65334 0.09847 0.24291 0.98171-0.72048
  -8   4   5 303.602  11.996   1 0.10531-0.59054 0.09888 0.24249 0.99009-0.77281
  -8   4   4 128.218 7.93535   1 0.03575-0.52122 0.09980 0.24156 0.99457-0.82125
  -8   4   3 308.098 11.6704   1-0.03960-0.44610 0.10129 0.24006 0.99387-0.86451
  -8   4   2 36.6972 3.11177   1-0.11953-0.36640 0.10338 0.23796 0.98680-0.90141
  -8   4   1 156.969 8.69341   1-0.20240-0.28377 0.10606 0.23527 0.97247-0.93103
  -8   4   0 236.634 10.2378   1-0.28626-0.20014 0.10929 0.23202 0.95038-0.95290
  -8   4  -1 774.406 17.6755   1-0.36907-0.11757 0.11300 0.22831 0.92054-0.96702
  -8   4  -2 8.72318 4.37204   1-0.44890-0.03798 0.11707 0.22423 0.88349-0.97393
  -8   4  -3 10.2934 4.15454   1-0.52414 0.03702 0.12137 0.21991 0.84015-0.97455
  -8   4  -4 306.595 11.5218   1-0.59359 0.10624 0.12579 0.21547 0.79172-0.97007
  -8   4  -5 459.834 14.2456   1-0.65654 0.16895 0.13022 0.21104 0.73947-0.96179
  -8   4  -6-0.38666 4.62376   1-0.71269 0.22486 0.13455 0.20670 0.68466-0.95094
  -8   4  -7 2.40995 4.39994   1-0.76209 0.27403 0.13872 0.20252 0.62838-0.93862
  -8   4  -8 36.3515 3.67396   1-0.80503 0.31673 0.14267 0.19855 0.57154-0.92573
  -8   4  -9 102.503  6.7673   1-0.84195 0.35342 0.14639 0.19483 0.51484-0.91299
  -8   4 -10-1.83752  5.1973   1-0.87337 0.38460 0.14984 0.19136 0.45879-0.90090
  -8   4 -11 34.2783 3.55873   1-0.89982 0.41082 0.15304 0.18815 0.40375-0.88983
  -8   4 -12  10.673  5.2079   1-0.92182 0.43258 0.15599 0.18519 0.34996-0.87999
  -8   4 -13 46.7137 4.55572   1-0.93984 0.45037 0.15869 0.18247 0.29753-0.87152
  -8   4 -14  2.8257 5.67958   1-0.95432 0.46461 0.16116 0.17999 0.24652-0.86447
  -8   4 -15 2.98248 5.62733   1-0.96564 0.47570 0.16342 0.17773 0.19695-0.85885
  -8   5 -14    0.00 6.91208   1-0.94777 0.45806 0.20399 0.22249 0.24017-0.85810
  -8   5 -13-0.57247  5.9217   1-0.93377 0.44430 0.20157 0.22492 0.29076-0.86473
  -8   5 -12 20.7191  3.1163   1-0.91630 0.42706 0.19892 0.22758 0.34274-0.87275
  -8   5 -11 5.72043 5.67296   1-0.89495 0.40595 0.19603 0.23049 0.39605-0.88210
  -8   5 -10 167.446 10.8291   1-0.86925 0.38048 0.19289 0.23363 0.45058-0.89267
  -8   5  -9 31.2429 3.38292   1-0.83870 0.35017 0.18950 0.23704 0.50611-0.90424
  -8   5  -8 31.0616 3.22998   1-0.80278 0.31449 0.18586 0.24069 0.56230-0.91648
  -8   5  -7  149.57 10.0315   1-0.76100 0.27294 0.18198 0.24458 0.61867-0.92888
  -8   5  -6 170.928 10.0978   1-0.71292 0.22509 0.17789 0.24868 0.67453-0.94078
  -8   5  -5 20.7688 3.01653   1-0.65823 0.17064 0.17364 0.25294 0.72902-0.95132
  -8   5  -4 71.3378 5.62555   1-0.59689 0.10953 0.16929 0.25731 0.78110-0.95943
  -8   5  -3 35.8689 3.35233   1-0.52912 0.04200 0.16493 0.26168 0.82956-0.96393
  -8   5  -2 294.345 11.8929   1-0.45561-0.03128 0.16067 0.26594 0.87315-0.96357
  -8   5  -1 20.3916 2.81856   1-0.37744-0.10920 0.15664 0.26999 0.91069-0.95715
  -8   5   0 -0.7669 4.26992   1-0.29616-0.19025 0.15294 0.27370 0.94125-0.94375
  -8   5   1 9.22721 4.89347   1-0.21362-0.27255 0.14970 0.27695 0.96426-0.92280
  -8   5   2 295.489 11.9773   1-0.13181-0.35413 0.14699 0.27967 0.97963-0.89422
  -8   5   3 63.4673  5.2321   1-0.05263-0.43307 0.14486 0.28181 0.98779-0.85841
  -8   5   4 206.239 10.4785   1 0.02225-0.50772 0.14332 0.28337 0.98957-0.81623
  -8   5   5-4.52473 4.52473   1 0.09160-0.57683 0.14234 0.28436 0.98608-0.76879
  -8   5   6 180.899 10.3859   1 0.15462-0.63961 0.14187 0.28484 0.97859-0.71733
  -8   5   7 63.9665 3.96741   1 0.21094-0.69570 0.14184 0.28488 0.96831-0.66309
  -8   5   8 38.9291 3.92693   1 0.26054-0.74506 0.14219 0.28454 0.95636-0.60718
  -8   5   9 20.9935 3.16873   1 0.30367-0.78795 0.14283 0.28391 0.94366-0.55053
  -8   5  10 31.4759 3.42123   1 0.34073-0.82478 0.14371 0.28305 0.93096-0.49387
  -8   5  11 9.82919 5.25028   1 0.37222-0.85603 0.14476 0.28200 0.91881-0.43776
  -8   5  12  42.118 4.14971   1 0.39865-0.88223 0.14595 0.28082 0.90757-0.38256
  -8   5  13 2.27702 5.34009   1 0.42056-0.90390 0.14724 0.27955 0.89752-0.32855
  -8   5  14 15.9518 3.39561   1 0.43840-0.92151 0.14859 0.27820 0.88879-0.27586
  -8   6  13 17.1857 4.22272   1 0.40720-0.89055 0.19055 0.32156 0.89546-0.32646
  -8   6  12-2.34848 5.63146   1 0.38511-0.86869 0.18929 0.32282 0.90535-0.38032
  -8   6  11 25.4978 3.72145   1 0.35846-0.84228 0.18812 0.32397 0.91635-0.43528
  -8   6  10 33.6455 3.87147   1 0.32675-0.81081 0.18709 0.32499 0.92819-0.49108
  -8   6   9 39.1103 3.48695   1 0.28949-0.77378 0.18625 0.32582 0.94047-0.54732
  -8   6   8  5.0063 4.36439   1 0.24619-0.73072 0.18565 0.32640 0.95263-0.60343
  -8   6   7 33.7351 3.82992   1 0.19650-0.68126 0.18536 0.32669 0.96391-0.65868
  -8   6   6 42.7663 3.76945   1 0.14020-0.62520 0.18543 0.32660 0.97339-0.71211
  -8   6   5 16.9409 3.13895   1 0.07737-0.56261 0.18596 0.32606 0.97996-0.76264
  -8   6   4 9.23369 4.42832   1 0.00844-0.49391 0.18699 0.32502 0.98241-0.80905
  -8   6   3 58.0806 4.89761   1-0.06578-0.41993 0.18858 0.32342 0.97954-0.85013
  -8   6   2 4.48106  4.2036   1-0.14399-0.34195 0.19074 0.32125 0.97029-0.88484
  -8   6   1 86.2823 6.35236   1-0.22456-0.26162 0.19347 0.31851 0.95390-0.91241
  -8   6   0 0.44373   4.091   1-0.30559-0.18082 0.19671 0.31525 0.93002-0.93250
  -8   6  -1 64.0844 4.19054   1-0.38517-0.10148 0.20038 0.31157 0.89880-0.94524
  -8   6  -2 16.0012 3.21085   1-0.46151-0.02537 0.20438 0.30756 0.86084-0.95123
  -8   6  -3 250.904 11.9397   1-0.53318 0.04606 0.20858 0.30335 0.81707-0.95142
  -8   6  -4 3.70181 4.43831   1-0.59915 0.11179 0.21286 0.29906 0.76866-0.94697
  -8   6  -5 2.36601  4.6122   1-0.65880 0.17121 0.21713 0.29478 0.71682-0.93909
  -8   6  -6 29.3168 3.66142   1-0.71193 0.22410 0.22130 0.29060 0.66271-0.92894
  -8   6  -7  51.588 4.33753   1-0.75862 0.27056 0.22530 0.28658 0.60733-0.91752
  -8   6  -8 24.0014 3.41436   1-0.79917 0.31087 0.22910 0.28277 0.55150-0.90566
  -8   6  -9-0.53733 4.12731   1-0.83401 0.34548 0.23266 0.27920 0.49588-0.89399
  -8   6 -10-2.79409 5.33078   1-0.86363 0.37486 0.23598 0.27587 0.44092-0.88299
  -8   6 -11 5.82426 5.27409   1-0.88853 0.39952 0.23905 0.27279 0.38694-0.87297
  -8   6 -12 5.47304 5.05139   1-0.90918 0.41994 0.24188 0.26995 0.33415-0.86414
  -8   7 -10 -6.7468 7.23124   1-0.85646 0.36768 0.27910 0.31807 0.42975-0.87179
  -8   7  -9 30.9906 3.96262   1-0.82783 0.33930 0.27587 0.32132 0.48409-0.88218
  -8   7  -8-4.58488 5.73109   1-0.79413 0.30583 0.27239 0.32481 0.53910-0.89323
  -8   7  -7 8.34278  5.6992   1-0.75488 0.26681 0.26868 0.32853 0.59432-0.90449
  -8   7  -6  33.569 3.77714   1-0.70966 0.22183 0.26477 0.33245 0.64916-0.91537
  -8   7  -5 84.2746 6.79182   1-0.65817 0.17058 0.26070 0.33654 0.70282-0.92508
  -8   7  -4 15.2125 3.27084   1-0.60031 0.11295 0.25652 0.34073 0.75435-0.93264
  -8   7  -3 12.7634 5.33015   1-0.53626 0.04914 0.25231 0.34494 0.80264-0.93697
  -8   7  -2  71.674 5.74392   1-0.46657-0.02032 0.24819 0.34908 0.84650-0.93688
  -8   7  -1 121.292 9.13239   1-0.39218-0.09447 0.24424 0.35303 0.88482-0.93123
  -8   7   0 6.99929 5.38462   1-0.31448-0.17194 0.24060 0.35668 0.91663-0.91909
  -8   7   1 19.0358 3.22061   1-0.23514-0.25104 0.23737 0.35993 0.94132-0.89981
  -8   7   2 65.5523  5.1793   1-0.15602-0.32992 0.23464 0.36268 0.95869-0.87323
  -8   7   3   7.647 4.91633   1-0.07898-0.40673 0.23245 0.36488 0.96902-0.83960
  -8   7   4  5.6936 4.36138   1-0.00565-0.47983 0.23082 0.36652 0.97300-0.79961
  -8   7   5  40.806 3.96431   1 0.06268-0.54792 0.22974 0.36761 0.97161-0.75427
  -8   7   6 3.77947 5.15056   1 0.12513-0.61013 0.22917 0.36819 0.96603-0.70473
  -8   7   7 11.6427 4.80135   1 0.18123-0.66600 0.22904 0.36833 0.95741-0.65215
  -8   7   8 33.3141 4.22682   1 0.23087-0.71539 0.22929 0.36809 0.94687-0.59765
  -8   7   9 5.50593 3.10916   1 0.27419-0.75848 0.22985 0.36755 0.93532-0.54214
  -8   7  10 4.27632 5.82764   1 0.31153-0.79559 0.23065 0.36675 0.92353-0.48640
  -8   8   7 27.9865 4.08468   1 0.16517-0.64994 0.27290 0.40980 0.94870-0.64342
  -8   8   6 8.44327 5.39421   1 0.10945-0.59446 0.27307 0.40961 0.95639-0.69507
  -8   8   5-4.72814 5.54423   1 0.04758-0.53282 0.27369 0.40898 0.96095-0.74359
  -8   8   4 16.2713 5.98298   1-0.01993-0.46554 0.27481 0.40785 0.96124-0.78784
  -8   8   3  2.8671  6.7117   1-0.09217-0.39354 0.27647 0.40618 0.95616-0.82671
  -8   8   2 14.7667 5.62241   1-0.16784-0.31811 0.27868 0.40396 0.94476-0.85928
  -8   8   1-7.34128 6.46345   1-0.24530-0.24088 0.28141 0.40121 0.92645-0.88492
  -8   8   0-1.69119 5.43641   1-0.32276-0.16366 0.28462 0.39799 0.90100-0.90344
  -8   8  -1 10.7342 6.66078   1-0.39843-0.08823 0.28822 0.39439 0.86867-0.91506
  -8   8  -2 14.2111 5.93471   1-0.47070-0.01619 0.29210 0.39050 0.83008-0.92044
  -8   8  -3 20.8612 4.01001   1-0.53829 0.05116 0.29614 0.38644 0.78620-0.92051
  -8   8  -4 29.8803  4.1342   1-0.60031 0.11295 0.30026 0.38231 0.73811-0.91638
  -8   8  -5 2.36896 5.16302   1-0.65628 0.16869 0.30434 0.37822 0.68697-0.90920
  -8   8  -6-5.44117 6.53947   1-0.70604 0.21821 0.30831 0.37423 0.63382-0.90001
  -8   8  -7 9.90508  5.6059   1-0.74971 0.26165 0.31212 0.37041 0.57959-0.88974
  -7   9   5  5.6719 6.63969   1 0.09772-0.52217 0.31672 0.45127 0.94406-0.72635
  -7   9   4 11.7877 5.71986   1 0.02408-0.44876 0.31783 0.45015 0.94804-0.77429
  -7   9   3 7.35329 6.36813   1-0.05570-0.36921 0.31960 0.44837 0.94568-0.81589
  -7   9   2 6.68092 5.32953   1-0.13990-0.28525 0.32205 0.44591 0.93565-0.84982
  -7   9   1 1.20826 6.50671   1-0.22628-0.19911 0.32515 0.44280 0.91705-0.87518
  -7   9   0 67.2481 6.31841   1-0.31232-0.11330 0.32882 0.43912 0.88965-0.89174
  -7   9  -1-3.62593 5.33723   1-0.39558-0.03027 0.33293 0.43500 0.85392-0.89996
  -7   9  -2 12.7631 6.22776   1-0.47397 0.04788 0.33734 0.43058 0.81090-0.90090
  -7   9  -4  21.122 7.85806   1-0.61062 0.18406 0.34643 0.42146 0.70894-0.88686
  -7   9  -5 4.41865 6.02161   1-0.66766 0.24086 0.35087 0.41702 0.65311-0.87499
  -7   8  -9 19.1001 3.67885   1-0.83609 0.40835 0.32302 0.35949 0.43901-0.83675
  -7   8  -8 7.85085 5.76095   1-0.80474 0.37724 0.31949 0.36303 0.49608-0.84986
  -7   8  -7 2.93569 5.90066   1-0.76734 0.34007 0.31567 0.36686 0.55413-0.86396
  -7   8  -6 0.57252 4.24593   1-0.72319 0.29615 0.31156 0.37098 0.61259-0.87845
  -7   8  -5 3.36063 6.13565   1-0.67169 0.24489 0.30720 0.37536 0.67061-0.89252
  -7   8  -4    0.00 4.66606   1-0.61242 0.18586 0.30264 0.37993 0.72710-0.90504
  -7   8  -3  5.4192 5.25411   1-0.54530 0.11897 0.29797 0.38461 0.78064-0.91463
  -7   8  -2 64.6104 5.91629   1-0.47070 0.04461 0.29331 0.38928 0.82966-0.91968
  -7   8  -1 2.66349 5.02546   1-0.38962-0.03624 0.28881 0.39379 0.87250-0.91856
  -7   8   0 13.8181 6.42174   1-0.30371-0.12190 0.28463 0.39799 0.90769-0.90980
  -7   8   1 31.0618 3.69345   1-0.21522-0.21017 0.28092 0.40170 0.93419-0.89234
  -7   8   2 116.439 8.17613   1-0.12670-0.29845 0.27782 0.40482 0.95162-0.86581
  -7   8   3 4.87156 5.04877   1-0.04074-0.38417 0.27539 0.40725 0.96031-0.83054
  -7   8   4 16.4714 5.86223   1 0.04039-0.46507 0.27367 0.40899 0.96125-0.78752
  -7   8   5 19.5661 3.43096   1 0.11500-0.53944 0.27261 0.41006 0.95590-0.73821
  -7   8   6 28.9435 3.77008   1 0.18205-0.60626 0.27215 0.41053 0.94591-0.68426
  -7   8   7-2.34255 6.14222   1 0.24112-0.66509 0.27220 0.41050 0.93289-0.62728
  -7   8   8-6.02207 5.58464   1 0.29229-0.71603 0.27266 0.41005 0.91826-0.56869
  -7   8   9 24.4227 4.38077   1 0.33598-0.75948 0.27344 0.40928 0.90316-0.50964
  -7   7  12 6.90522 6.11853   1 0.44557-0.86836 0.23336 0.36407 0.86673-0.34135
  -7   7  11 10.2413 6.89511   1 0.42055-0.84358 0.23202 0.36540 0.87940-0.39798
  -7   7  10 30.1179 4.70536   1 0.39006-0.81332 0.23079 0.36661 0.89353-0.45607
  -7   7   9 2.79011 5.26436   1 0.35337-0.77686 0.22973 0.36766 0.90878-0.51527
  -7   7   8 7.54627 5.95366   1 0.30975-0.73348 0.22890 0.36848 0.92456-0.57501
  -7   7   7 17.4068 3.80569   1 0.25856-0.68252 0.22839 0.36898 0.94004-0.63445
  -7   7   6 60.4036 5.51388   1 0.19931-0.62351 0.22828 0.36908 0.95409-0.69246
  -7   7   5-1.48552 5.21697   1 0.13185-0.55629 0.22867 0.36867 0.96528-0.74762
  -7   7   4 2.42511 4.41876   1 0.05653-0.48120 0.22967 0.36766 0.97197-0.79827
  -7   7   3 63.5545 4.44736   1-0.02570-0.39921 0.23135 0.36598 0.97244-0.84269
  -7   7   2 44.1634 4.16117   1-0.11316-0.31198 0.23374 0.36357 0.96513-0.87934
  -7   7   1 3.74541 4.91028   1-0.20359-0.22179 0.23684 0.36046 0.94894-0.90711
  -7   7   0 28.4949 3.33597   1-0.29432-0.13130 0.24056 0.35673 0.92341-0.92554
  -7   7  -1 34.3496 3.49825   1-0.38268-0.04317 0.24479 0.35248 0.88886-0.93495
  -7   7  -2 105.402 6.79928   1-0.46630 0.04021 0.24937 0.34789 0.84630-0.93635
  -7   7  -3-2.86676 4.37905   1-0.54340 0.11708 0.25413 0.34312 0.79723-0.93123
  -7   7  -4 30.6126 3.58173   1-0.61287 0.18631 0.25892 0.33833 0.74333-0.92130
  -7   7  -5 55.3846 4.67662   1-0.67427 0.24748 0.26360 0.33363 0.68628-0.90821
  -7   7  -6  91.939 7.01043   1-0.72766 0.30063 0.26808 0.32914 0.62755-0.89343
  -7   7  -7  6.8084 5.15808   1-0.77345 0.34618 0.27231 0.32490 0.56831-0.87815
  -7   7  -8 8.11156 3.37711   1-0.81227 0.38476 0.27624 0.32096 0.50945-0.86325
  -7   7  -9 19.5994 6.55443   1-0.84482 0.41708 0.27986 0.31733 0.45158-0.84934
  -7   7 -10-5.23202 5.23202   1-0.87182 0.44384 0.28318 0.31400 0.39509-0.83681
  -7   7 -11 7.25755 6.10814   1-0.89393 0.46572 0.28620 0.31097 0.34022-0.82590
  -7   7 -12-1.26055 5.91251   1-0.91177 0.48333 0.28894 0.30821 0.28706-0.81670
  -7   6 -13-6.64337 5.56808   1-0.93604 0.50736 0.24859 0.26322 0.24412-0.81774
  -7   6 -12 147.462 10.8989   1-0.92135 0.49290 0.24605 0.26578 0.29611-0.82577
  -7   6 -11 14.3037 5.61039   1-0.90281 0.47460 0.24324 0.26860 0.34988-0.83559
  -7   6 -10-7.36888 5.10314   1-0.87987 0.45190 0.24014 0.27171 0.40543-0.84717
  -7   6  -9 6.56132 5.82068   1-0.85190 0.42417 0.23674 0.27512 0.46263-0.86042
  -7   6  -8 28.3064 3.41213   1-0.81821 0.39071 0.23302 0.27885 0.52125-0.87508
  -7   6  -7 23.2415 3.32724   1-0.77805 0.35079 0.22899 0.28289 0.58087-0.89073
  -7   6  -6 10.8687 4.70628   1-0.73069 0.30366 0.22466 0.28724 0.64083-0.90673
  -7   6  -5  26.694 3.65206   1-0.67549 0.24870 0.22006 0.29185 0.70019-0.92214
  -7   6  -4 40.9409 3.58733   1-0.61205 0.18549 0.21527 0.29665 0.75772-0.93571
  -7   6  -3 24.0063 3.17971   1-0.54033 0.11401 0.21038 0.30155 0.81188-0.94591
  -7   6  -2 92.7274 6.13344   1-0.46086 0.03478 0.20553 0.30641 0.86092-0.95098
  -7   6  -1 9.87749 5.04058   1-0.37485-0.05100 0.20089 0.31107 0.90309-0.94920
  -7   6   0 11.0769 4.20387   1-0.28422-0.14139 0.19661 0.31535 0.93690-0.93905
  -7   6   1 102.282 6.95338   1-0.19146-0.23392 0.19288 0.31909 0.96137-0.91956
  -7   6   2 112.803 8.27355   1-0.09937-0.32577 0.18981 0.32218 0.97628-0.89052
  -7   6   3 33.0764  3.2448   1-0.01065-0.41425 0.18746 0.32454 0.98219-0.85247
  -7   6   4 76.2776 6.39447   1 0.07241-0.49708 0.18584 0.32617 0.98033-0.80664
  -7   6   5 117.621 8.64499   1 0.14821-0.57265 0.18491 0.32711 0.97234-0.75470
  -7   6   6 8.12694 2.78321   1 0.21586-0.64006 0.18458 0.32745 0.96001-0.69841
  -7   6   7-0.46637 4.54557   1 0.27509-0.69905 0.18476 0.32728 0.94501-0.63944
  -7   6   8  2.4172 5.65852   1 0.32613-0.74986 0.18533 0.32672 0.92876-0.57924
  -7   6   9 101.551 8.18893   1 0.36952-0.79301 0.18621 0.32586 0.91239-0.51891
  -7   6  10  11.007 5.37084   1 0.40596-0.82922 0.18730 0.32477 0.89670-0.45926
  -7   6  11 52.3611 4.73445   1 0.43621-0.85923 0.18856 0.32353 0.88224-0.40084
  -7   6  12-1.14678 4.99868   1 0.46100-0.88378 0.18992 0.32217 0.86934-0.34398
  -7   6  13 23.8438 3.76457   1 0.48101-0.90356 0.19136 0.32075 0.85819-0.28887
  -7   6  14 51.7272 4.63556   1 0.49684-0.91915 0.19283 0.31929 0.84885-0.23557
  -7   5  15  14.191 6.20077   1 0.52218-0.94425 0.15110 0.27571 0.84217-0.18495
  -7   5  14 32.5606 4.29384   1 0.51020-0.93251 0.14960 0.27720 0.84971-0.23645
  -7   5  13 6.65808  5.4363   1 0.49460-0.91715 0.14811 0.27867 0.85908-0.28979
  -7   5  12 10.8871 3.17052   1 0.47488-0.89766 0.14666 0.28011 0.87032-0.34498
  -7   5  11 3.50598 5.08312   1 0.45041-0.87342 0.14528 0.28149 0.88336-0.40199
  -7   5  10 52.7077 4.91673   1 0.42051-0.84377 0.14399 0.28276 0.89807-0.46065
  -7   5   9 9.10526 4.90333   1 0.38444-0.80793 0.14285 0.28389 0.91411-0.52065
  -7   5   8 38.7774  3.5307   1 0.34141-0.76514 0.14193 0.28480 0.93099-0.58149
  -7   5   7-4.60141 4.71411   1 0.29069-0.71465 0.14130 0.28542 0.94791-0.64237
  -7   5   6 190.285 10.5282   1 0.23166-0.65586 0.14106 0.28565 0.96378-0.70220
  -7   5   5 29.6581 3.15426   1 0.16404-0.58847 0.14132 0.28538 0.97718-0.75956
  -7   5   4  264.60 11.0484   1 0.08799-0.51266 0.14217 0.28451 0.98642-0.81275
  -7   5   3 227.256 10.1694   1 0.00433-0.42923 0.14372 0.28295 0.98965-0.85995
  -7   5   2  149.09 8.63191   1-0.08539-0.33975 0.14602 0.28065 0.98516-0.89941
  -7   5   1-4.70481 4.84201   1-0.17892-0.24646 0.14906 0.27759 0.97157-0.92979
  -7   5   0  379.95  12.515   1-0.27348-0.15213 0.15279 0.27385 0.94822-0.95040
  -7   5  -1  144.14 8.47796   1-0.36621-0.05964 0.15708 0.26954 0.91524-0.96138
  -7   5  -2 11.7088 4.77074   1-0.45445 0.02837 0.16178 0.26483 0.87355-0.96364
  -7   5  -3  40.181 3.43682   1-0.53616 0.10984 0.16671 0.25989 0.82465-0.95870
  -7   5  -4 202.454 9.71716   1-0.61002 0.18346 0.17169 0.25490 0.77033-0.94834
  -7   5  -5 41.0982 3.38972   1-0.67542 0.24863 0.17659 0.25000 0.71240-0.93437
  -7   5  -6 33.3077 3.20532   1-0.73235 0.30532 0.18129 0.24528 0.65247-0.91840
  -7   5  -7 189.805 10.9019   1-0.78121 0.35395 0.18572 0.24084 0.59186-0.90175
  -7   5  -8 6.56306 5.41204   1-0.82265 0.39515 0.18985 0.23670 0.53155-0.88540
  -7   5  -9 23.7799 3.25512   1-0.85742 0.42969 0.19365 0.23289 0.47224-0.87005
  -7   5 -10 18.3713 3.43743   1-0.88630 0.45833 0.19713 0.22939 0.41437-0.85614
  -7   5 -11 103.347  7.5478   1-0.91000 0.48179 0.20030 0.22621 0.35820-0.84392
  -7   5 -12 65.9214 5.67196   1-0.92918 0.50074 0.20317 0.22333 0.30385-0.83353
  -7   5 -13 6.69295 5.63296   1-0.94443 0.51576 0.20577 0.22072 0.25133-0.82498
  -7   5 -14 31.9487 4.13471   1-0.95623 0.52732 0.20812 0.21836 0.20063-0.81823
  -7   5 -15 6.82271 6.41588   1-0.96501 0.53586 0.21024 0.21623 0.15164-0.81320
  -7   4 -16  33.534 4.31052   1-0.97889 0.54951 0.16946 0.17167 0.10911-0.81466
  -7   4 -15-8.15745 6.64352   1-0.97247 0.54333 0.16752 0.17362 0.15681-0.81840
  -7   4 -14 1.65034 5.13111   1-0.96333 0.53442 0.16536 0.17579 0.20618-0.82381
  -7   4 -13 95.9396 7.35541   1-0.95110 0.52243 0.16297 0.17819 0.25733-0.83099
  -7   4 -12 89.6941 6.78809   1-0.93536 0.50692 0.16032 0.18086 0.31032-0.84003
  -7   4 -11   21.06 3.23342   1-0.91557 0.48737 0.15739 0.18380 0.36521-0.85095
  -7   4 -10-3.52162 4.90189   1-0.89116 0.46319 0.15415 0.18705 0.42196-0.86375
  -7   4  -9 106.991 8.48312   1-0.86143 0.43370 0.15060 0.19061 0.48044-0.87827
  -7   4  -8 89.1065 6.56064   1-0.82564 0.39815 0.14671 0.19451 0.54039-0.89426
  -7   4  -7 184.219 9.79497   1-0.78299 0.35573 0.14250 0.19874 0.60133-0.91124
  -7   4  -6 4.36894 3.67701   1-0.73269 0.30567 0.13797 0.20328 0.66253-0.92848
  -7   4  -5  880.64 18.8464   1-0.67411 0.24732 0.13317 0.20808 0.72294-0.94493
  -7   4  -4 149.671 8.45756   1-0.60684 0.18029 0.12819 0.21308 0.78119-0.95922
  -7   4  -3 8.81496 2.09645   1-0.53095 0.10464 0.12312 0.21816 0.83558-0.96966
  -7   4  -2 107.628 7.24892   1-0.44713 0.02105 0.11813 0.22316 0.88426-0.97437
  -7   4  -1 797.204  16.732   1-0.35681-0.06904 0.11339 0.22791 0.92537-0.97153
  -7   4   0 141.912 7.58023   1-0.26219-0.16342 0.10908 0.23224 0.95744-0.95964
  -7   4   1 49.4443  4.0449   1-0.16603-0.25935 0.10537 0.23596 0.97960-0.93783
  -7   4   2 464.475  13.247   1-0.07131-0.35383 0.10237 0.23897 0.99182-0.90609
  -7   4   3 249.336 10.0578   1 0.01918-0.44408 0.10014 0.24121 0.99490-0.86522
  -7   4   4 104.223 7.42908   1 0.10320-0.52786 0.09866 0.24269 0.99032-0.81668
  -7   4   5 212.059 9.53558   1 0.17927-0.60370 0.09789 0.24348 0.97989-0.76229
  -7   4   6 82.1926 5.66937   1 0.24667-0.67086 0.09770 0.24368 0.96550-0.70394
  -7   4   7 34.0346 3.35408   1 0.30531-0.72927 0.09801 0.24338 0.94884-0.64332
  -7   4   8 162.322 9.51827   1 0.35558-0.77930 0.09870 0.24271 0.93134-0.58186
  -7   4   9 311.464 12.7155   1 0.39811-0.82160 0.09967 0.24175 0.91405-0.52062
  -7   4  10 14.8884 2.86031   1 0.43370-0.85695 0.10084 0.24059 0.89773-0.46034
  -7   4  11 13.3995 4.91166   1 0.46315-0.88616 0.10215 0.23928 0.88287-0.40152
  -7   4  12 26.6926 3.52855   1 0.48721-0.90999 0.10356 0.23789 0.86975-0.34443
  -7   4  13 125.532 9.76073   1 0.50659-0.92913 0.10502 0.23644 0.85850-0.28923
  -7   4  14  11.486 5.10162   1 0.52188-0.94418 0.10652 0.23495 0.84916-0.23592
  -7   4  15 11.5869 6.23974   1 0.53361-0.95568 0.10803 0.23346 0.84168-0.18449
  -7   4  16 7.97762 8.25599   1 0.54221-0.96404 0.10954 0.23196 0.83600-0.13485
  -7   3  17 20.4881 7.05152   1 0.55728-0.97888 0.06812 0.18806 0.83052-0.08543
  -7   3  16 11.6872 6.12881   1 0.55166-0.97349 0.06662 0.18955 0.83437-0.13324
  -7   3  15 20.3418  3.6606   1 0.54331-0.96538 0.06511 0.19105 0.83992-0.18275
  -7   3  14  13.964 4.98755   1 0.53189-0.95420 0.06359 0.19255 0.84728-0.23407
  -7   3  13 6.81249 4.35234   1 0.51696-0.93951 0.06209 0.19404 0.85653-0.28728
  -7   3  12 50.2005 4.34336   1 0.49801-0.92079 0.06061 0.19551 0.86772-0.34243
  -7   3  11  102.27 7.80324   1 0.47443-0.89744 0.05919 0.19692 0.88085-0.39952
  -7   3  10 32.8344 3.41093   1 0.44552-0.86877 0.05785 0.19825 0.89579-0.45842
  -7   3   9 49.0438  4.3306   1 0.41052-0.83400 0.05664 0.19945 0.91230-0.51888
  -7   3   8 16.0317 2.66088   1 0.36859-0.79231 0.05563 0.20045 0.92990-0.58045
  -7   3   7 692.718 16.5627   1 0.31893-0.74289 0.05488 0.20118 0.94790-0.64240
  -7   3   6 66.9249 5.35642   1 0.26083-0.68503 0.05451 0.20154 0.96524-0.70370
  -7   3   5 127.882 7.32839   1 0.19385-0.61828 0.05462 0.20143 0.98055-0.76297
  -7   3   4 33.0806 3.15258   1 0.11797-0.54263 0.05531 0.20072 0.99211-0.81849
  -7   3   3 2057.99 25.8294   1 0.03382-0.45872 0.05670 0.19932 0.99800-0.86834
  -7   3   2 33.5111 2.91277   1-0.05719-0.36794 0.05886 0.19715 0.99632-0.91062
  -7   3   1 18.6897 2.09782   1-0.15286-0.27251 0.06180 0.19419 0.98549-0.94375
  -7   3   0-1.13949 3.22297   1-0.25040-0.17521 0.06549 0.19050 0.96459-0.96680
  -7   3  -1 630.239 14.1298   1-0.34673-0.07912 0.06980 0.18618 0.93351-0.97969
  -7   3  -2 86.5382 6.18756   1-0.43896 0.01288 0.07457 0.18140 0.89306-0.98320
  -7   3  -3 42.0328  3.3377   1-0.52476 0.09845 0.07961 0.17634 0.84471-0.97881
  -7   3  -4 195.666 8.69864   1-0.60258 0.17603 0.08475 0.17119 0.79033-0.96838
  -7   3  -5 265.684 10.0398   1-0.67162 0.24483 0.08982 0.16611 0.73185-0.95386
  -7   3  -6 302.534 11.1413   1-0.73178 0.30476 0.09471 0.16121 0.67102-0.93700
  -7   3  -7 16.5841 2.67744   1-0.78343 0.35617 0.09932 0.15659 0.60931-0.91924
  -7   3  -8 21.2456 2.80567   1-0.82724 0.39975 0.10362 0.15228 0.54780-0.90169
  -7   3  -9 3.86808 5.16066   1-0.86399 0.43626 0.10758 0.14830 0.48727-0.88512
  -7   3 -10 96.3464 6.44152   1-0.89451 0.46655 0.11120 0.14467 0.42822-0.87003
  -7   3 -11 42.2511 3.81184   1-0.91958 0.49138 0.11450 0.14136 0.37094-0.85671
  -7   3 -12-0.46081 4.76669   1-0.93991 0.51147 0.11749 0.13837 0.31556-0.84529
  -7   3 -13 27.0901 3.31246   1-0.95611 0.52744 0.12018 0.13566 0.26213-0.83581
  -7   3 -14 4.16312 4.09756   1-0.96872 0.53981 0.12262 0.13321 0.21059-0.82823
  -7   3 -15 11.2482 3.35481   1-0.97818 0.54904 0.12481 0.13101 0.16087-0.82247
  -7   3 -16 6.46745 4.95415   1-0.98488 0.55550 0.12678 0.12902 0.11285-0.81842
  -7   3 -17 13.7415 6.61031   1-0.98911 0.55950 0.12855 0.12724 0.06644-0.81596
  -7   2 -17-2.41527 6.15775   1-0.99354 0.56393 0.08590 0.08457 0.06888-0.81842
  -7   2 -16 53.7451 4.85844   1-0.98911 0.55973 0.08410 0.08638 0.11554-0.82112
  -7   2 -15-1.06401 4.81753   1-0.98218 0.55304 0.08211 0.08839 0.16382-0.82545
  -7   2 -14 1.99606 4.83814   1-0.97244 0.54353 0.07988 0.09062 0.21386-0.83153
  -7   2 -13 140.411 9.86211   1-0.95950 0.53083 0.07741 0.09310 0.26576-0.83947
  -7   2 -12 262.551 12.3403   1-0.94289 0.51445 0.07467 0.09586 0.31960-0.84934
  -7   2 -11 39.8909  3.6859   1-0.92207 0.49387 0.07164 0.09890 0.37541-0.86120
  -7   2 -10  50.587 3.82384   1-0.89639 0.46843 0.06829 0.10226 0.43318-0.87501
  -7   2  -9 872.998  19.019   1-0.86513 0.43740 0.06460 0.10596 0.49274-0.89061
  -7   2  -8 346.069 11.7435   1-0.82748 0.39999 0.06057 0.11000 0.55379-0.90771
  -7   2  -7 282.373 10.6367   1-0.78258 0.35533 0.05620 0.11439 0.61581-0.92576
  -7   2  -6 187.865 8.55704   1-0.72964 0.30262 0.05150 0.11909 0.67798-0.94397
  -7   2  -5 2873.23 30.0787   1-0.66799 0.24120 0.04654 0.12407 0.73914-0.96117
  -7   2  -4 256.881 9.28223   1-0.59727 0.17072 0.04139 0.12922 0.79777-0.97584
  -7   2  -3 56.0631  3.8616   1-0.51765 0.09134 0.03619 0.13444 0.85205-0.98616
  -7   2  -2 71.0804 5.26457   1-0.43000 0.00393 0.03110 0.13954 0.89998-0.99014
  -7   2  -1 492.995 11.9055   1-0.33603-0.08981 0.02631 0.14434 0.93968-0.98587
  -7   2   0 582.766 12.7166   1-0.23819-0.18741 0.02201 0.14865 0.96968-0.97192
  -7   2   1 32.9515 2.62563   1-0.13951-0.28586 0.01837 0.15230 0.98929-0.94757
  -7   2   2 34.1447 2.82609   1-0.04311-0.38202 0.01550 0.15519 0.99871-0.91303
  -7   2   3 96.5965   6.317   1 0.04818-0.47308 0.01342 0.15728 0.99900-0.86936
  -7   2   4 1579.62 21.7909   1 0.13223-0.55689 0.01212 0.15859 0.99184-0.81825
  -7   2   5 92.3717 6.35072   1 0.20771-0.63213 0.01151 0.15921 0.97923-0.76167
  -7   2   6 37.2781  2.9583   1 0.27410-0.69829 0.01148 0.15925 0.96309-0.70158
  -7   2   7 30.6647 2.80781   1 0.33150-0.75545 0.01192 0.15882 0.94515-0.63967
  -7   2   8 357.372 12.2166   1 0.38042-0.80414 0.01272 0.15804 0.92676-0.57732
  -7   2   9 10.1356 2.47282   1 0.42162-0.84510 0.01377 0.15699 0.90892-0.51553
  -7   2  10 5.38593 4.92668   1 0.45595-0.87919 0.01501 0.15576 0.89232-0.45496
  -7   2  11 52.6835 3.88924   1 0.48424-0.90725 0.01638 0.15441 0.87737-0.39606
  -7   2  12 42.0226 3.47459   1 0.50727-0.93004 0.01782 0.15298 0.86432-0.33904
  -7   2  13-7.43971 5.00801   1 0.52574-0.94828 0.01931 0.15150 0.85324-0.28401
  -7   2  14 103.123 7.55155   1 0.54025-0.96255 0.02082 0.15001 0.84414-0.23095
  -7   2  15 14.2703 5.25882   1 0.55131-0.97338 0.02233 0.14850 0.83695-0.17980
  -7   2  16 12.3926 6.11899   1 0.55935-0.98118 0.02384 0.14700 0.83158-0.13048
  -7   2  17 7.19963 5.29879   1 0.56472-0.98631 0.02534 0.14551 0.82792-0.08285
  -7   1  18 5.00843 6.00489   1 0.57310-0.99446-0.01581 0.10135 0.82239-0.03339
  -7   1  17-5.87387 5.63402   1 0.57036-0.99195-0.01730 0.10283 0.82426-0.07921
  -7   1  16 7.15781 5.07628   1 0.56529-0.98712-0.01879 0.10431 0.82769-0.12661
  -7   1  15 7.22027 6.48267   1 0.55760-0.97967-0.02030 0.10581 0.83283-0.17571
  -7   1  14  46.516 3.96551   1 0.54695-0.96925-0.02182 0.10732 0.83980-0.22663
  -7   1  13 6.32719 5.11314   1 0.53291-0.95544-0.02333 0.10882 0.84869-0.27948
  -7   1  12  16.216 3.07321   1 0.51498-0.93775-0.02483 0.11030 0.85959-0.33434
  -7   1  11  174.28 9.86259   1 0.49256-0.91557-0.02628 0.11175 0.87251-0.39122
  -7   1  10  533.72  15.258   1 0.46496-0.88820-0.02767 0.11312 0.88737-0.45004
  -7   1   9 10.4457 4.09032   1 0.43140-0.85488-0.02894 0.11438 0.90399-0.51062
  -7   1   8 119.126 7.33256   1 0.39102-0.81474-0.03004 0.11547 0.92197-0.57256
  -7   1   7 499.992 13.2632   1 0.34296-0.76691-0.03089 0.11631 0.94066-0.63521
  -7   1   6 536.839 13.2486   1 0.28641-0.71060-0.03140 0.11680 0.95911-0.69761
  -7   1   5-2.49625 3.07609   1 0.22079-0.64521-0.03145 0.11684 0.97598-0.75844
  -7   1   4 191.573 7.83531   1 0.14590-0.57056-0.03092 0.11631 0.98958-0.81600
  -7   1   3 176.538 7.62422   1 0.06218-0.48707-0.02971 0.11508 0.99793-0.86832
  -7   1   2 164.586  7.1171   1-0.02916-0.39597-0.02773 0.11309 0.99901-0.91336
  -7   1   1 2.93854 2.74876   1-0.12603-0.29934-0.02492 0.11027 0.99102-0.94932
  -7   1   0 86.9697 5.25323   1-0.22563-0.19997-0.02134 0.10667 0.97275-0.97501
  -7   1  -1 24.0281 2.09963   1-0.32477-0.10107-0.01706 0.10239 0.94388-0.99010
  -7   1  -2 162.218 7.08524   1-0.42032-0.00575-0.01227 0.09759 0.90502-0.99520
  -7   1  -3 195.857 7.52336   1-0.50966 0.08335-0.00715 0.09245 0.85760-0.99174
  -7   1  -4 221.959 8.27736   1-0.59097 0.16442-0.00189 0.08719 0.80351-0.98161
  -7   1  -5-2.22981 3.10376   1-0.66326 0.23648 0.00332 0.08196 0.74481-0.96687
  -7   1  -6 75.3989 5.60504   1-0.72633 0.29931 0.00835 0.07692 0.68339-0.94941
  -7   1  -7 286.066 10.4666   1-0.78048 0.35323 0.01312 0.07214 0.62085-0.93082
  -7   1  -8 437.673 12.9948   1-0.82639 0.39890 0.01756 0.06769 0.55838-0.91232
  -7   1  -9 171.382 8.81775   1-0.86488 0.43716 0.02165 0.06358 0.49686-0.89476
  -7   1 -10 57.8377 4.01855   1-0.89683 0.46887 0.02540 0.05983 0.43684-0.87870
  -7   1 -11 64.0689 5.37641   1-0.92305 0.49486 0.02880 0.05642 0.37865-0.86446
  -7   1 -12-3.40736 4.85624   1-0.94432 0.51589 0.03187 0.05333 0.32243-0.85220
  -7   1 -13 33.6729 3.60219   1-0.96128 0.53261 0.03465 0.05054 0.26823-0.84196
  -7   1 -14  10.209 4.03822   1-0.97451 0.54561 0.03716 0.04802 0.21602-0.83371
  -7   1 -15-1.03846 4.70184   1-0.98449 0.55535 0.03941 0.04576 0.16570-0.82735
  -7   1 -16 88.4093 6.65726   1-0.99161 0.56223 0.04143 0.04373 0.11717-0.82278
  -7   1 -17 8.86901 5.12053   1-0.99620 0.56659 0.04324 0.04190 0.07030-0.81987
  -7   1 -18 2.52046 5.91101   1-0.99853 0.56869 0.04487 0.04026 0.02497-0.81849
  -7   0 -18-3.12995 6.88588   1-0.99953 0.56969 0.00223-0.00242 0.02524-0.81879
  -7   0 -17 0.58711 5.60064   1-0.99710 0.56749 0.00059-0.00077 0.07073-0.82032
  -7   0 -16 21.8175 3.88492   1-0.99239 0.56309-0.00056 0.00035 0.11776-0.82335
  -7   0 -15-6.17886 4.88482   1-0.98513 0.55606-0.00261 0.00241 0.16650-0.82813
  -7   0 -14 34.3666 3.61955   1-0.97496 0.54614-0.00488 0.00470 0.21706-0.83473
  -7   0 -13 8.56204 4.43823   1-0.96149 0.53290-0.00742 0.00725 0.26954-0.84326
  -7   0 -12 941.119 21.3119   1-0.94423 0.51587-0.01024 0.01008 0.32405-0.85382
  -7   0 -11 1.18277 4.26455   1-0.92257 0.49445-0.01337 0.01322 0.38062-0.86643
  -7   0 -10 302.246 12.4439   1-0.89585 0.46797-0.01683 0.01669 0.43920-0.88105
  -7   0  -9 4.49527 3.61016   1-0.86329 0.43564-0.02064 0.02052 0.49963-0.89752
  -7   0  -8 1870.80 26.0504   1-0.82403 0.39662-0.02482 0.02471 0.56156-0.91550
  -7   0  -7-5.80272 3.65213   1-0.77717 0.35000-0.02935 0.02926 0.62441-0.93439
  -7   0  -6  646.91 14.3368   1-0.72188 0.29494-0.03422 0.03414 0.68727-0.95329
  -7   0  -5-4.10464 3.17944   1-0.65749 0.23079-0.03937 0.03930 0.74887-0.97094
  -7   0  -4  470.55 11.7688   1-0.58372 0.15725-0.04469 0.04463 0.80756-0.98568
  -7   0  -3    0.00 2.75387   1-0.50084 0.07461-0.05004 0.05000 0.86137-0.99553
  -7   0  -2 64.9518 4.83451   1-0.40995-0.01604-0.05526 0.05523 0.90820-0.99840
  -7   0  -1 3.35634  2.5144   1-0.31300-0.11275-0.06012 0.06010 0.94613-0.99238
  -7   0   0-2.38155 2.75685   1-0.21276-0.21276-0.06443 0.06443 0.97380-0.97609
  -7   0   1 0.47887 2.51121   1-0.11246-0.31283-0.06804 0.06804 0.99069-0.94902
  -7   0   2   72.59 5.15584   1-0.01533-0.40971-0.07083 0.07085 0.99725-0.91163
  -7   0   3 5.01024  2.6981   1 0.07582-0.50063-0.07280 0.07283 0.99483-0.86525
  -7   0   4 900.253 16.1668   1 0.15900-0.58357-0.07399 0.07403 0.98532-0.81179
  -7   0   5-3.81138 3.10403   1 0.23309-0.65743-0.07448 0.07454 0.97082-0.75332
  -7   0   6 87.1738 6.19021   1 0.29778-0.72188-0.07441 0.07448 0.95330-0.69185
  -7   0   7 6.98111 3.39353   1 0.35334-0.77721-0.07389 0.07397 0.93444-0.62903
  -7   0   8 23.6481 2.56181   1 0.40043-0.82406-0.07303 0.07313 0.91553-0.56617
  -7   0   9    0.00  3.7628   1 0.43988-0.86327-0.07193 0.07204 0.89750-0.50419
  -7   0  10-3.66532 4.33686   1 0.47260-0.89575-0.07066 0.07079 0.88095-0.44368
  -7   0  11 5.48158 3.99296   1 0.49943-0.92235-0.06928 0.06942 0.86623-0.38500
  -7   0  12 58.8065 4.72148   1 0.52118-0.94386-0.06784 0.06799 0.85352-0.32833
  -7   0  13    0.00 3.95217   1 0.53851-0.96096-0.06635 0.06651 0.84287-0.27372
  -7   0  14 193.294 11.4429   1 0.55204-0.97424-0.06485 0.06502 0.83423-0.22114
  -7   0  15-0.51136  5.5783   1 0.56224-0.98421-0.06335 0.06353 0.82754-0.17049
  -7   0  16 14.2026 5.72915   1 0.56953-0.99127-0.06185 0.06205 0.82267-0.12166
  -7   0  17 5.24772 5.62302   1 0.57426-0.99576-0.06036 0.06057 0.81950-0.07454
  -7   0  18 36.4775 4.68973   1 0.57671-0.99797-0.05889 0.05911 0.81790-0.02897
  -7  -1  18 5.63304  6.4135   1 0.57844-0.99970-0.10124 0.01619 0.81249-0.02359
  -7  -1  17 12.9198 4.47246   1 0.57633-0.99783-0.10271 0.01764 0.81380-0.06886
  -7  -1  16 9.35813 6.00501   1 0.57197-0.99371-0.10419 0.01911 0.81666-0.11568
  -7  -1  15 17.7028 3.26556   1 0.56511-0.98708-0.10568 0.02059 0.82122-0.16419
  -7  -1  14 44.4104 3.92165   1 0.55540-0.97761-0.10719 0.02208 0.82759-0.21452
  -7  -1  13 18.2238 3.17713   1 0.54244-0.96489-0.10869 0.02357 0.83591-0.26679
  -7  -1  12 13.1104 4.65209   1 0.52574-0.94842-0.11018 0.02505 0.84626-0.32110
  -7  -1  11 167.898 9.38747   1 0.50473-0.92765-0.11164 0.02649 0.85870-0.37750
  -7  -1  10 564.742 15.5222   1 0.47871-0.90187-0.11303 0.02788 0.87319-0.43595
  -7  -1   9 5.91756 3.79723   1 0.44692-0.87031-0.11433 0.02916 0.88960-0.49630
  -7  -1   8 116.809 7.27965   1 0.40848-0.83210-0.11546 0.03028 0.90759-0.55825
  -7  -1   7 476.713 13.2914   1 0.36247-0.78634-0.11637 0.03118 0.92660-0.62122
  -7  -1   6 501.417 13.0089   1 0.30803-0.73213-0.11696 0.03175 0.94577-0.68435
  -7  -1   5 8.59609 3.12494   1 0.24442-0.66876-0.11711 0.03189 0.96384-0.74637
  -7  -1   4  186.22 7.77019   1 0.17130-0.59588-0.11670 0.03147 0.97916-0.80564
  -7  -1   3 176.236 7.61795   1 0.08887-0.51368-0.11562 0.03037 0.98974-0.86019
  -7  -1   2 195.161 7.40959   1-0.00186-0.42318-0.11375 0.02850 0.99345-0.90785
  -7  -1   1 1.46901 2.61412   1-0.09899-0.32629-0.11105 0.02578 0.98829-0.94665
  -7  -1   0  82.806 5.25746   1-0.19976-0.22576-0.10752 0.02224 0.97281-0.97512
  -7  -1  -1 22.6327 1.98296   1-0.30088-0.12487-0.10325 0.01796 0.94639-0.99266
  -7  -1  -2 163.937  7.2705   1-0.39904-0.02696-0.09841 0.01310 0.90945-0.99968
  -7  -1  -3 208.913 7.81834   1-0.49132 0.06509-0.09319 0.00787 0.86330-0.99748
  -7  -1  -4 229.667  8.6745   1-0.57562 0.14916-0.08780 0.00246 0.80985-0.98799
  -7  -1  -5-0.83611 3.01464   1-0.65077 0.22406-0.08243-0.00292 0.75126-0.97335
  -7  -1  -6 66.8803 4.46794   1-0.71638 0.28944-0.07723-0.00813 0.68954-0.95559
  -7  -1  -7 308.382 10.8718   1-0.77271 0.34554-0.07230-0.01307 0.62644-0.93644
  -7  -1  -8 436.982 12.9855   1-0.82044 0.39303-0.06771-0.01768 0.56327-0.91723
  -7  -1  -9 194.836 9.27136   1-0.86040 0.43276-0.06348-0.02192 0.50099-0.89891
  -7  -1 -10 68.7383 5.35316   1-0.89352 0.46564-0.05963-0.02579 0.44021-0.88209
  -7  -1 -11 53.8303 3.83153   1-0.92067 0.49255-0.05613-0.02930 0.38130-0.86713
  -7  -1 -12-13.6286 5.48725   1-0.94266 0.51430-0.05296-0.03247 0.32443-0.85422
  -7  -1 -13 45.9562 3.70585   1-0.96018 0.53159-0.05012-0.03533 0.26966-0.84340
  -7  -1 -14 10.2084 4.37505   1-0.97384 0.54501-0.04756-0.03790 0.21694-0.83464
  -7  -1 -15 2.59601 4.89814   1-0.98415 0.55508-0.04526-0.04021 0.16618-0.82784
  -7  -1 -16 93.1157 6.89306   1-0.99151 0.56221-0.04320-0.04228 0.11727-0.82289
  -7  -1 -17 8.27731 5.28818   1-0.99629 0.56675-0.04136-0.04414 0.07009-0.81966
  -7  -1 -18 13.2318 5.67075   1-0.99877 0.56899-0.03971-0.04580 0.02448-0.81801
  -6  -1 -18 4.81842   6.317   1-0.99924 0.63025-0.03543-0.05009-0.02181-0.77139
  -6  -1 -17 0.56321 4.81204   1-0.99894 0.63018-0.03689-0.04861 0.02229-0.77153
  -6  -1 -16 8.41585 5.85718   1-0.99655 0.62804-0.03855-0.04694 0.06810-0.77339
  -6  -1 -15 90.2902  7.1223   1-0.99181 0.62353-0.04042-0.04505 0.11582-0.77715
  -6  -1 -14 240.115 11.6694   1-0.98436 0.61632-0.04255-0.04292 0.16564-0.78301
  -6  -1 -13  56.438  4.9261   1-0.97377 0.60597-0.04495-0.04050 0.21778-0.79120
  -6  -1 -12 16.6513 5.57866   1-0.95951 0.59194-0.04766-0.03778 0.27245-0.80191
  -6  -1 -11 492.435  14.555   1-0.94088 0.57355-0.05072-0.03470 0.32984-0.81535
  -6  -1 -10 1210.38 21.4944   1-0.91706 0.54997-0.05418-0.03123 0.39009-0.83164
  -6  -1  -9-3.19381  3.8591   1-0.88705 0.52019-0.05807-0.02733 0.45322-0.85081
  -6  -1  -8 1051.21 18.5074   1-0.84963 0.48301-0.06243-0.02295 0.51907-0.87271
  -6  -1  -7 335.159 10.1837   1-0.80345 0.43706-0.06729-0.01808 0.58721-0.89689
  -6  -1  -6 381.065 10.5842   1-0.74704 0.38089-0.07264-0.01272 0.65675-0.92247
  -6  -1  -5-1.22199 3.34209   1-0.67902 0.31311-0.07845-0.00689 0.72623-0.94800
  -6  -1  -4 226.161 7.76666   1-0.59840 0.23272-0.08461-0.00073 0.79347-0.97128
  -6  -1  -3 255.125 8.03044   1-0.50497 0.13953-0.09093 0.00561 0.85558-0.98944
  -6  -1  -2 379.672 9.49197   1-0.39985 0.03464-0.09715 0.01185 0.90923-0.99913
  -6  -1  -1  61.608 4.24514   1-0.28578-0.07918-0.10296 0.01766 0.95117-0.99711
  -6  -1   0 14.5871 1.69662   1-0.16708-0.19765-0.10801 0.02273 0.97906-0.98105
  -6  -1   1 68.8027 4.64331   1-0.04897-0.31553-0.11207 0.02680 0.99218-0.95021
  -6  -1   2 351.901 9.02769   1 0.06345-0.42771-0.11500 0.02974 0.99163-0.90571
  -6  -1   3 964.218 14.9832   1 0.16618-0.53020-0.11681 0.03157 0.98000-0.85012
  -6  -1   4 26.7795 2.08593   1 0.25682-0.62061-0.11764 0.03241 0.96060-0.78677
  -6  -1   5 52.3499 3.84563   1 0.33462-0.69816-0.11766 0.03244 0.93673-0.71894
  -6  -1   6-0.77527 3.31952   1 0.39996-0.76327-0.11708 0.03188 0.91113-0.64938
  -6  -1   7 132.479 6.72668   1 0.45398-0.81706-0.11607 0.03088 0.88581-0.58011
  -6  -1   8 107.914  6.5912   1 0.49810-0.86094-0.11478 0.02960 0.86212-0.51246
  -6  -1   9 119.632 7.32603   1 0.53377-0.89638-0.11332 0.02815 0.84083-0.44721
  -6  -1  10-2.72749 3.70352   1 0.56233-0.92470-0.11175 0.02660 0.82231-0.38473
  -6  -1  11 108.104 8.08697   1 0.58494-0.94707-0.11015 0.02501 0.80666-0.32513
  -6  -1  12 258.376 11.3061   1 0.60257-0.96446-0.10853 0.02340 0.79385-0.26836
  -6  -1  13 53.4909 4.09771   1 0.61601-0.97767-0.10693 0.02181 0.78372-0.21427
  -6  -1  14 13.1783   5.766   1 0.62591-0.98733-0.10535 0.02025 0.77607-0.16267
  -6  -1  15 91.6663 6.84939   1 0.63279-0.99397-0.10380 0.01871 0.77070-0.11334
  -6  -1  16 153.677 11.0142   1 0.63706-0.99801-0.10229 0.01721 0.76738-0.06607
  -6  -1  17 7.27699  4.5819   1 0.63905-0.99976-0.10081 0.01574 0.76593-0.02066
  -6  -1  18 17.3626 6.85255   1 0.63902-0.99949-0.09936 0.01430 0.76615 0.02308
  -6   0  18 5.35076 6.75255   1 0.63762-0.99809-0.05702 0.05725 0.77164 0.01761
  -6   0  17 5.00016 5.00016   1 0.63734-0.99805-0.05848 0.05870 0.77176-0.02646
  -6   0  16 36.8107 3.70255   1 0.63500-0.99594-0.05998 0.06017 0.77357-0.07223
  -6   0  15 2.41662 4.24116   1 0.63031-0.99150-0.06150 0.06169 0.77726-0.11988
  -6   0  14 15.7537 5.92021   1 0.62296-0.98438-0.06305 0.06323 0.78303-0.16961
  -6   0  13-1.25638 4.86594   1 0.61249-0.97415-0.06464 0.06480 0.79109-0.22162
  -6   0  12 54.3647 4.04109   1 0.59840-0.96029-0.06624 0.06639 0.80164-0.27613
  -6   0  11-3.98127 4.26714   1 0.58000-0.94213-0.06786 0.06799 0.81487-0.33331
  -6   0  10 4.03568 3.19048   1 0.55650-0.91887-0.06945 0.06958 0.83090-0.39330
  -6   0   9 3.12566 3.64511   1 0.52691-0.88951-0.07100 0.07111 0.84976-0.45611
  -6   0   8 2942.73 30.4943   1 0.49005-0.85288-0.07243 0.07253 0.87129-0.52160
  -6   0   7 0.26738 3.01324   1 0.44459-0.80766-0.07367 0.07376 0.89506-0.58933
  -6   0   6 7.74632 1.73723   1 0.38911-0.75242-0.07462 0.07469 0.92022-0.65845
  -6   0   5 0.46917 2.89216   1 0.32226-0.68581-0.07511 0.07517 0.94536-0.72755
  -6   0   4 3125.52 27.0126   1 0.24303-0.60681-0.07497 0.07502 0.96839-0.79453
  -6   0   3 4.01534  2.2663   1 0.15118-0.51520-0.07401 0.07405 0.98651-0.85660
  -6   0   2 28.2085 2.10081   1 0.04770-0.41196-0.07206 0.07208 0.99648-0.91053
  -6   0   1-0.39851 2.27185   1-0.06485-0.29965-0.06900 0.06901 0.99512-0.95313
  -6   0   0 3677.08 27.6326   1-0.18237-0.18237-0.06484 0.06483 0.98008-0.98204
  -6   0  -1 0.99771 1.94489   1-0.29980-0.06517-0.05972 0.05970 0.95049-0.99641
  -6   0  -2 16.8269 1.75149   1-0.41212 0.04692-0.05390 0.05387 0.90729-0.99716
  -6   0  -3-0.84866 2.51038   1-0.51528 0.14984-0.04771 0.04766 0.85290-0.98673
  -6   0  -4 547.893 11.6626   1-0.60677 0.24109-0.04144 0.04139 0.79051-0.96830
  -6   0  -5-1.88695 2.62652   1-0.68565 0.31974-0.03536 0.03529 0.72336-0.94510
  -6   0  -6 179.222 7.56182   1-0.75220 0.38605-0.02963 0.02955 0.65421-0.91991
  -6   0  -7-1.88337 3.00809   1-0.80742 0.44104-0.02435 0.02426 0.58511-0.89477
  -6   0  -8 2.59924  3.1239   1-0.85268 0.48606-0.01956 0.01946 0.51746-0.87108
  -6   0  -9 5.27826 3.47133   1-0.88940 0.52254-0.01526 0.01514 0.45209-0.84965
  -6   0 -10 7.34957 3.34071   1-0.91889 0.55180-0.01142 0.01129 0.38939-0.83092
  -6   0 -11 5.39296 3.78789   1-0.94232 0.57499-0.00800 0.00786 0.32953-0.81501
  -6   0 -12 195.732 9.81643   1-0.96067 0.59310-0.00497 0.00482 0.27247-0.80191
  -6   0 -13 4.15989 3.90232   1-0.97474 0.60694-0.00229 0.00212 0.21808-0.79147
  -6   0 -14-7.15303 4.55918   1-0.98519 0.61715 0.00009-0.00027 0.16617-0.78352
  -6   0 -15 7.68001 4.01597   1-0.99254 0.62427 0.00220-0.00239 0.11653-0.77784
  -6   0 -16 45.4794 4.05765   1-0.99722 0.62871 0.00406-0.00427 0.06897-0.77424
  -6   0 -17-1.10329 4.80913   1-0.99957 0.63082 0.00571-0.00593 0.02328-0.77250
  -6   0 -18 43.4834 4.64365   1-0.99986 0.63087 0.00717-0.00740-0.02072-0.77245
  -6   1 -18 16.6426 6.29029   1-0.99865 0.62966 0.04974 0.03530-0.02049-0.77266
  -6   1 -17-1.66738 5.18411   1-0.99842 0.62967 0.04830 0.03676 0.02339-0.77258
  -6   1 -16 12.4576 4.40443   1-0.99615 0.62763 0.04666 0.03841 0.06893-0.77416
  -6   1 -15 80.7031 6.50449   1-0.99156 0.62329 0.04481 0.04027 0.11630-0.77758
  -6   1 -14 263.566 12.2271   1-0.98435 0.61631 0.04273 0.04237 0.16570-0.78303
  -6   1 -13 57.1623 4.07507   1-0.97408 0.60628 0.04038 0.04473 0.21734-0.79071
  -6   1 -12 15.7788 2.67566   1-0.96025 0.59269 0.03772 0.04740 0.27141-0.80082
  -6   1 -11 475.392 14.3955   1-0.94223 0.57490 0.03473 0.05040 0.32809-0.81355
  -6   1 -10 1203.57 21.5251   1-0.91923 0.55214 0.03136 0.05379 0.38752-0.82902
  -6   1  -9 2.52137  3.8857   1-0.89032 0.52346 0.02757 0.05759 0.44971-0.84726
  -6   1  -8 996.539 18.0187   1-0.85436 0.48774 0.02333 0.06184 0.51455-0.86814
  -6   1  -7 305.256 9.90262   1-0.81009 0.44371 0.01862 0.06656 0.58165-0.89128
  -6   1  -6 393.481 10.7488   1-0.75612 0.38998 0.01343 0.07177 0.65022-0.91589
  -6   1  -5-1.20587 2.84339   1-0.69113 0.32522 0.00779 0.07742 0.71896-0.94068
  -6   1  -4 230.272 7.78956   1-0.61409 0.24842 0.00179 0.08343 0.78592-0.96368
  -6   1  -3 243.287  7.8258   1-0.52466 0.15923-0.00440 0.08964 0.84846-0.98227
  -6   1  -2 398.653 9.57736   1-0.42363 0.05843-0.01056 0.09580 0.90348-0.99333
  -6   1  -1 60.3897 4.26931   1-0.31327-0.05169-0.01637 0.10163 0.94782-0.99371
  -6   1   0 10.7969 1.74847   1-0.19737-0.16736-0.02154 0.10681 0.97901-0.98095
  -6   1   1 67.6958 4.26373   1-0.08075-0.28374-0.02579 0.11107 0.99594-0.95393
  -6   1   2 341.244 8.94225   1 0.03161-0.39587-0.02897 0.11426 0.99923-0.91325
  -6   1   3 938.777 14.8171   1 0.13556-0.49958-0.03105 0.11636 0.99099-0.86106
  -6   1   4 25.5955 2.05161   1 0.22836-0.59214-0.03214 0.11746 0.97425-0.80036
  -6   1   5 58.0618 4.41096   1 0.30883-0.67237-0.03239 0.11773 0.95220-0.73436
  -6   1   6 2.55059 2.69929   1 0.37702-0.74033-0.03199 0.11734 0.92766-0.66586
  -6   1   7 119.576 6.40531   1 0.43383-0.79690-0.03112 0.11648 0.90277-0.59701
  -6   1   8 110.594 6.63492   1 0.48053-0.84336-0.02993 0.11530 0.87903-0.52932
  -6   1   9 126.842 7.41805   1 0.51850-0.88110-0.02853 0.11392 0.85737-0.46370
  -6   1  10 6.72984 3.43156   1 0.54907-0.91144-0.02701 0.11241 0.83827-0.40065
  -6   1  11  116.46 7.80755   1 0.57342-0.93555-0.02542 0.11084 0.82193-0.34035
  -6   1  12 248.803 11.0094   1 0.59254-0.95443-0.02382 0.10924 0.80836-0.28282
  -6   1  13 50.7466 4.81225   1 0.60725-0.96891-0.02221 0.10765 0.79745-0.22795
  -6   1  14 14.2024  3.1252   1 0.61824-0.97966-0.02062 0.10608 0.78903-0.17558
  -6   1  15 95.6089 6.65298   1 0.62605-0.98723-0.01906 0.10453 0.78290-0.12550
  -6   1  16 168.696 10.8337   1 0.63111-0.99205-0.01753 0.10301 0.77887-0.07751
  -6   1  17 4.97216 5.49693   1 0.63378-0.99449-0.01603 0.10152 0.77674-0.03142
  -6   1  18 27.3781 4.12687   1 0.63434-0.99481-0.01456 0.10007 0.77632 0.01296
  -6   2  18 11.2611 3.59722   1 0.62918-0.98965 0.02803 0.14275 0.78014 0.00916
  -6   2  17 7.34444 5.38934   1 0.62837-0.98908 0.02655 0.14422 0.78084-0.03549
  -6   2  16 89.4934 7.39067   1 0.62541-0.98635 0.02504 0.14571 0.78326-0.08187
  -6   2  15 7.90311 5.22741   1 0.62000-0.98118 0.02351 0.14724 0.78758-0.13015
  -6   2  14 10.1495 4.47288   1 0.61178-0.97320 0.02194 0.14879 0.79401-0.18054
  -6   2  13 66.0355 5.77086   1 0.60030-0.96196 0.02035 0.15036 0.80274-0.23322
  -6   2  12 182.079 10.1126   1 0.58501-0.94690 0.01875 0.15195 0.81395-0.28839
  -6   2  11 171.049 9.14219   1 0.56522-0.92735 0.01715 0.15354 0.82780-0.34619
  -6   2  10-3.50184 4.48454   1 0.54008-0.90245 0.01558 0.15509 0.84437-0.40672
  -6   2   9 501.905 14.0347   1 0.50860-0.87120 0.01409 0.15658 0.86362-0.46992
  -6   2   8  590.57 14.4542   1 0.46959-0.83243 0.01273 0.15792 0.88531-0.53557
  -6   2   7 1423.74 21.2227   1 0.42176-0.78484 0.01159 0.15905 0.90889-0.60311
  -6   2   6 212.692  8.3255   1 0.36376-0.72707 0.01079 0.15983 0.93338-0.67155
  -6   2   5 1620.41 21.2182   1 0.29439-0.65794 0.01049 0.16013 0.95720-0.73933
  -6   2   4 503.318  11.659   1 0.21291-0.57669 0.01085 0.15975 0.97815-0.80423
  -6   2   3 149.671   6.567   1 0.11942-0.48344 0.01206 0.15853 0.99340-0.86345
  -6   2   2 112.756 5.68302   1 0.01530-0.37955 0.01427 0.15630 0.99985-0.91385
  -6   2   1  972.36 15.1927   1-0.09657-0.26792 0.01756 0.15300 0.99464-0.95260
  -6   2   0 302.503 8.84325   1-0.21201-0.15272 0.02189 0.14866 0.97587-0.97779
  -6   2  -1 105.642 5.61324   1-0.32613-0.03884 0.02708 0.14346 0.94318-0.98905
  -6   2  -2 100.982 5.42251   1-0.43433 0.06913 0.03288 0.13765 0.89782-0.98764
  -6   2  -3  592.40 12.2054   1-0.53308 0.16764 0.03897 0.13154 0.84230-0.97608
  -6   2  -4 26.8686 2.18473   1-0.62033 0.25466 0.04508 0.12542 0.77971-0.95744
  -6   2  -5 8.73019 3.36751   1-0.69544 0.32953 0.05099 0.11950 0.71304-0.93473
  -6   2  -6 34.0912 3.06427   1-0.75880 0.39265 0.05653 0.11395 0.64479-0.91044
  -6   2  -7 245.714 9.24405   1-0.81144 0.44506 0.06163 0.10883 0.57682-0.88643
  -6   2  -8 102.841 6.85742   1-0.85466 0.48804 0.06626 0.10419 0.51035-0.86391
  -6   2  -9  8.5574 3.54485   1-0.88980 0.52294 0.07043 0.10001 0.44611-0.84363
  -6   2 -10 38.0464 3.00302   1-0.91808 0.55099 0.07415 0.09627 0.38446-0.82594
  -6   2 -11-5.66058 5.02061   1-0.94059 0.57327 0.07747 0.09294 0.32553-0.81096
  -6   2 -12   68.74 5.85033   1-0.95824 0.59068 0.08042 0.08998 0.26927-0.79866
  -6   2 -13 120.015 8.95301   1-0.97178 0.60398 0.08304 0.08734 0.21557-0.78891
  -6   2 -14 32.4877 3.38938   1-0.98182 0.61378 0.08537 0.08501 0.16425-0.78155
  -6   2 -15 40.0823 3.74776   1-0.98887 0.62059 0.08743 0.08293 0.11511-0.77636
  -6   2 -16 5.84757 4.28587   1-0.99331 0.62480 0.08925 0.08109 0.06796-0.77317
  -6   2 -17 7.95519 4.88808   1-0.99547 0.62672 0.09087 0.07946 0.02261-0.77178
  -6   2 -18 43.6813 4.48564   1-0.99560 0.62662 0.09230 0.07802-0.02112-0.77201
  -6   3 -17 16.4885 3.46721   1-0.99071 0.62196 0.13344 0.12218 0.02092-0.77007
  -6   3 -16 6.62954 5.24111   1-0.98870 0.62019 0.13184 0.12379 0.06605-0.77124
  -6   3 -15 120.675 9.04506   1-0.98444 0.61616 0.13003 0.12560 0.11295-0.77418
  -6   3 -14  11.648 4.60428   1-0.97761 0.60957 0.12800 0.12765 0.16178-0.77906
  -6   3 -13 26.9799 3.47627   1-0.96783 0.60003 0.12571 0.12995 0.21276-0.78607
  -6   3 -12 115.468 8.55349   1-0.95463 0.58706 0.12313 0.13254 0.26605-0.79541
  -6   3 -11 586.682 16.7404   1-0.93740 0.57007 0.12023 0.13546 0.32183-0.80724
  -6   3 -10  12.739 4.36944   1-0.91542 0.54833 0.11697 0.13873 0.38022-0.82167
  -6   3  -9 43.1122 4.13056   1-0.88782 0.52097 0.11331 0.14240 0.44127-0.83876
  -6   3  -8 209.996  9.4848   1-0.85356 0.48694 0.10922 0.14650 0.50485-0.85839
  -6   3  -7 1204.36 20.6609   1-0.81144 0.44506 0.10468 0.15106 0.57064-0.88022
  -6   3  -6 65.9276 4.57838   1-0.76019 0.39404 0.09968 0.15608 0.63794-0.90357
  -6   3  -5 2.25437 3.26202   1-0.69853 0.33262 0.09424 0.16153 0.70561-0.92728
  -6   3  -4 3.77766 2.58815   1-0.62544 0.25977 0.08844 0.16734 0.77189-0.94960
  -6   3  -3 339.767 10.0128   1-0.54048 0.17504 0.08243 0.17336 0.83442-0.96817
  -6   3  -2 241.274 8.50437   1-0.44414 0.07894 0.07640 0.17940 0.89031-0.98011
  -6   3  -1  26.289 2.55642   1-0.33829-0.02667 0.07064 0.18518 0.93657-0.98242
  -6   3   0 183.534  7.3933   1-0.22619-0.13854 0.06543 0.19040 0.97067-0.97256
  -6   3   1 35.3503 2.51324   1-0.11223-0.25226 0.06105 0.19479 0.99120-0.94914
  -6   3   2 768.739 14.3519   1-0.00115-0.36311 0.05766 0.19819 0.99833-0.91231
  -6   3   3 61.6242  4.3102   1 0.10285-0.46687 0.05533 0.20053 0.99371-0.86373
  -6   3   4 391.007 10.8904   1 0.19676-0.56054 0.05400 0.20188 0.98002-0.80609
  -6   3   5  363.46 10.6911   1 0.27904-0.64258 0.05353 0.20236 0.96029-0.74240
  -6   3   6 884.825 16.9523   1 0.34939-0.71270 0.05374 0.20217 0.93732-0.67547
  -6   3   7 80.5679   6.428   1 0.40844-0.77152 0.05446 0.20146 0.91336-0.60755
  -6   3   8 11.3142 2.45378   1 0.45729-0.82013 0.05554 0.20039 0.89004-0.54028
  -6   3   9 444.258 13.4362   1 0.49724-0.85984 0.05686 0.19909 0.86843-0.47471
  -6   3  10 75.7718 5.70313   1 0.52956-0.89192 0.05832 0.19763 0.84912-0.41145
  -6   3  11 213.288 10.5907   1 0.55542-0.91755 0.05987 0.19610 0.83240-0.35077
  -6   3  12 12.4282 2.92859   1 0.57584-0.93773 0.06146 0.19452 0.81835-0.29277
  -6   3  13 235.128 11.9119   1 0.59166-0.95332 0.06306 0.19294 0.80691-0.23736
  -6   3  14 0.48262 5.03871   1 0.60359-0.96500 0.06464 0.19136 0.79793-0.18443
  -6   3  15 107.471 7.53043   1 0.61218-0.97336 0.06621 0.18981 0.79124-0.13379
  -6   3  16-1.09882 5.15391   1 0.61790-0.97885 0.06775 0.18828 0.78666-0.08525
  -6   3  17-5.27116 5.82748   1 0.62112-0.98183 0.06926 0.18678 0.78400-0.03863
  -6   3  18-6.86129 5.95023   1 0.62214-0.98261 0.07075 0.18531 0.78306 0.00626
  -6   4  17 51.4112 4.98783   1 0.61202-0.97272 0.11212 0.22920 0.78617-0.04078
  -6   4  16 5.20638 6.57034   1 0.60858-0.96952 0.11060 0.23071 0.78904-0.08761
  -6   4  15  13.065 3.47151   1 0.60258-0.96376 0.10906 0.23224 0.79383-0.13635
  -6   4  14 72.4752 5.98958   1 0.59366-0.95507 0.10749 0.23379 0.80072-0.18720
  -6   4  13 6.26592 4.59793   1 0.58133-0.94299 0.10591 0.23537 0.80989-0.24032
  -6   4  12-3.17681 5.07398   1 0.56503-0.92692 0.10432 0.23694 0.82151-0.29589
  -6   4  11 322.442   13.36   1 0.54405-0.90617 0.10274 0.23850 0.83568-0.35403
  -6   4  10 13.3159 4.79145   1 0.51753-0.87989 0.10122 0.24002 0.85246-0.41476
  -6   4   9  303.98 11.8849   1 0.48445-0.84705 0.09978 0.24144 0.87173-0.47799
  -6   4   8  275.37 10.6958   1 0.44367-0.80650 0.09851 0.24270 0.89316-0.54338
  -6   4   7 834.314 18.1785   1 0.39392-0.75699 0.09749 0.24371 0.91609-0.61026
  -6   4   6 2.29417 3.94649   1 0.33398-0.69729 0.09685 0.24433 0.93940-0.67753
  -6   4   5 902.147 17.6276   1 0.26283-0.62638 0.09673 0.24444 0.96141-0.74349
  -6   4   4 210.909 9.12116   1 0.18000-0.54378 0.09732 0.24384 0.97982-0.80586
  -6   4   3 130.064 6.90105   1 0.08594-0.44996 0.09876 0.24238 0.99187-0.86186
  -6   4   2 167.579 7.85385   1-0.01763-0.34662 0.10120 0.23993 0.99463-0.90858
  -6   4   1 1216.75 19.4724   1-0.12763-0.23686 0.10466 0.23646 0.98561-0.94352
  -6   4   0 398.146  11.379   1-0.23985-0.12488 0.10909 0.23202 0.96339-0.96525
  -6   4  -1 26.5424 2.49725   1-0.34969-0.01527 0.11429 0.22680 0.92800-0.97382
  -6   4  -2  714.87 15.1195   1-0.45302 0.08782 0.12001 0.22107 0.88097-0.97074
  -6   4  -3 1012.41 17.9893   1-0.54680 0.18137 0.12595 0.21512 0.82482-0.95855
  -6   4  -4 96.0297 6.68561   1-0.62939 0.26372 0.13186 0.20919 0.76246-0.94015
  -6   4  -5 235.837  9.6047   1-0.70037 0.33447 0.13754 0.20350 0.69666-0.91830
  -6   4  -6 745.154 16.6032   1-0.76026 0.39412 0.14287 0.19816 0.62965-0.89525
  -6   4  -7 447.022 13.8056   1-0.81007 0.44369 0.14776 0.19325 0.56309-0.87264
  -6   4  -8 3.99304 4.43103   1-0.85102 0.48440 0.15221 0.18879 0.49805-0.85156
  -6   4  -9 452.557 14.6269   1-0.88436 0.51750 0.15622 0.18477 0.43518-0.83265
  -6   4 -10 48.1715 4.04184   1-0.91122 0.54413 0.15980 0.18118 0.37479-0.81621
  -6   4 -11 121.204 8.48789   1-0.93261 0.56529 0.16300 0.17796 0.31698-0.80237
  -6   4 -12 92.7472 6.31305   1-0.94938 0.58181 0.16585 0.17510 0.26172-0.79106
  -6   4 -13 6.29856 5.58758   1-0.96221 0.59441 0.16839 0.17256 0.20888-0.78218
  -6   4 -14 11.3269 5.73325   1-0.97167 0.60364 0.17064 0.17029 0.15830-0.77555
  -6   4 -15 10.9435 5.58013   1-0.97824 0.60997 0.17264 0.16828 0.10980-0.77101
  -6   4 -16 29.4616 4.03792   1-0.98229 0.61378 0.17441 0.16649 0.06320-0.76836
  -6   4 -17 2.47051 6.35886   1-0.98411 0.61536 0.17599 0.16490 0.01832-0.76744
  -6   5 -16  11.132 5.66816   1-0.97404 0.60553 0.21698 0.20920 0.05937-0.76451
  -6   5 -15 3.50705 5.90324   1-0.97025 0.60198 0.21524 0.21096 0.10565-0.76683
  -6   5 -14 55.4672 4.98564   1-0.96398 0.59594 0.21327 0.21293 0.15378-0.77100
  -6   5 -13 4.17921 4.49387   1-0.95486 0.58706 0.21106 0.21516 0.20393-0.77720
  -6   5 -12 10.8757 5.50482   1-0.94245 0.57489 0.20858 0.21765 0.25627-0.78559
  -6   5 -11  43.088 3.89978   1-0.92620 0.55888 0.20579 0.22046 0.31097-0.79633
  -6   5 -10 98.6564 6.90369   1-0.90544 0.53835 0.20265 0.22360 0.36814-0.80954
  -6   5  -9 4.22561 4.09688   1-0.87936 0.51251 0.19915 0.22712 0.42782-0.82527
  -6   5  -8 400.388 14.0116   1-0.84701 0.48039 0.19523 0.23105 0.48992-0.84341
  -6   5  -7 41.3449 3.48341   1-0.80728 0.44089 0.19088 0.23541 0.55415-0.86369
  -6   5  -6 86.2787 6.01809   1-0.75898 0.39284 0.18610 0.24021 0.61991-0.88549
  -6   5  -5 95.5605 7.13138   1-0.70093 0.33502 0.18090 0.24542 0.68618-0.90780
  -6   5  -4 446.247 13.3918   1-0.63211 0.26644 0.17534 0.25100 0.75141-0.92908
  -6   5  -3 106.515 7.27643   1-0.55201 0.18658 0.16954 0.25680 0.81348-0.94719
  -6   5  -2 10.5876 3.99783   1-0.46091 0.09571 0.16370 0.26266 0.86977-0.95952
  -6   5  -1 454.983 13.2098   1-0.36027-0.00469 0.15805 0.26833 0.91746-0.96325
  -6   5   0 545.957 14.1016   1-0.25289-0.11183 0.15286 0.27352 0.95401-0.95585
  -6   5   1 85.9682 6.39707   1-0.14268-0.22181 0.14841 0.27799 0.97784-0.93572
  -6   5   2  10.905 4.68498   1-0.03407-0.33018 0.14488 0.28153 0.98871-0.90263
  -6   5   3 302.485 10.5814   1 0.06879-0.43280 0.14235 0.28408 0.98782-0.85779
  -6   5   4 15.0585 2.68354   1 0.16272-0.52649 0.14079 0.28564 0.97748-0.80349
  -6   5   5-3.55576 4.11609   1 0.24585-0.60940 0.14010 0.28634 0.96048-0.74254
  -6   5   6 5.16013 4.54417   1 0.31759-0.68089 0.14012 0.28634 0.93956-0.67766
  -6   5   7 74.9717 5.90736   1 0.37825-0.74132 0.14069 0.28579 0.91701-0.61116
  -6   5   8  239.15 11.0036   1 0.42875-0.79158 0.14164 0.28484 0.89459-0.54477
  -6   5   9 26.0908 3.27771   1 0.47026-0.83286 0.14287 0.28363 0.87345-0.47968
  -6   5  10 2.65504 4.84741   1 0.50400-0.86636 0.14427 0.28224 0.85431-0.41659
  -6   5  11 28.1316  3.4927   1 0.53110-0.89323 0.14577 0.28075 0.83756-0.35588
  -6   5  12 177.649 10.9264   1 0.55259-0.91448 0.14733 0.27921 0.82333-0.29770
  -6   5  13 4.15985 5.30279   1 0.56931-0.93096 0.14891 0.27764 0.81162-0.24203
  -6   5  14-3.84903 5.68781   1 0.58198-0.94340 0.15048 0.27608 0.80232-0.18877
  -6   5  15 5.62365 3.31936   1 0.59119-0.95237 0.15205 0.27453 0.79528-0.13778
  -6   5  16 35.4965 4.40545   1 0.59741-0.95836 0.15360 0.27299 0.79033-0.08887
  -6   6  14 0.59547  4.8741   1 0.56854-0.92996 0.19363 0.31821 0.80265-0.18907
  -6   6  13 9.62036 4.56246   1 0.55558-0.91723 0.19206 0.31977 0.81201-0.24239
  -6   6  12 38.7608 3.80667   1 0.53850-0.90039 0.19049 0.32132 0.82375-0.29809
  -6   6  11  10.769 5.95828   1 0.51659-0.87871 0.18896 0.32285 0.83795-0.35624
  -6   6  10 9.78744 2.71002   1 0.48898-0.85134 0.18748 0.32431 0.85458-0.41683
  -6   6   9  8.4247 5.12711   1 0.45468-0.81728 0.18612 0.32566 0.87348-0.47969
  -6   6   8 240.137  11.799   1 0.41257-0.77540 0.18494 0.32682 0.89422-0.54438
  -6   6   7 56.3503 4.97511   1 0.36146-0.72453 0.18405 0.32770 0.91603-0.61015
  -6   6   6 22.2386 2.92213   1 0.30026-0.66357 0.18357 0.32817 0.93768-0.67576
  -6   6   5 70.3529 4.85192   1 0.22817-0.59171 0.18364 0.32808 0.95741-0.73945
  -6   6   4 160.735   9.455   1 0.14498-0.50876 0.18443 0.32728 0.97291-0.79890
  -6   6   3 27.0109 2.88758   1 0.05147-0.41549 0.18608 0.32562 0.98150-0.85145
  -6   6   2 9.12243 4.05837   1-0.05036-0.31389 0.18870 0.32299 0.98051-0.89441
  -6   6   1 43.6925 3.42463   1-0.15730-0.20719 0.19229 0.31939 0.96785-0.92570
  -6   6   0 249.376 10.7546   1-0.26525-0.09948 0.19675 0.31491 0.94251-0.94432
  -6   6  -1 119.834 7.66751   1-0.36995 0.00499 0.20190 0.30975 0.90490-0.95067
  -6   6  -2 163.989 9.26541   1-0.46773 0.10254 0.20747 0.30417 0.85671-0.94643
  -6   6  -3  300.28 11.6901   1-0.55604 0.19061 0.21321 0.29842 0.80040-0.93408
  -6   6  -4 63.3554  5.0358   1-0.63357 0.26790 0.21887 0.29274 0.73872-0.91636
  -6   6  -5  770.88 19.1994   1-0.70014 0.33423 0.22430 0.28730 0.67415-0.89574
  -6   6  -6 318.608 12.6684   1-0.75629 0.39015 0.22937 0.28221 0.60869-0.87425
  -6   6  -7 69.0122 6.03627   1-0.80302 0.43664 0.23404 0.27753 0.54381-0.85332
  -6   6  -8 26.8722 3.32653   1-0.84147 0.47486 0.23828 0.27328 0.48045-0.83391
  -6   6  -9 225.939 11.6867   1-0.87280 0.50594 0.24210 0.26945 0.41917-0.81659
  -6   6 -10 8.35106  4.3106   1-0.89804 0.53095 0.24552 0.26601 0.36025-0.80162
  -6   6 -11    0.00 5.19954   1-0.91812 0.55080 0.24858 0.26294 0.30376-0.78909
  -6   6 -12-2.16213 5.35099   1-0.93381 0.56625 0.25131 0.26019 0.24967-0.77896
  -6   6 -13 39.0204  4.0003   1-0.94575 0.57795 0.25375 0.25775 0.19786-0.77110
  -6   6 -14    0.00  5.8591   1-0.95447 0.58644 0.25591 0.25557 0.14818-0.76538
  -6   7 -13 5.59586 5.79941   1-0.93481 0.56701 0.29643 0.30034 0.19063-0.76386
  -6   7 -12 4.16107 4.86569   1-0.92338 0.55582 0.29406 0.30273 0.24187-0.77113
  -6   7 -11 27.8852  3.7027   1-0.90830 0.54098 0.29140 0.30540 0.29531-0.78062
  -6   7 -10  59.855 4.89862   1-0.88895 0.52186 0.28841 0.30840 0.35107-0.79242
  -6   7  -9 20.4602 3.24813   1-0.86460 0.49775 0.28508 0.31175 0.40919-0.80658
  -6   7  -8 24.6026 3.28488   1-0.83436 0.46775 0.28136 0.31548 0.46959-0.82303
  -6   7  -7  142.19 10.2611   1-0.79724 0.43086 0.27723 0.31962 0.53202-0.84150
  -6   7  -6 0.94775 5.36129   1-0.75214 0.38600 0.27269 0.32417 0.59596-0.86149
  -6   7  -5 112.567 8.43133   1-0.69795 0.33204 0.26775 0.32912 0.66052-0.88209
  -6   7  -4 14.7338 2.93077   1-0.63371 0.26804 0.26247 0.33442 0.72434-0.90195
  -6   7  -3 79.5135 5.52829   1-0.55883 0.19340 0.25694 0.33996 0.78553-0.91919
  -6   7  -2 12.2403 4.23836   1-0.47343 0.10824 0.25132 0.34559 0.84173-0.93143
  -6   7  -1 294.446 12.7096   1-0.37866 0.01370 0.24584 0.35108 0.89031-0.93605
  -6   7   0 16.5753 3.04049   1-0.27683-0.08789 0.24075 0.35619 0.92884-0.93063
  -6   7   1-2.60074 4.86553   1-0.17140-0.19309 0.23629 0.36066 0.95558-0.91341
  -6   7   2 4.36799 4.74485   1-0.06642-0.29783 0.23267 0.36430 0.96998-0.88386
  -6   7   3 87.2997  6.1442   1 0.03408-0.39810 0.22998 0.36700 0.97283-0.84275
  -6   7   4-0.45029 5.49648   1 0.12687-0.49065 0.22824 0.36875 0.96604-0.79200
  -6   7   5 67.2215  4.8342   1 0.20984-0.57338 0.22735 0.36965 0.95212-0.73413
  -6   7   6 39.3978 3.83435   1 0.28206-0.64537 0.22719 0.36983 0.93368-0.67173
  -6   7   7-2.43668 4.94592   1 0.34360-0.70667 0.22760 0.36943 0.91302-0.60712
  -6   7   8 9.57747 4.64736   1 0.39515-0.75798 0.22842 0.36862 0.89194-0.54208
  -6   7   9 36.9561 4.12519   1 0.43773-0.80033 0.22954 0.36751 0.87172-0.47790
  -6   7  10 60.4912 4.92359   1 0.47248-0.83484 0.23086 0.36620 0.85316-0.41539
  -6   7  11-1.70138  5.2898   1 0.50049-0.86261 0.23231 0.36477 0.83674-0.35501
  -6   7  12-2.96146 5.26441   1 0.52275-0.88463 0.23383 0.36327 0.82266-0.29698
  -6   7  13 41.9166 4.54737   1 0.54011-0.90176 0.23538 0.36173 0.81097-0.24133
  -6   8  10 78.7917 6.22534   1 0.45449-0.81684 0.27443 0.40792 0.84994-0.41214
  -6   8   9  0.5854 5.58441   1 0.41942-0.78201 0.27315 0.40919 0.86805-0.47421
  -6   8   8 -5.6679  6.4125   1 0.37652-0.73935 0.27208 0.41024 0.88765-0.53776
  -6   8   7 1.65094 5.30704   1 0.32470-0.68777 0.27132 0.41099 0.90788-0.60195
  -6   8   6 36.8041 3.97093   1 0.26304-0.62634 0.27099 0.41130 0.92743-0.66545
  -6   8   5  1.0477  5.0246   1 0.19093-0.55447 0.27124 0.41104 0.94448-0.72646
  -6   8   4 12.3334  4.7099   1 0.10847-0.47225 0.27222 0.41005 0.95675-0.78269
  -6   8   3-1.01235 5.35684   1 0.01670-0.38072 0.27404 0.40821 0.96173-0.83162
  -6   8   2  3.0039 4.90535   1-0.08217-0.28208 0.27678 0.40546 0.95704-0.87089
  -6   8   1 72.2195 4.95785   1-0.18490-0.17959 0.28043 0.40180 0.94097-0.89878
  -6   8   0 29.7821 3.60223   1-0.28757-0.07715 0.28486 0.39736 0.91294-0.91470
  -6   8  -1 -5.4734 5.99167   1-0.38632 0.02136 0.28989 0.39232 0.87362-0.91934
  -6   8  -2 32.7338 3.83031   1-0.47794 0.11274 0.29526 0.38693 0.82478-0.91446
  -6   8  -3 126.168  9.4115   1-0.56031 0.19488 0.30074 0.38144 0.76881-0.90245
  -6   8  -4 35.5092 3.83963   1-0.63244 0.26677 0.30612 0.37604 0.70822-0.88581
  -6   8  -5 77.3115 6.68341   1-0.69429 0.32839 0.31126 0.37089 0.64525-0.86679
  -6   8  -6 4.83352 5.80917   1-0.74645 0.38031 0.31605 0.36609 0.58165-0.84716
  -6   8  -7 6.61865 4.87119   1-0.78987 0.42349 0.32046 0.36167 0.51872-0.82818
  -6   8  -8 3.40937 5.56747   1-0.82560 0.45898 0.32446 0.35765 0.45728-0.81070
  -6   8  -9 11.7397 6.15635   1-0.85469 0.48784 0.32808 0.35403 0.39781-0.79519
  -6   8 -10 9.72553 5.50428   1-0.87810 0.51102 0.33132 0.35077 0.34056-0.78188
  -6   9  -7 32.3283 4.39607   1-0.78082 0.41444 0.36372 0.40368 0.50386-0.81329
  -6   9  -6  20.654 7.23883   1-0.73915 0.37301 0.35946 0.40796 0.56571-0.83119
  -6   9  -5  8.9306 5.92389   1-0.68908 0.32318 0.35482 0.41261 0.62826-0.84978
  -6   9  -4 15.8068 5.82502   1-0.62970 0.26404 0.34984 0.41760 0.69030-0.86787
  -6   9  -3 14.4414 5.51047   1-0.56040 0.19497 0.34462 0.42284 0.75019-0.88380
  -6   9  -2 16.7804 3.84222   1-0.48117 0.11598 0.33928 0.42819 0.80580-0.89546
  -6   9  -1 7.39293 5.60092   1-0.39285 0.02789 0.33403 0.43345 0.85476-0.90046
  -6   9   0 48.4261 4.31361   1-0.29737-0.06735 0.32909 0.43840 0.89473-0.89647
  -6   9   1  0.5685 4.85729   1-0.19771-0.16678 0.32470 0.44281 0.92394-0.88172
  -6   9   2 63.5754 5.05189   1-0.09752-0.26673 0.32105 0.44647 0.94158-0.85541
  -6   9   3-0.57713  5.0643   1-0.00059-0.36342 0.31826 0.44927 0.94808-0.81795
  -6   9   4 5.84724  5.2949   1 0.08984-0.45362 0.31637 0.45117 0.94493-0.77085
  -6   9   5 12.4845 6.59334   1 0.17150-0.53504 0.31532 0.45224 0.93436-0.71632
  -6   9   6 123.308 9.28107   1 0.24322-0.60653 0.31498 0.45259 0.91879-0.65679
  -6   9   7  1.8615 6.35822   1 0.30479-0.66786 0.31523 0.45235 0.90046-0.59450
  -5  10  -1 4.99079 6.89063   1-0.40530 0.10113 0.38005 0.47271 0.82936-0.87470
  -5  10   0 36.3248 4.34908   1-0.29843-0.00550 0.37419 0.47859 0.87651-0.87790
  -5  10   1 19.1275 3.82233   1-0.18450-0.11919 0.36894 0.48384 0.91006-0.86749
  -5   9   8 16.5773 6.97339   1 0.44700-0.74904 0.31635 0.45125 0.83921-0.48898
  -5   9   7-4.18376 5.82546   1 0.39600-0.69828 0.31521 0.45237 0.86466-0.55838
  -5   9   6  6.4187 4.70447   1 0.33297-0.63548 0.31451 0.45307 0.89081-0.62849
  -5   9   5 2.85753 5.91171   1 0.25650-0.55925 0.31443 0.45313 0.91543-0.69706
  -5   9   4 29.7681  4.0372   1 0.16602-0.46901 0.31521 0.45233 0.93536-0.76095
  -5   9   3 0.55398 5.94073   1 0.06245-0.36567 0.31708 0.45046 0.94676-0.81630
  -5   9   2 2.19413 6.25424   1-0.05129-0.25217 0.32016 0.44736 0.94578-0.85928
  -5   9   1-2.72639 5.69288   1-0.17024-0.13346 0.32445 0.44306 0.92962-0.88708
  -5   9   0 2.72113 4.77556   1-0.28830-0.01564 0.32976 0.43774 0.89750-0.89891
  -5   9  -1-2.72715 4.84788   1-0.39959 0.09542 0.33576 0.43172 0.85092-0.89629
  -5   9  -2-1.64641 5.46054   1-0.49977 0.19536 0.34206 0.42541 0.79315-0.88248
  -5   9  -3 12.1975  5.3754   1-0.58656 0.28192 0.34831 0.41914 0.72811-0.86139
  -5   9  -4-3.37326 5.50852   1-0.65957 0.35470 0.35426 0.41318 0.65946-0.83669
  -5   9  -5 14.3053 5.27554   1-0.71969 0.41457 0.35976 0.40768 0.59004-0.81123
  -5   9  -6    0.00 5.90168   1-0.76842 0.46307 0.36472 0.40270 0.52179-0.78694
  -5   9  -7  16.763 3.97118   1-0.80748 0.50189 0.36916 0.39825 0.45586-0.76497
  -5   9  -8 18.4532 8.25251   1-0.83845 0.53263 0.37308 0.39432 0.39283-0.74589
  -5   8 -11 9.72352 5.50314   1-0.91044 0.60391 0.33955 0.34253 0.23139-0.71635
  -5   8 -10 5.26224 5.26224   1-0.89549 0.58919 0.33680 0.34529 0.28622-0.72722
  -5   8  -9-5.07334 5.07334   1-0.87583 0.56977 0.33367 0.34843 0.34407-0.74111
  -5   8  -8 95.8896 7.75622   1-0.85045 0.54463 0.33010 0.35202 0.40510-0.75819
  -5   8  -7-3.16871 5.48837   1-0.81813 0.51254 0.32604 0.35609 0.46935-0.77848
  -5   8  -6 1.54062 4.44739   1-0.77737 0.47202 0.32146 0.36068 0.53660-0.80178
  -5   8  -5 1.50352 4.51055   1-0.72648 0.42137 0.31632 0.36584 0.60622-0.82744
  -5   8  -4 102.785  7.0511   1-0.66368 0.35881 0.31063 0.37154 0.67697-0.85423
  -5   8  -3-0.48305 4.85458   1-0.58741 0.28276 0.30448 0.37770 0.74675-0.88005
  -5   8  -2 33.7314 3.55781   1-0.49680 0.19240 0.29803 0.38417 0.81249-0.90184
  -5   8  -1-0.47387 5.03736   1-0.39244 0.08827 0.29156 0.39065 0.87030-0.91570
  -5   8   0 85.0839 6.50412   1-0.27691-0.02702 0.28544 0.39678 0.91610-0.91753
  -5   8   1-6.63227 5.52464   1-0.15501-0.14869 0.28009 0.40214 0.94661-0.90409
  -5   8   2 22.1032 3.16836   1-0.03298-0.27048 0.27582 0.40642 0.96053-0.87406
  -5   8   3 14.3169  2.9443   1 0.08285-0.38608 0.27282 0.40943 0.95900-0.82857
  -5   8   4 70.3732 5.53202   1 0.18758-0.49057 0.27107 0.41119 0.94518-0.77079
  -5   8   5 3.50293 4.77369   1 0.27846-0.58122 0.27041 0.41187 0.92316-0.70481
  -5   8   6 1.53798 5.40122   1 0.35485-0.65736 0.27060 0.41169 0.89688-0.63458
  -5   8   7 73.0005 5.99227   1 0.41752-0.71980 0.27141 0.41090 0.86950-0.56324
  -5   8   8 57.6306 4.52708   1 0.46807-0.77011 0.27262 0.40970 0.84318-0.49296
  -5   8   9 35.2433 3.98555   1 0.50828-0.81008 0.27408 0.40825 0.81922-0.42505
  -5   8  10-3.49944 5.15103   1 0.53989-0.84146 0.27568 0.40666 0.79828-0.36016
  -5   8  11 3.63691 7.42382   1 0.56442-0.86575 0.27735 0.40501 0.78061-0.29853
  -5   7  13-2.38698 4.92088   1 0.61444-0.91530 0.23731 0.35980 0.75580-0.18583
  -5   7  12 1.70817  6.9035   1 0.60082-0.90191 0.23563 0.36147 0.76716-0.24115
  -5   7  11 16.3214 5.95972   1 0.58247-0.88381 0.23393 0.36315 0.78165-0.29960
  -5   7  10 1.56233  5.9149   1 0.55840-0.85997 0.23224 0.36483 0.79946-0.36136
  -5   7   9 25.9796 3.60272   1 0.52733-0.82914 0.23060 0.36646 0.82066-0.42652
  -5   7   8 5.76684 4.40449   1 0.48774-0.78978 0.22908 0.36796 0.84508-0.49489
  -5   7   7 2.78231 4.68333   1 0.43785-0.74013 0.22779 0.36924 0.87212-0.56589
  -5   7   6 40.2322 3.84378   1 0.37576-0.67828 0.22690 0.37012 0.90059-0.63831
  -5   7   5 163.271 9.76165   1 0.29977-0.60252 0.22659 0.37042 0.92838-0.71006
  -5   7   4-3.41057 4.26322   1 0.20883-0.51182 0.22712 0.36987 0.95239-0.77803
  -5   7   3  -1.255 4.16237   1 0.10335-0.40658 0.22874 0.36824 0.96859-0.83819
  -5   7   2 117.603 8.24251   1-0.01418-0.28928 0.23164 0.36533 0.97268-0.88622
  -5   7   1 42.8352 3.39678   1-0.13892-0.16478 0.23585 0.36110 0.96111-0.91862
  -5   7   0 17.4153 2.81477   1-0.26438-0.03955 0.24123 0.35571 0.93239-0.93386
  -5   7  -1 98.8048 6.28358   1-0.38394 0.07977 0.24744 0.34949 0.88758-0.93300
  -5   7  -2 21.1986 3.19284   1-0.49236 0.18796 0.25406 0.34285 0.82990-0.91927
  -5   7  -3 2.93152 4.37228   1-0.58670 0.28205 0.26069 0.33621 0.76360-0.89693
  -5   7  -4-0.85383 4.86757   1-0.66618 0.36130 0.26704 0.32985 0.69282-0.87011
  -5   7  -5 43.5859 3.67334   1-0.73161 0.42650 0.27291 0.32397 0.62084-0.84208
  -5   7  -6 15.8975 3.25833   1-0.78460 0.47925 0.27822 0.31864 0.54992-0.81511
  -5   7  -7 13.9435 6.02428   1-0.82701 0.52142 0.28296 0.31389 0.48141-0.79056
  -5   7  -8 4.81794 5.23363   1-0.86063 0.55480 0.28714 0.30970 0.41600-0.76911
  -5   7  -9 44.9203 3.81162   1-0.88702 0.58096 0.29082 0.30601 0.35393-0.75100
  -5   7 -10 8.35606 6.35349   1-0.90750 0.60120 0.29405 0.30277 0.29517-0.73619
  -5   7 -11 18.5528 3.21282   1-0.92310 0.61656 0.29687 0.29993 0.23954-0.72453
  -5   7 -12-10.8516   6.685   1-0.93467 0.62790 0.29935 0.29744 0.18681-0.71575
  -5   7 -13-5.38782 6.63931   1-0.94287 0.63586 0.30152 0.29525 0.13669-0.70958
  -5   6 -15 9.70446 6.24459   1-0.96343 0.65594 0.26262 0.24886 0.04817-0.70900
  -5   6 -14  28.735 3.92595   1-0.96024 0.65299 0.26091 0.25058 0.09425-0.71112
  -5   6 -13 3.26878 4.81152   1-0.95455 0.64754 0.25896 0.25254 0.14249-0.71541
  -5   6 -12 10.8553 3.14429   1-0.94594 0.63917 0.25674 0.25477 0.19316-0.72212
  -5   6 -11 41.9068 3.81807   1-0.93388 0.62734 0.25420 0.25733 0.24654-0.73154
  -5   6 -10 5.14101 4.83445   1-0.91767 0.61137 0.25130 0.26024 0.30291-0.74396
  -5   6  -9 22.5816  3.3616   1-0.89644 0.59037 0.24798 0.26357 0.36253-0.75962
  -5   6  -8 171.753 10.2905   1-0.86908 0.56325 0.24420 0.26736 0.42558-0.77872
  -5   6  -7 20.4402 3.02257   1-0.83421 0.52862 0.23990 0.27168 0.49209-0.80127
  -5   6  -6 50.5409  3.9425   1-0.79020 0.48485 0.23502 0.27657 0.56180-0.82702
  -5   6  -5 29.5629 3.15162   1-0.73516 0.43004 0.22955 0.28205 0.63394-0.85521
  -5   6  -4 26.2659 2.90509   1-0.66715 0.36226 0.22350 0.28812 0.70707-0.88438
  -5   6  -3 83.6334 5.68824   1-0.58451 0.27987 0.21697 0.29466 0.77874-0.91210
  -5   6  -2 10.3088 2.48834   1-0.48653 0.18212 0.21016 0.30147 0.84544-0.93484
  -5   6  -1 234.642 9.90643   1-0.37417 0.07000 0.20341 0.30824 0.90281-0.94825
  -5   6   0  8.4121 4.02699   1-0.25079-0.05314 0.19713 0.31453 0.94645-0.94794
  -5   6   1 117.448 8.06474   1-0.12206-0.18164 0.19175 0.31992 0.97321-0.93074
  -5   6   2 123.238 7.62548   1 0.00502-0.30848 0.18761 0.32408 0.98230-0.89587
  -5   6   3 283.066 10.9632   1 0.12384-0.42706 0.18483 0.32687 0.97564-0.84526
  -5   6   4 2.58501 4.53787   1 0.22969-0.53268 0.18335 0.32837 0.95711-0.78278
  -5   6   5  74.703 5.44887   1 0.32033-0.62309 0.18295 0.32878 0.93123-0.71294
  -5   6   6  134.29 8.65637   1 0.39567-0.69818 0.18337 0.32837 0.90207-0.63982
  -5   6   7 241.356 10.9244   1 0.45694-0.75922 0.18437 0.32739 0.87268-0.56648
  -5   6   8 5.94892 4.69343   1 0.50601-0.80805 0.18572 0.32604 0.84506-0.49490
  -5   6   9 1.33295 4.55288   1 0.54485-0.84665 0.18729 0.32449 0.82033-0.42621
  -5   6  10 96.2695  7.1628   1 0.57526-0.87683 0.18896 0.32283 0.79898-0.36091
  -5   6  11 27.7343 3.62604   1 0.59879-0.90012 0.19068 0.32112 0.78115-0.29911
  -5   6  12 35.7153 3.96048   1 0.61669-0.91778 0.19239 0.31942 0.76670-0.24071
  -5   6  13 11.3997  5.0633   1 0.62996-0.93082 0.19408 0.31775 0.75543-0.18548
  -5   6  14 10.8796 6.14057   1 0.63939-0.94002 0.19572 0.31612 0.74704-0.13314
  -5   6  15 1.20861 5.19842   1 0.64561-0.94600 0.19733 0.31453 0.74125-0.08340
  -5   5  16 2.37141 5.36851   1 0.66202-0.96217 0.15580 0.27079 0.73671-0.03492
  -5   5  15 26.2651 3.93834   1 0.65872-0.95911 0.15425 0.27232 0.73998-0.08215
  -5   5  14-2.10701 5.52464   1 0.65275-0.95338 0.15265 0.27391 0.74558-0.13170
  -5   5  13-11.9198 6.32141   1 0.64364-0.94450 0.15101 0.27554 0.75378-0.18386
  -5   5  12 25.3045 3.24657   1 0.63077-0.93187 0.14932 0.27722 0.76489-0.23893
  -5   5  11  160.64 9.84576   1 0.61339-0.91472 0.14759 0.27893 0.77920-0.29719
  -5   5  10 120.123 8.80941   1 0.59049-0.89206 0.14586 0.28065 0.79697-0.35892
  -5   5   9-7.13899 4.95366   1 0.56082-0.86263 0.14415 0.28235 0.81834-0.42424
  -5   5   8 76.1057 4.93399   1 0.52286-0.82490 0.14254 0.28395 0.84326-0.49312
  -5   5   7 213.265  9.8325   1 0.47476-0.77705 0.14111 0.28536 0.87131-0.56513
  -5   5   6 397.779 13.1702   1 0.41451-0.71702 0.14003 0.28643 0.90147-0.63924
  -5   5   5 0.33019 3.89287   1 0.34009-0.64285 0.13949 0.28696 0.93185-0.71358
  -5   5   4 839.424  17.081   1 0.25005-0.55304 0.13975 0.28669 0.95947-0.78515
  -5   5   3 201.861 8.84948   1 0.14421-0.44744 0.14108 0.28534 0.98024-0.84988
  -5   5   2 415.448 12.0096   1 0.02450-0.32796 0.14373 0.28268 0.98947-0.90307
  -5   5   1 18.2387 2.10208   1-0.10454-0.19916 0.14778 0.27862 0.98295-0.94050
  -5   5   0 88.9384 6.28857   1-0.23623-0.06771 0.15313 0.27325 0.95832-0.95983
  -5   5  -1 9.92717  3.4167   1-0.36322 0.05904 0.15946 0.26691 0.91603-0.96150
  -5   5  -2 710.881 15.3839   1-0.47936 0.17495 0.16633 0.26003 0.85917-0.94859
  -5   5  -3 74.8649 4.98148   1-0.58091 0.27627 0.17330 0.25305 0.79222-0.92560
  -5   5  -4 9.59584 3.41518   1-0.66664 0.36176 0.18000 0.24634 0.71977-0.89711
  -5   5  -5 5.62753 3.42421   1-0.73719 0.43208 0.18622 0.24010 0.64559-0.86688
  -5   5  -6 193.614 9.34627   1-0.79424 0.48889 0.19184 0.23446 0.57229-0.83754
  -5   5  -7 150.926 8.68234   1-0.83981 0.53422 0.19686 0.22944 0.50146-0.81066
  -5   5  -8  44.485 3.58438   1-0.87587 0.57004 0.20128 0.22500 0.43391-0.78707
  -5   5  -9 13.9315 5.14386   1-0.90415 0.59808 0.20516 0.22111 0.36992-0.76704
  -5   5 -10  20.306 3.18421   1-0.92609 0.61979 0.20855 0.21770 0.30949-0.75056
  -5   5 -11 30.0617 3.60615   1-0.94286 0.63632 0.21152 0.21472 0.25241-0.73744
  -5   5 -12 5.17505 4.43831   1-0.95537 0.64859 0.21412 0.21211 0.19844-0.72742
  -5   5 -13 10.4723  4.8091   1-0.96434 0.65733 0.21639 0.20983 0.14726-0.72020
  -5   5 -14-0.52889   4.641   1-0.97033 0.66308 0.21838 0.20783 0.09858-0.71548
  -5   5 -15 23.9409    3.95   1-0.97378 0.66630 0.22012 0.20607 0.05214-0.71299
  -5   5 -16-2.97624 5.86252   1-0.97504 0.66732 0.22165 0.20453 0.00767-0.71248
  -5   4 -17 54.2893   4.747   1-0.98319 0.67523 0.18052 0.16037-0.03252-0.71627
  -5   4 -16  12.835 6.08751   1-0.98369 0.67597 0.17917 0.16174 0.01043-0.71527
  -5   4 -15-2.61792 4.08932   1-0.98224 0.67476 0.17761 0.16330 0.05518-0.71606
  -5   4 -14 2.45533 5.07963   1-0.97856 0.67132 0.17584 0.16509 0.10196-0.71888
  -5   4 -13 92.4079 6.47624   1-0.97231 0.66530 0.17382 0.16713 0.15103-0.72400
  -5   4 -12 25.9163 3.41932   1-0.96301 0.65624 0.17150 0.16945 0.20268-0.73169
  -5   4 -11 29.0502 3.08411   1-0.95010 0.64356 0.16885 0.17212 0.25721-0.74227
  -5   4 -10 11.4222  4.0652   1-0.93282 0.62652 0.16582 0.17516 0.31494-0.75604
  -5   4  -9 537.562 15.1225   1-0.91021 0.60415 0.16235 0.17865 0.37614-0.77328
  -5   4  -8 39.4945 3.08764   1-0.88106 0.57523 0.15837 0.18263 0.44100-0.79419
  -5   4  -7 5.74297 3.49506   1-0.84385 0.53826 0.15384 0.18718 0.50954-0.81877
  -5   4  -6 23.9118 2.42775   1-0.79678 0.49142 0.14870 0.19233 0.58144-0.84671
  -5   4  -5 478.421 12.6108   1-0.73777 0.43265 0.14292 0.19812 0.65581-0.87713
  -5   4  -4 231.648 8.69484   1-0.66473 0.35984 0.13654 0.20451 0.73095-0.90832
  -5   4  -3 111.775 6.20238   1-0.57596 0.27131 0.12968 0.21139 0.80405-0.93746
  -5   4  -2 37.9435 2.86234   1-0.47093 0.16652 0.12257 0.21851 0.87110-0.96055
  -5   4  -1 5.89814 2.65264   1-0.35114 0.04697 0.11560 0.22549 0.92729-0.97278
  -5   4   0 434.253 11.1003   1-0.22078-0.08316 0.10924 0.23187 0.96802-0.96955
  -5   4   1 1457.26 20.1228   1-0.08646-0.21724 0.10394 0.23718 0.99037-0.94795
  -5   4   2 110.336 6.49001   1 0.04416-0.34762 0.10000 0.24114 0.99426-0.90788
  -5   4   3 70.4478 5.50767   1 0.16436-0.46759 0.09750 0.24364 0.98247-0.85214
  -5   4   4  118.34   6.559   1 0.26984-0.57283 0.09633 0.24483 0.95954-0.78525
  -5   4   5 595.726 13.7345   1 0.35896-0.66172 0.09621 0.24496 0.93033-0.71208
  -5   4   6 308.272 10.7475   1 0.43222-0.73474 0.09686 0.24432 0.89889-0.63669
  -5   4   7 10.9864 2.43197   1 0.49129-0.79357 0.09803 0.24316 0.86812-0.56196
  -5   4   8 2.34635 3.49952   1 0.53827-0.84032 0.09952 0.24169 0.83979-0.48968
  -5   4   9 178.143 9.15562   1 0.57525-0.87706 0.10118 0.24005 0.81481-0.42074
  -5   4  10 530.671 15.2412   1 0.60408-0.90565 0.10291 0.23832 0.79352-0.35549
  -5   4  11 6.03576 4.77805   1 0.62629-0.92762 0.10466 0.23659 0.77592-0.29394
  -5   4  12 14.5778 5.81597   1 0.64311-0.94421 0.10639 0.23487 0.76183-0.23589
  -5   4  13 106.352 6.88859   1 0.65551-0.95637 0.10809 0.23319 0.75096-0.18107
  -5   4  14 104.959  7.3312   1 0.66425-0.96488 0.10973 0.23155 0.74301-0.12915
  -5   4  15 9.35451 5.09195   1 0.66993-0.97032 0.11133 0.22997 0.73765-0.07985
  -5   4  16-4.98533 5.83597   1 0.67301-0.97316 0.11287 0.22844 0.73462-0.03285
  -5   4  17 54.4825 4.94074   1 0.67383-0.97375 0.11436 0.22696 0.73363 0.01209
  -5   3  18 5.99386 6.67448   1 0.68140-0.98108 0.07300 0.18306 0.73194 0.05771
  -5   3  17 26.7493 4.26967   1 0.68271-0.98263 0.07156 0.18449 0.73086 0.01483
  -5   3  16 67.4327 5.17502   1 0.68209-0.98225 0.07007 0.18596 0.73158-0.02984
  -5   3  15 1.47087 4.72817   1 0.67928-0.97967 0.06854 0.18748 0.73434-0.07655
  -5   3  14 11.9012 5.64338   1 0.67393-0.97456 0.06695 0.18906 0.73939-0.12557
  -5   3  13  29.471 3.39013   1 0.66559-0.96646 0.06531 0.19069 0.74704-0.17717
  -5   3  12 77.0219 5.97436   1 0.65370-0.95480 0.06362 0.19237 0.75760-0.23169
  -5   3  11 4.83058 4.08741   1 0.63750-0.93884 0.06188 0.19409 0.77140-0.28944
  -5   3  10 20.6852 2.66791   1 0.61604-0.91762 0.06012 0.19584 0.78874-0.35073
  -5   3   9 131.098 7.74854   1 0.58812-0.88993 0.05836 0.19759 0.80983-0.41579
  -5   3   8 41.9648 2.96859   1 0.55221-0.85426 0.05666 0.19927 0.83475-0.48466
  -5   3   7 234.817 9.13689   1 0.50647-0.80875 0.05512 0.20080 0.86322-0.55709
  -5   3   6 23.2868 2.10706   1 0.44876-0.75128 0.05387 0.20204 0.89444-0.63227
  -5   3   5  567.81 12.7309   1 0.37687-0.67963 0.05310 0.20279 0.92677-0.70855
  -5   3   4 336.081 9.65634   1 0.28894-0.59193 0.05307 0.20281 0.95743-0.78317
  -5   3   3 365.239 9.77821   1 0.18418-0.48741 0.05409 0.20178 0.98240-0.85209
  -5   3   2  20.551 1.93325   1 0.06388-0.36734 0.05642 0.19944 0.99671-0.91036
  -5   3   1 6.76586 2.45959   1-0.06793-0.23578 0.06023 0.19562 0.99551-0.95311
  -5   3   0 179.572  6.7823   1-0.20454-0.09940 0.06546 0.19037 0.97557-0.97713
  -5   3  -1 1986.48 21.4216   1-0.33803 0.03385 0.07183 0.18398 0.93658-0.98210
  -5   3  -2 44.8919 3.34377   1-0.46130 0.15689 0.07888 0.17692 0.88126-0.97073
  -5   3  -3 517.311 11.3165   1-0.56971 0.26506 0.08612 0.16967 0.81427-0.94770
  -5   3  -4 68.2562 5.10967   1-0.66145 0.35657 0.09313 0.16264 0.74064-0.91803
  -5   3  -5 1227.04 18.2679   1-0.73693 0.43181 0.09967 0.15610 0.66463-0.88597
  -5   3  -6-2.40998 3.24661   1-0.79786 0.49250 0.10559 0.15017 0.58926-0.85456
  -5   3  -7 809.654 16.0905   1-0.84639 0.54080 0.11085 0.14489 0.51636-0.82562
  -5   3  -8 48.1952 3.66465   1-0.88470 0.57887 0.11549 0.14024 0.44689-0.80011
  -5   3  -9 692.508 16.3448   1-0.91468 0.60861 0.11955 0.13617 0.38121-0.77838
  -5   3 -10 98.5964  7.0459   1-0.93791 0.63160 0.12309 0.13261 0.31930-0.76042
  -5   3 -11 103.066 7.48721   1-0.95566 0.64912 0.12618 0.12951 0.26096-0.74604
  -5   3 -12 33.4977 3.34709   1-0.96893 0.66215 0.12888 0.12680 0.20592-0.73495
  -5   3 -13-0.42922  4.6822   1-0.97850 0.67149 0.13123 0.12443 0.15384-0.72683
  -5   3 -14 41.2459 3.65751   1-0.98499 0.67774 0.13329 0.12236 0.10441-0.72136
  -5   3 -15  5.4197 4.80224   1-0.98885 0.68136 0.13509 0.12055 0.05733-0.71824
  -5   3 -16 12.6555 5.77642   1-0.99046 0.68274 0.13667 0.11896 0.01234-0.71720
  -5   3 -17-3.94675 4.75084   1-0.99010 0.68214 0.13804 0.11757-0.03082-0.71800
  -5   3 -18 1.80658 6.17064   1-0.98798 0.67979 0.13924 0.11636-0.07235-0.72042
  -5   2 -19 3.11011 6.06273   1-0.98949 0.68105 0.09780 0.07251-0.11182-0.72494
  -5   2 -18 17.4506 6.04507   1-0.99310 0.68490 0.09675 0.07357-0.07160-0.72120
  -5   2 -17 61.6433 5.51868   1-0.99512 0.68716 0.09554 0.07480-0.02992-0.71892
  -5   2 -16 1.01282 4.52945   1-0.99538 0.68766 0.09415 0.07620 0.01341-0.71830
  -5   2 -15 27.5092 3.44757   1-0.99365 0.68616 0.09256 0.07780 0.05862-0.71955
  -5   2 -14 -3.5094 4.51643   1-0.98964 0.68239 0.09073 0.07964 0.10596-0.72293
  -5   2 -13 146.341 8.97722   1-0.98297 0.67595 0.08865 0.08174 0.15571-0.72873
  -5   2 -12 34.5655 3.38029   1-0.97315 0.66637 0.08626 0.08414 0.20818-0.73724
  -5   2 -11 150.623 8.49205   1-0.95956 0.65302 0.08352 0.08690 0.26369-0.74879
  -5   2 -10-0.32558 3.89342   1-0.94138 0.63508 0.08037 0.09005 0.32258-0.76373
  -5   2  -9 557.286 13.9458   1-0.91758 0.61151 0.07676 0.09368 0.38515-0.78234
  -5   2  -8 216.195 8.44791   1-0.88682 0.58099 0.07262 0.09783 0.45161-0.80484
  -5   2  -7 71.5341 5.51193   1-0.84747 0.54187 0.06789 0.10258 0.52194-0.83122
  -5   2  -6 251.414 8.59759   1-0.79751 0.49216 0.06250 0.10797 0.59577-0.86109
  -5   2  -5 219.225 7.57244   1-0.73473 0.42960 0.05645 0.11404 0.67206-0.89343
  -5   2  -4 56.4722 4.43438   1-0.65686 0.35197 0.04977 0.12073 0.74884-0.92625
  -5   2  -3 177.617  6.5239   1-0.56221 0.25756 0.04261 0.12790 0.82287-0.95632
  -5   2  -2 0.19433 2.29108   1-0.45053 0.14611 0.03527 0.13526 0.88964-0.97914
  -5   2  -1 510.613 10.3043   1-0.32394 0.01976 0.02816 0.14238 0.94391-0.98945
  -5   2   0 438.745  9.3829   1-0.18759-0.11635 0.02180 0.14876 0.98099-0.98257
  -5   2   1 196.552 6.55591   1-0.04904-0.25466 0.01665 0.15391 0.99838-0.95601
  -5   2   2 37.3541 2.68958   1 0.08355-0.38701 0.01299 0.15758 0.99686-0.91053
  -5   2   3 108.483 5.38045   1 0.20356-0.50679 0.01084 0.15975 0.98009-0.84980
  -5   2   4 1097.23 15.7394   1 0.30726-0.61026 0.00999 0.16061 0.95321-0.77898
  -5   2   5 8.34042 3.08253   1 0.39374-0.69650 0.01016 0.16046 0.92127-0.70308
  -5   2   6 27.8762 2.18091   1 0.46405-0.76657 0.01104 0.15959 0.88823-0.62607
  -5   2   7 136.614 6.94269   1 0.52026-0.82254 0.01237 0.15827 0.85671-0.55060
  -5   2   8 363.767 10.7588   1 0.56466-0.86671 0.01396 0.15669 0.82823-0.47817
  -5   2   9 695.365 15.2328   1 0.59942-0.90123 0.01569 0.15497 0.80350-0.40948
  -5   2  10 93.2598 6.86924   1 0.62637-0.92794 0.01747 0.15321 0.78270-0.34472
  -5   2  11 90.4449 6.63495   1 0.64701-0.94835 0.01924 0.15145 0.76571-0.28378
  -5   2  12 195.362 10.0793   1 0.66255-0.96365 0.02098 0.14972 0.75228-0.22640
  -5   2  13 465.459 15.3001   1 0.67390-0.97477 0.02267 0.14805 0.74209-0.17225
  -5   2  14 18.6181 3.23288   1 0.68179-0.98242 0.02430 0.14643 0.73481-0.12100
  -5   2  15 12.8231 2.98353   1 0.68678-0.98717 0.02588 0.14486 0.73009-0.07234
  -5   2  16  75.825 5.82671   1 0.68930-0.98945 0.02741 0.14335 0.72767-0.02595
  -5   2  17 109.878 8.03139   1 0.68968-0.98960 0.02888 0.14189 0.72725 0.01842
  -5   2  18-9.26116 6.54863   1 0.68818-0.98786 0.03032 0.14047 0.72861 0.06102
  -5   2  19 8.04738 5.90516   1 0.68500-0.98445 0.03171 0.13908 0.73154 0.10205
  -5   1  19 6.06755 6.06755   1 0.68967-0.98912-0.01086 0.09638 0.72774 0.10582
  -5   1  18 15.8595 5.31342   1 0.69303-0.99272-0.01224 0.09775 0.72452 0.06509
  -5   1  17-5.27876 5.22571   1 0.69475-0.99467-0.01367 0.09916 0.72284 0.02280
  -5   1  16 42.0776 4.08659   1 0.69464-0.99480-0.01513 0.10061 0.72292-0.02123
  -5   1  15 61.3829 5.02535   1 0.69245-0.99284-0.01664 0.10211 0.72499-0.06725
  -5   1  14  23.148   3.175   1 0.68785-0.98848-0.01821 0.10366 0.72931-0.11553
  -5   1  13 11.7702 4.80516   1 0.68044-0.98130-0.01984 0.10528 0.73618-0.16636
  -5   1  12 9.07664 3.79051   1 0.66966-0.97076-0.02152 0.10695 0.74594-0.22008
  -5   1  11 197.307 9.18957   1 0.65483-0.95617-0.02326 0.10867 0.75893-0.27702
  -5   1  10 4.02754 3.14424   1 0.63503-0.93660-0.02504 0.11044 0.77548-0.33753
  -5   1   9 37.2995 3.36674   1 0.60910-0.91092-0.02683 0.11222 0.79589-0.40190
  -5   1   8 168.197 7.31547   1 0.57557-0.87762-0.02858 0.11396 0.82033-0.47029
  -5   1   7 93.4138 5.86869   1 0.53261-0.83490-0.03023 0.11559 0.84866-0.54258
  -5   1   6 1894.47 21.3064   1 0.47804-0.78056-0.03163 0.11698 0.88032-0.61819
  -5   1   5 381.402 9.44677   1 0.40947-0.71223-0.03262 0.11795 0.91392-0.69575
  -5   1   4 182.893 6.56769   1 0.32471-0.62770-0.03292 0.11825 0.94696-0.77275
  -5   1   3 8.74815 1.42028   1 0.22239-0.52562-0.03225 0.11756 0.97560-0.84534
  -5   1   2 829.599  12.478   1 0.10305-0.40651-0.03028 0.11558 0.99475-0.90844
  -5   1   1 270.611 7.23282   1-0.02992-0.27379-0.02678 0.11207 0.99901-0.95666
  -5   1   0 2486.27 20.8642   1-0.17004-0.13390-0.02175 0.10703 0.98426-0.98587
  -5   1  -1 199.601 6.32059   1-0.30896 0.00478-0.01543 0.10069 0.94927-0.99484
  -5   1  -2 13.9421 1.43252   1-0.43866 0.13425-0.00828 0.09353 0.89624-0.98576
  -5   1  -3 346.209 8.32402   1-0.55351 0.24886-0.00083 0.08606 0.82985-0.96333
  -5   1  -4  61.447 4.37578   1-0.65098 0.34610 0.00646 0.07877 0.75555-0.93299
  -5   1  -5 2.51714 2.76695   1-0.73118 0.42606 0.01327 0.07194 0.67811-0.89951
  -5   1  -6 367.276 9.65342   1-0.79578 0.49042 0.01945 0.06575 0.60098-0.86633
  -5   1  -7 924.681 15.5469   1-0.84710 0.54150 0.02494 0.06024 0.52629-0.83560
  -5   1  -8 6.36432 3.43713   1-0.88746 0.58163 0.02977 0.05540 0.45515-0.80841
  -5   1  -9 180.854 7.86898   1-0.91894 0.61287 0.03399 0.05117 0.38798-0.78520
  -5   1 -10 561.263 14.2845   1-0.94327 0.63697 0.03766 0.04749 0.32480-0.76597
  -5   1 -11  31.389 3.05012   1-0.96183 0.65529 0.04085 0.04428 0.26540-0.75053
  -5   1 -12 56.2358 4.27418   1-0.97570 0.66892 0.04363 0.04149 0.20946-0.73855
  -5   1 -13    0.00 3.98493   1-0.98572 0.67871 0.04605 0.03906 0.15665-0.72970
  -5   1 -14 24.6963  3.2241   1-0.99255 0.68529 0.04816 0.03693 0.10662-0.72362
  -5   1 -15    0.00 4.89919   1-0.99667 0.68918 0.05001 0.03508 0.05906-0.72001
  -5   1 -16  6.4193 5.15534   1-0.99849 0.69076 0.05162 0.03345 0.01366-0.71857
  -5   1 -17-6.36762 4.86335   1-0.99829 0.69033 0.05302 0.03204-0.02982-0.71905
  -5   1 -18 19.3567 6.63929   1-0.99633 0.68813 0.05424 0.03081-0.07161-0.72121
  -5   1 -19 2.43917  6.9527   1-0.99276 0.68433 0.05530 0.02973-0.11191-0.72487
  -5   0 -19-10.2973 6.32393   1-0.99413 0.68570 0.01277-0.01301-0.11273-0.72407
  -5   0 -18  69.236 6.10695   1-0.99768 0.68949 0.01170-0.01194-0.07236-0.72048
  -5   0 -17 10.0032 4.30946   1-0.99963 0.69167 0.01047-0.01070-0.03048-0.71841
  -5   0 -16 56.5978 4.72864   1-0.99979 0.69206 0.00906-0.00927 0.01311-0.71805
  -5   0 -15 1.81853 4.40782   1-0.99792 0.69043 0.00744-0.00764 0.05866-0.71963
  -5   0 -14 217.907 10.6878   1-0.99372 0.68647 0.00559-0.00577 0.10641-0.72344
  -5   0 -13-5.07253 4.66605   1-0.98679 0.67977 0.00345-0.00362 0.15668-0.72975
  -5   0 -12 10.4601 4.40283   1-0.97660 0.66982 0.00101-0.00116 0.20980-0.73891
  -5   0 -11 19.7564 2.57442   1-0.96250 0.65595-0.00181 0.00166 0.26611-0.75126
  -5   0 -10 663.953 15.1968   1-0.94360 0.63729-0.00505 0.00491 0.32597-0.76716
  -5   0  -9 3.39228  2.9378   1-0.91879 0.61272-0.00877 0.00865 0.38970-0.78694
  -5   0  -8 24.1956 2.17153   1-0.88663 0.58079-0.01306 0.01295 0.45752-0.81081
  -5   0  -7-2.15513 2.52285   1-0.84531 0.53972-0.01797 0.01788 0.52941-0.83874
  -5   0  -6 1774.07 20.3616   1-0.79269 0.48733-0.02357 0.02349 0.60489-0.87026
  -5   0  -5-3.87606 2.22541   1-0.72633 0.42120-0.02987 0.02980 0.68277-0.90419
  -5   0  -4 7.58719 2.57294   1-0.64386 0.33898-0.03681 0.03675 0.76077-0.93823
  -5   0  -3-1.60179 2.24419   1-0.54365 0.23900-0.04421 0.04417 0.83520-0.96870
  -5   0  -2 1722.41 17.5159   1-0.42577 0.12136-0.05174 0.05171 0.90103-0.99058
  -5   0  -1 2.62075 1.91018   1-0.29316-0.01102-0.05891 0.05890 0.95264-0.99823
  -5   0   0 27.6224 2.40305   1-0.15197-0.15197-0.06518 0.06517 0.98538-0.98702
  -5   0   1 0.98113 1.96225   1-0.01067-0.29304-0.07007 0.07008 0.99739-0.95507
  -5   0   2 4197.34 27.0958   1 0.12225-0.42572-0.07339 0.07341 0.99040-0.90413
  -5   0   3-1.59495 2.35772   1 0.24054-0.54377-0.07517 0.07520 0.96898-0.83875
  -5   0   4 200.786 6.71973   1 0.34117-0.64417-0.07567 0.07572 0.93875-0.76456
  -5   0   5-0.60856 2.65264   1 0.42400-0.72676-0.07522 0.07528 0.90478-0.68663
  -5   0   6 45.6275 3.30261   1 0.49064-0.79316-0.07414 0.07421 0.87081-0.60870
  -5   0   7-2.37979 2.87551   1 0.54347-0.84575-0.07267 0.07275 0.83917-0.53311
  -5   0   8 1004.26 16.8681   1 0.58491-0.88696-0.07098 0.07108 0.81110-0.46108
  -5   0   9 0.28095 3.45235   1 0.61715-0.91897-0.06920 0.06931 0.78708-0.39311
  -5   0  10 976.608 18.1909   1 0.64201-0.94358-0.06740 0.06752 0.76715-0.32923
  -5   0  11-0.66195 3.68558   1 0.66092-0.96226-0.06562 0.06576 0.75111-0.26923
  -5   0  12 616.754 15.8263   1 0.67502-0.97612-0.06389 0.06404 0.73863-0.21279
  -5   0  13-1.16386 4.19634   1 0.68519-0.98606-0.06221 0.06238 0.72936-0.15957
  -5   0  14 329.419 13.2666   1 0.69210-0.99273-0.06060 0.06077 0.72295-0.10920
  -5   0  15-2.71253 4.69824   1 0.69628-0.99667-0.05904 0.05923 0.71906-0.06135
  -5   0  16 69.7945 6.25273   1 0.69812-0.99828-0.05754 0.05774 0.71739-0.01573
  -5   0  17    0.00 4.44353   1 0.69794-0.99786-0.05609 0.05630 0.71769 0.02793
  -5   0  18 46.6683 4.31886   1 0.69597-0.99565-0.05468 0.05491 0.71970 0.06987
  -5   0  19 8.43725 4.74536   1 0.69240-0.99185-0.05331 0.05355 0.72324 0.11029
  -5  -1  19-0.60672 6.61857   1 0.69317-0.99262-0.09564 0.01060 0.71809 0.11542
  -5  -1  18  19.257 7.42803   1 0.69698-0.99667-0.09700 0.01195 0.71421 0.07534
  -5  -1  17 6.86162 5.03505   1 0.69922-0.99914-0.09839 0.01333 0.71182 0.03377
  -5  -1  16 45.1831 4.18654   1 0.69972-0.99988-0.09983 0.01475 0.71113-0.00949
  -5  -1  15 62.9726 5.33137   1 0.69826-0.99865-0.10132 0.01623 0.71236-0.05467
  -5  -1  14 21.0294 3.22151   1 0.69452-0.99515-0.10286 0.01776 0.71578-0.10205
  -5  -1  13  8.6309 5.05461   1 0.68814-0.98901-0.10446 0.01935 0.72168-0.15191
  -5  -1  12 1.45216 3.94363   1 0.67860-0.97971-0.10613 0.02100 0.73041-0.20459
  -5  -1  11 191.253  9.1151   1 0.66526-0.96660-0.10785 0.02271 0.74232-0.26046
  -5  -1  10-2.16851 3.54568   1 0.64727-0.94885-0.10963 0.02447 0.75777-0.31987
  -5  -1   9 40.6975 3.03322   1 0.62353-0.92534-0.11143 0.02627 0.77713-0.38318
  -5  -1   8 167.641 7.55719   1 0.59262-0.89468-0.11323 0.02805 0.80062-0.45063
  -5  -1   7 83.4326 5.43365   1 0.55277-0.85506-0.11496 0.02976 0.82829-0.52226
  -5  -1   6 1866.86  21.195   1 0.50180-0.80432-0.11649 0.03128 0.85976-0.59768
  -5  -1   5  372.81 9.28082   1 0.43722-0.73998-0.11767 0.03245 0.89393-0.67581
  -5  -1   4 166.904  6.2534   1 0.35654-0.65954-0.11825 0.03302 0.92864-0.75447
  -5  -1   3 3.85408  2.6405   1 0.25789-0.56113-0.11792 0.03267 0.96029-0.83008
  -5  -1   2 825.568 12.3157   1 0.14104-0.44451-0.11633 0.03108 0.98386-0.89760
  -5  -1   1 282.015 7.36577   1 0.00858-0.31228-0.11322 0.02795 0.99353-0.95124
  -5  -1   0 2473.63 20.8294   1-0.13350-0.17044-0.10847 0.02319 0.98433-0.98599
  -5  -1  -1 198.578 6.18114   1-0.27662-0.02756-0.10229 0.01700 0.95399-0.99960
  -5  -1  -2 11.0143 1.42307   1-0.41191 0.10749-0.09512 0.00982 0.90399-0.99356
  -5  -1  -3 335.927 8.44238   1-0.53266 0.22801-0.08753 0.00221 0.83889-0.97241
  -5  -1  -4  59.692 4.14705   1-0.63553 0.33064-0.08002-0.00531 0.76447-0.94195
  -5  -1  -5 3.14674 2.64526   1-0.72019 0.41507-0.07296-0.01238 0.68602-0.90746
  -5  -1  -6  364.37 9.60385   1-0.78825 0.48289-0.06656-0.01880 0.60748-0.87287
  -5  -1  -7 935.285 15.8251   1-0.84213 0.53653-0.06086-0.02451 0.53128-0.84064
  -5  -1  -8 8.22196 3.74145   1-0.88433 0.57850-0.05587-0.02952 0.45872-0.81203
  -5  -1  -9 186.044  8.4766   1-0.91712 0.61105-0.05152-0.03388 0.39031-0.78758
  -5  -1 -10 574.127 14.3647   1-0.94236 0.63606-0.04774-0.03767 0.32608-0.76730
  -5  -1 -11  28.468 2.99612   1-0.96155 0.65501-0.04447-0.04096 0.26581-0.75099
  -5  -1 -12 60.9872 4.57585   1-0.97585 0.66907-0.04162-0.04381 0.20917-0.73831
  -5  -1 -13 1.57837 4.60171   1-0.98616 0.67914-0.03915-0.04629 0.15580-0.72890
  -5  -1 -14 21.5752 3.23054   1-0.99317 0.68591-0.03701-0.04845 0.10533-0.72238
  -5  -1 -15-3.21234 4.61195   1-0.99741 0.68992-0.03514-0.05034 0.05742-0.71843
  -5  -1 -16 5.43235 4.81345   1-0.99929 0.69156-0.03351-0.05198 0.01177-0.71673
  -5  -1 -17 1.06133 5.41174   1-0.99913 0.69117-0.03209-0.05341-0.03191-0.71700
  -5  -1 -18  22.775 3.71914   1-0.99718 0.68898-0.03086-0.05465-0.07385-0.71902
  -5  -1 -19 1.21971 6.21933   1-0.99361 0.68517-0.02979-0.05573-0.11426-0.72257
  -4  -1 -19 6.49888 5.38251   1-0.98619 0.73855-0.02526-0.06026-0.16896-0.66754
  -4  -1 -18 23.2885 3.27516   1-0.99169 0.74428-0.02607-0.05944-0.13132-0.66122
  -4  -1 -17  42.436 4.14313   1-0.99585 0.74868-0.02702-0.05847-0.09226-0.65633
  -4  -1 -16 63.5516 5.01916   1-0.99854 0.75160-0.02814-0.05734-0.05155-0.65309
  -4  -1 -15 4.39111 4.39111   1-0.99956 0.75286-0.02946-0.05602-0.00893-0.65175
  -4  -1 -14 8.52166  4.2753   1-0.99867 0.75220-0.03099-0.05447 0.03592-0.65264
  -4  -1 -13  127.99 8.25024   1-0.99552 0.74929-0.03279-0.05266 0.08336-0.65612
  -4  -1 -12  42.135 3.12104   1-0.98965 0.74366-0.03489-0.05054 0.13384-0.66265
  -4  -1 -11 47.7578 3.55724   1-0.98045 0.73470-0.03736-0.04806 0.18789-0.67274
  -4  -1 -10  90.985 5.95246   1-0.96706 0.72154-0.04028-0.04513 0.24612-0.68702
  -4  -1  -9 175.594 7.74426   1-0.94830 0.70302-0.04372-0.04167 0.30923-0.70617
  -4  -1  -8 35.5936 3.20094   1-0.92254 0.67750-0.04781-0.03757 0.37794-0.73092
  -4  -1  -7 6.15976 3.03237   1-0.88754 0.64273-0.05268-0.03269 0.45291-0.76193
  -4  -1  -6 75.6701 4.44033   1-0.84025 0.59567-0.05848-0.02688 0.53450-0.79957
  -4  -1  -5 318.987 8.25571   1-0.77666 0.53232-0.06532-0.02002 0.62232-0.84344
  -4  -1  -4 234.595 6.71984   1-0.69198 0.44788-0.07328-0.01205 0.71444-0.89160
  -4  -1  -3 173.848  5.6974   1-0.58143 0.33757-0.08224-0.00308 0.80627-0.93947
  -4  -1  -2 308.459 6.96239   1-0.44239 0.19876-0.09177 0.00646 0.88970-0.97894
  -4  -1  -1 321.235 6.94501   1-0.27777 0.03437-0.10081 0.01554 0.95390-0.99910
  -4  -1   0 442.969    8.08   1-0.09837-0.14481-0.10884 0.02356 0.98867-0.98991
  -4  -1   1 171.168 5.27317   1 0.07895-0.32190-0.11461 0.02934 0.99067-0.94796
  -4  -1   2 1200.71 13.4831   1 0.23825-0.48097-0.11786 0.03258 0.96525-0.87859
  -4  -1   3 725.976 10.8793   1 0.37056-0.61306-0.11892 0.03364 0.92306-0.79246
  -4  -1   4 25.2356 2.34793   1 0.47462-0.71689-0.11843 0.03316 0.87462-0.70008
  -4  -1   5 6.34897 2.83935   1 0.55383-0.79587-0.11702 0.03174 0.82721-0.60871
  -4  -1   6 1286.85 16.6681   1 0.61312-0.85494-0.11514 0.02986 0.78471-0.52226
  -4  -1   7 123.159  5.9145   1 0.65714-0.89874-0.11307 0.02778 0.74862-0.44222
  -4  -1   8 45.8041  3.5668   1 0.68969-0.93105-0.11097 0.02568 0.71910-0.36876
  -4  -1   9 83.2376 5.97192   1 0.71359-0.95474-0.10893 0.02364 0.69571-0.30142
  -4  -1  10 767.502 15.9091   1 0.73095-0.97187-0.10699 0.02170 0.67775-0.23951
  -4  -1  11 79.2858 6.01915   1 0.74328-0.98397-0.10515 0.01986 0.66449-0.18231
  -4  -1  12 169.622 8.90284   1 0.75165-0.99211-0.10342 0.01813 0.65527-0.12914
  -4  -1  13 3.72391 4.34279   1 0.75686-0.99710-0.10180 0.01650 0.64949-0.07941
  -4  -1  14 105.398  7.6939   1 0.75950-0.99951-0.10026 0.01497 0.64664-0.03261
  -4  -1  15-0.87403 4.62493   1 0.75998-0.99977-0.09881 0.01351 0.64630 0.01168
  -4  -1  16-2.83239 5.42362   1 0.75863-0.99819-0.09742 0.01212 0.64810 0.05383
  -4  -1  17 1.01788 5.33783   1 0.75567-0.99501-0.09609 0.01079 0.65175 0.09413
  -4  -1  18 33.4085 4.06171   1 0.75129-0.99040-0.09480 0.00950 0.65699 0.13283
  -4  -1  19 5.88236 6.05626   1 0.74561-0.98450-0.09356 0.00826 0.66362 0.17016
  -4   0  19 4.08887 4.99076   1 0.74520-0.98409-0.05123 0.05122 0.66870 0.16508
  -4   0  18 55.8027 4.96836   1 0.75068-0.98980-0.05249 0.05248 0.66243 0.12739
  -4   0  17 -5.0475 5.43633   1 0.75483-0.99418-0.05379 0.05378 0.65758 0.08829
  -4   0  16 4.21037 5.18836   1 0.75752-0.99709-0.05514 0.05514 0.65437 0.04756
  -4   0  15 5.19275 4.10523   1 0.75856-0.99835-0.05655 0.05654 0.65304 0.00494
  -4   0  14 452.586 14.7367   1 0.75769-0.99772-0.05802 0.05802 0.65392-0.03989
  -4   0  13 1.47172 3.99673   1 0.75459-0.99484-0.05958 0.05958 0.65736-0.08728
  -4   0  12 1.35249  4.3564   1 0.74881-0.98928-0.06123 0.06123 0.66379-0.13766
  -4   0  11-5.57871 3.30913   1 0.73974-0.98044-0.06297 0.06298 0.67374-0.19156
  -4   0  10 11.6181 2.07589   1 0.72654-0.96746-0.06482 0.06483 0.68779-0.24956
  -4   0   9 4.13349 2.94557   1 0.70807-0.94922-0.06678 0.06679 0.70661-0.31232
  -4   0   8 110.178 5.95702   1 0.68277-0.92414-0.06882 0.06883 0.73089-0.38055
  -4   0   7-0.85258 2.52196   1 0.64845-0.89006-0.07091 0.07092 0.76127-0.45488
  -4   0   6 1179.04 15.5716   1 0.60220-0.84403-0.07294 0.07295 0.79810-0.53565
  -4   0   5-0.52513 2.44435   1 0.54019-0.78224-0.07474 0.07475 0.84099-0.62250
  -4   0   4 757.732 11.3918   1 0.45780-0.70008-0.07601 0.07602 0.88814-0.71360
  -4   0   3 2.19123 1.87645   1 0.35042-0.59293-0.07627 0.07629 0.93527-0.80468
  -4   0   2 814.324 10.7585   1 0.21530-0.45803-0.07492 0.07494 0.97477-0.88812
  -4   0   1 -0.1299 1.48677   1 0.05470-0.29766-0.07136 0.07138 0.99622-0.95352
  -4   0   0 1066.12  11.929   1-0.12159-0.12159-0.06533 0.06536 0.98979-0.99104
  -4   0  -1 1.17133 1.54541   1-0.29773 0.05432-0.05720 0.05723 0.95139-0.99659
  -4   0  -2  702.75 10.0956   1-0.45793 0.21429-0.04788 0.04791 0.88534-0.97448
  -4   0  -3 4.10871 1.51078   1-0.59258 0.34872-0.03842 0.03845 0.80154-0.93464
  -4   0  -4 615.125 10.3992   1-0.69955 0.45547-0.02958 0.02960 0.71037-0.88741
  -4   0  -5 2.46428 2.37464   1-0.78164 0.53733-0.02174 0.02177 0.61933-0.84032
  -4   0  -6 2714.21 23.5861   1-0.84346 0.59893-0.01500 0.01503 0.53263-0.79757
  -4   0  -7 1.71481 2.30863   1-0.88962 0.64485-0.00928 0.00932 0.45204-0.76093
  -4   0  -8 619.617 12.5999   1-0.92389 0.67890-0.00447 0.00451 0.37788-0.73072
  -4   0  -9 1.03891 2.96136   1-0.94920 0.70398-0.00042 0.00046 0.30981-0.70659
  -4   0 -10 713.476 14.8735   1-0.96768 0.72224 0.00300-0.00296 0.24718-0.68791
  -4   0 -11-4.04949 3.95248   1-0.98092 0.73525 0.00589-0.00585 0.18930-0.67398
  -4   0 -12 1444.72 23.4173   1-0.99003 0.74414 0.00835-0.00831 0.13551-0.66414
  -4   0 -13-0.73938  3.8062   1-0.99586 0.74974 0.01045-0.01041 0.08521-0.65779
  -4   0 -14 3.61181 4.22808   1-0.99900 0.75266 0.01224-0.01220 0.03790-0.65443
  -4   0 -15 1.01425 2.58787   1-0.99990 0.75334 0.01378-0.01373-0.00686-0.65361
  -4   0 -16 259.838 13.0299   1-0.99891 0.75211 0.01510-0.01505-0.04943-0.65499
  -4   0 -17-7.09663  4.9146   1-0.99625 0.74923 0.01622-0.01617-0.09012-0.65826
  -4   0 -18 13.6446 5.69817   1-0.99212 0.74488 0.01718-0.01713-0.12918-0.66315
  -4   0 -19 0.58647 5.01082   1-0.98667 0.73920 0.01799-0.01794-0.16682-0.66945
  -4   1 -19 2.95295 6.44258   1-0.98521 0.73773 0.06049 0.02486-0.16543-0.67084
  -4   1 -18  21.081 3.45389   1-0.99065 0.74340 0.05968 0.02567-0.12780-0.66453
  -4   1 -17 41.0585 3.94061   1-0.99477 0.74774 0.05872 0.02663-0.08877-0.65961
  -4   1 -16 63.0548 5.10618   1-0.99742 0.75062 0.05760 0.02775-0.04814-0.65629
  -4   1 -15 0.87795 4.47668   1-0.99842 0.75184 0.05629 0.02905-0.00565-0.65483
  -4   1 -14-3.65096  4.3879   1-0.99753 0.75118 0.05476 0.03058 0.03899-0.65552
  -4   1 -13 132.445 8.14554   1-0.99442 0.74830 0.05298 0.03236 0.08614-0.65872
  -4   1 -12 40.9065 3.39894   1-0.98866 0.74277 0.05090 0.03444 0.13621-0.66484
  -4   1 -11 42.7479 3.44044   1-0.97966 0.73399 0.04846 0.03687 0.18969-0.67438
  -4   1 -10 109.206 6.37932   1-0.96662 0.72118 0.04560 0.03973 0.24716-0.68790
  -4   1  -9 176.874 7.48916   1-0.94845 0.70322 0.04223 0.04310 0.30925-0.70604
  -4   1  -8 34.4892 2.69293   1-0.92363 0.67864 0.03825 0.04708 0.37663-0.72947
  -4   1  -7 8.43059 1.59774   1-0.89013 0.64536 0.03352 0.05180 0.44990-0.75880
  -4   1  -6 51.3757 3.44635   1-0.84516 0.60062 0.02793 0.05740 0.52943-0.79437
  -4   1  -5 312.205 8.11872   1-0.78513 0.54082 0.02134 0.06398 0.61492-0.83591
  -4   1  -4  254.42 6.84015   1-0.70567 0.46158 0.01369 0.07164 0.70477-0.88182
  -4   1  -3 175.519 5.55553   1-0.60231 0.35844 0.00504 0.08028 0.79514-0.92824
  -4   1  -2 298.549 6.92287   1-0.47213 0.22849-0.00426 0.08958 0.87908-0.96823
  -4   1  -1 327.217 7.03731   1-0.31660 0.07319-0.01350 0.09882 0.94682-0.99202
  -4   1   0 448.404 8.05712   1-0.14417-0.09902-0.02170 0.10702 0.98856-0.98981
  -4   1   1 177.257 5.32053   1 0.03049-0.27345-0.02795 0.11326 0.99929-0.95659
  -4   1   2 1159.59 13.2153   1 0.19176-0.43450-0.03180 0.11712 0.98190-0.89526
  -4   1   3 701.445 10.6257   1 0.32919-0.57170-0.03344 0.11875 0.94535-0.81476
  -4   1   4 27.0619 2.03675   1 0.43957-0.68186-0.03340 0.11871 0.89983-0.72529
  -4   1   5 8.52671  1.5781   1 0.52494-0.76700-0.03229 0.11760 0.85321-0.63472
  -4   1   6 1306.76 16.6372   1 0.58958-0.83142-0.03058 0.11589 0.81015-0.54771
  -4   1   7 130.597 6.12125   1 0.63800-0.87961-0.02860 0.11391 0.77277-0.46638
  -4   1   8 33.7555 2.99835   1 0.67406-0.91544-0.02654 0.11184 0.74166-0.39132
  -4   1   9 84.2913 5.60018   1 0.70074-0.94190-0.02450 0.10980 0.71658-0.32230
  -4   1  10  758.28 15.6033   1 0.72030-0.96123-0.02253 0.10784 0.69699-0.25876
  -4   1  11  82.432 6.24515   1 0.73436-0.97507-0.02067 0.10597 0.68221-0.20003
  -4   1  12 178.531 9.18842   1 0.74412-0.98461-0.01891 0.10420 0.67159-0.14546
  -4   1  13 1.48957 4.62125   1 0.75046-0.99072-0.01724 0.10254 0.66454-0.09446
  -4   1  14 87.2262 6.22118   1 0.75401-0.99404-0.01567 0.10096 0.66054-0.04652
  -4   1  15 1.31104 4.60424   1 0.75524-0.99504-0.01417 0.09946 0.65917-0.00119
  -4   1  16 4.72065 4.99587   1 0.75450-0.99408-0.01274 0.09804 0.66004 0.04188
  -4   1  17 7.12519 5.33783   1 0.75206-0.99142-0.01138 0.09667 0.66285 0.08303
  -4   1  18 34.3213 4.17899   1 0.74812-0.98724-0.01006 0.09535 0.66733 0.12250
  -4   1  19-5.29412 5.85287   1 0.74281-0.98171-0.00879 0.09407 0.67325 0.16052
  -4   2  19 5.40485 5.60146   1 0.73844-0.97735 0.03377 0.13681 0.67725 0.15651
  -4   2  18 7.28143  4.5847   1 0.74360-0.98273 0.03248 0.13810 0.67164 0.11818
  -4   2  17 11.9943 5.54353   1 0.74736-0.98672 0.03115 0.13944 0.66751 0.07836
  -4   2  16  11.149 5.15285   1 0.74957-0.98916 0.02977 0.14082 0.66509 0.03683
  -4   2  15 92.3698 6.50172   1 0.75003-0.98984 0.02832 0.14226 0.66464-0.00667
  -4   2  14 75.5877 6.17655   1 0.74845-0.98849 0.02681 0.14378 0.66648-0.05246
  -4   2  13 80.2127  5.6677   1 0.74447-0.98474 0.02522 0.14537 0.67099-0.10091
  -4   2  12 24.8166 2.99215   1 0.73760-0.97809 0.02354 0.14705 0.67860-0.15248
  -4   2  11 83.0078 5.36929   1 0.72717-0.96788 0.02176 0.14883 0.68984-0.20766
  -4   2  10 20.9792 2.50331   1 0.71226-0.95320 0.01989 0.15071 0.70528-0.26705
  -4   2   9 93.2415 5.81842   1 0.69164-0.93280 0.01792 0.15268 0.72556-0.33128
  -4   2   8 365.313 10.2966   1 0.66360-0.90499 0.01589 0.15471 0.75132-0.40098
  -4   2   7 71.0044 4.82986   1 0.62585-0.86747 0.01386 0.15674 0.78302-0.47664
  -4   2   6 12.6914 1.65068   1 0.57533-0.81717 0.01194 0.15867 0.82078-0.55834
  -4   2   5 3.99306  2.5096   1 0.50819-0.75026 0.01033 0.16027 0.86378-0.64530
  -4   2   4 1907.67 19.3265   1 0.42005-0.66234 0.00938 0.16122 0.90960-0.73506
  -4   2   3  153.68 5.66696   1 0.30702-0.54954 0.00958 0.16103 0.95322-0.82263
  -4   2   2 334.616  7.7742   1 0.16779-0.41054 0.01149 0.15911 0.98660-0.89996
  -4   2   1 163.025 5.51965   1 0.00647-0.24945 0.01562 0.15499 0.99988-0.95718
  -4   2   0 641.428 10.3802   1-0.16597-0.07723 0.02205 0.14856 0.98502-0.98627
  -4   2  -1 282.041 7.12531   1-0.33431 0.09089 0.03029 0.14032 0.94025-0.98545
  -4   2  -2 55.4065 3.81838   1-0.48499 0.24134 0.03943 0.13119 0.87113-0.96028
  -4   2  -3  6.9118 1.47739   1-0.61065 0.36677 0.04854 0.12208 0.78727-0.92037
  -4   2  -4 995.629 14.0389   1-0.71039 0.46628 0.05698 0.11364 0.69785-0.87490
  -4   2  -5 3893.16 28.6237   1-0.78720 0.54287 0.06444 0.10618 0.60928-0.83027
  -4   2  -6 252.349 8.03036   1-0.84540 0.60085 0.07088 0.09975 0.52507-0.79002
  -4   2  -7 79.1424  5.0393   1-0.88913 0.64436 0.07635 0.09428 0.44667-0.75557
  -4   2  -8 427.472  11.071   1-0.92182 0.67682 0.08097 0.08965 0.37434-0.72718
  -4   2  -9 1480.81 21.0751   1-0.94610 0.70087 0.08489 0.08574 0.30771-0.70450
  -4   2 -10 24.5246 2.52338   1-0.96392 0.71847 0.08820 0.08242 0.24621-0.68695
  -4   2 -11 72.6137 4.76023   1-0.97673 0.73105 0.09102 0.07961 0.18920-0.67389
  -4   2 -12 284.854 11.4178   1-0.98558 0.73967 0.09343 0.07720 0.13607-0.66471
  -4   2 -13 424.575 14.1595   1-0.99124 0.74511 0.09549 0.07514 0.08627-0.65886
  -4   2 -14 0.83736 4.39117   1-0.99428 0.74792 0.09725 0.07338 0.03933-0.65587
  -4   2 -15 156.327 10.1833   1-0.99512 0.74854 0.09877 0.07187-0.00515-0.65533
  -4   2 -16 80.8081 6.76862   1-0.99409 0.74728 0.10007 0.07057-0.04753-0.65691
  -4   2 -17  16.583  3.1662   1-0.99141 0.74438 0.10119 0.06945-0.08808-0.66030
  -4   2 -18 2.81195 4.93495   1-0.98727 0.74001 0.10214 0.06850-0.12705-0.66528
  -4   2 -19 38.3853 4.39845   1-0.98181 0.73432 0.10295 0.06770-0.16464-0.67163
  -4   3 -18-4.08131 5.85952   1-0.98197 0.73470 0.14457 0.11137-0.12694-0.66539
  -4   3 -17 38.1166 4.17073   1-0.98616 0.73912 0.14362 0.11231-0.08805-0.66033
  -4   3 -16 8.63368 4.79117   1-0.98889 0.74207 0.14252 0.11342-0.04761-0.65682
  -4   3 -15 12.7732 4.56222   1-0.98999 0.74340 0.14123 0.11470-0.00538-0.65510
  -4   3 -14 17.1679 6.05177   1-0.98922 0.74286 0.13973 0.11620 0.03892-0.65545
  -4   3 -13 13.6405  2.7281   1-0.98629 0.74015 0.13798 0.11795 0.08561-0.65820
  -4   3 -12    0.00 4.36714   1-0.98077 0.73485 0.13595 0.11998 0.13510-0.66374
  -4   3 -11 8.11508 4.39269   1-0.97211 0.72642 0.13358 0.12235 0.18783-0.67252
  -4   3 -10  93.623 6.59598   1-0.95957 0.71411 0.13080 0.12512 0.24433-0.68508
  -4   3  -9 12.9598 2.20898   1-0.94214 0.69691 0.12754 0.12838 0.30519-0.70198
  -4   3  -8 104.336 6.20374   1-0.91845 0.67343 0.12370 0.13222 0.37101-0.72385
  -4   3  -7 18.0011 2.28872   1-0.88662 0.64183 0.11918 0.13674 0.44235-0.75124
  -4   3  -6  71.104 5.20056   1-0.84415 0.59959 0.11384 0.14208 0.51955-0.78450
  -4   3  -5 1401.33 18.5484   1-0.78781 0.54348 0.10757 0.14835 0.60241-0.82341
  -4   3  -4 78.2103 4.64605   1-0.71366 0.46955 0.10030 0.15561 0.68961-0.86666
  -4   3  -3  17.405 1.72538   1-0.61755 0.37367 0.09208 0.16383 0.77794-0.91105
  -4   3  -2 27.5623 2.63154   1-0.49645 0.25280 0.08317 0.17274 0.86151-0.95067
  -4   3  -1 2297.21 21.3934   1-0.35078 0.10735 0.07416 0.18175 0.93170-0.97691
  -4   3   0  7.6123 2.62321   1-0.18688-0.05633 0.06592 0.18999 0.97920-0.98045
  -4   3   1 3.06924 2.60208   1-0.01718-0.22580 0.05934 0.19656 0.99799-0.95530
  -4   3   2 284.541 8.00146   1 0.14357-0.38633 0.05496 0.20094 0.98883-0.90219
  -4   3   3 2002.88 20.7502   1 0.28406-0.52659 0.05278 0.20313 0.95880-0.82821
  -4   3   4    0.00 2.88141   1 0.39935-0.64165 0.05235 0.20355 0.91734-0.74280
  -4   3   5 333.629 9.27369   1 0.49001-0.73208 0.05313 0.20277 0.87260-0.65411
  -4   3   6 22.0678 2.00051   1 0.55950-0.80135 0.05462 0.20128 0.82989-0.56745
  -4   3   7 657.377 13.7553   1 0.61203-0.85366 0.05647 0.19943 0.79194-0.48556
  -4   3   8 26.3943 2.32678   1 0.65142-0.89282 0.05847 0.19743 0.75979-0.40946
  -4   3   9 409.511 12.0067   1 0.68077-0.92195 0.06048 0.19541 0.73347-0.33919
  -4   3  10 30.8581 2.88295   1 0.70243-0.94338 0.06245 0.19345 0.71259-0.27437
  -4   3  11 406.103 13.0691   1 0.71816-0.95889 0.06433 0.19156 0.69657-0.21439
  -4   3  12 50.8677 3.94201   1 0.72925-0.96975 0.06611 0.18977 0.68477-0.15865
  -4   3  13 3.26002 4.50101   1 0.73664-0.97691 0.06781 0.18808 0.67665-0.10657
  -4   3  14 2.63025 4.68057   1 0.74102-0.98107 0.06942 0.18647 0.67167-0.05765
  -4   3  15 44.6009 4.20225   1 0.74293-0.98275 0.07094 0.18494 0.66940-0.01143
  -4   3  16 60.1898 4.58948   1 0.74273-0.98232 0.07240 0.18348 0.66946 0.03246
  -4   3  17 16.8133 3.55651   1 0.74072-0.98009 0.07380 0.18208 0.67153 0.07434
  -4   3  18 3.48476 4.71839   1 0.73712-0.97626 0.07514 0.18074 0.67534 0.11448
  -4   3  19 3.72589 7.13454   1 0.73208-0.97100 0.07645 0.17943 0.68065 0.15311
  -4   4  18 4.26657 4.98906   1 0.72865-0.96781 0.11793 0.22324 0.67837 0.11144
  -4   4  17  38.093 4.23329   1 0.73212-0.97150 0.11657 0.22461 0.67486 0.07101
  -4   4  16 20.5121 3.52696   1 0.73395-0.97356 0.11516 0.22602 0.67311 0.02880
  -4   4  15 21.1959 3.39994   1 0.73392-0.97375 0.11369 0.22749 0.67340-0.01544
  -4   4  14 43.5463 3.81359   1 0.73171-0.97177 0.11215 0.22903 0.67606-0.06204
  -4   4  13 129.128  9.1713   1 0.72694-0.96722 0.11053 0.23065 0.68146-0.11139
  -4   4  12 32.4581 3.43393   1 0.71906-0.95957 0.10882 0.23236 0.69004-0.16392
  -4   4  11 41.5025 3.89618   1 0.70736-0.94809 0.10703 0.23416 0.70232-0.22014
  -4   4  10-2.86226 4.60971   1 0.69084-0.93179 0.10514 0.23604 0.71885-0.28063
  -4   4   9 39.1978 3.07663   1 0.66817-0.90936 0.10319 0.23800 0.74022-0.34595
  -4   4   8 163.712 8.31957   1 0.63756-0.87897 0.10119 0.23999 0.76698-0.41665
  -4   4   7-1.47734 3.32976   1 0.59660-0.83823 0.09924 0.24195 0.79942-0.49305
  -4   4   6 128.251 6.67971   1 0.54217-0.78403 0.09746 0.24373 0.83736-0.57493
  -4   4   5 442.049 11.4145   1 0.47049-0.71258 0.09610 0.24510 0.87955-0.66107
  -4   4   4 226.589 8.42181   1 0.37759-0.61990 0.09550 0.24570 0.92296-0.74842
  -4   4   3 186.916   7.482   1 0.26046-0.50299 0.09616 0.24504 0.96200-0.83142
  -4   4   2 153.976 6.75632   1 0.11926-0.36202 0.09860 0.24260 0.98855-0.90191
  -4   4   1 351.601 9.61157   1-0.04034-0.20265 0.10320 0.23800 0.99362-0.95093
  -4   4   0 362.893 9.59946   1-0.20677-0.03644 0.10990 0.23130 0.97112-0.97238
  -4   4  -1 15.4527 1.96985   1-0.36594 0.12250 0.11811 0.22310 0.92122-0.96643
  -4   4  -2 167.659 7.02092   1-0.50649 0.26282 0.12696 0.21424 0.85024-0.93940
  -4   4  -3 363.374 10.0578   1-0.62300 0.37910 0.13565 0.20555 0.76717-0.90028
  -4   4  -4 335.929  9.9397   1-0.71547 0.47135 0.14365 0.19756 0.68004-0.85710
  -4   4  -5 823.316 15.6218   1-0.78694 0.54260 0.15072 0.19049 0.59430-0.81530
  -4   4  -6 266.281 9.33569   1-0.84139 0.59683 0.15682 0.18440 0.51286-0.77781
  -4   4  -7 212.873 8.88454   1-0.88255 0.63776 0.16202 0.17919 0.43691-0.74581
  -4   4  -8 92.7149 6.36989   1-0.91348 0.66846 0.16644 0.17477 0.36662-0.71947
  -4   4  -9 384.033 12.4742   1-0.93655 0.69131 0.17020 0.17102 0.30166-0.69846
  -4   4 -10 48.1261 3.97506   1-0.95354 0.70807 0.17339 0.16782 0.24150-0.68225
  -4   4 -11 47.3052 3.73065   1-0.96577 0.72007 0.17612 0.16510 0.18556-0.67025
  -4   4 -12 162.656 9.85792   1-0.97420 0.72828 0.17845 0.16277 0.13327-0.66191
  -4   4 -13 206.096 11.4507   1-0.97955 0.73340 0.18046 0.16077 0.08413-0.65673
  -4   4 -14  1.4102 4.53316   1-0.98235 0.73598 0.18218 0.15905 0.03772-0.65426
  -4   4 -15 16.5868 5.57445   1-0.98301 0.73641 0.18366 0.15757-0.00636-0.65413
  -4   4 -16 40.8217 4.09064   1-0.98181 0.73499 0.18493 0.15630-0.04841-0.65603
  -4   4 -17 21.9857 3.86637   1-0.97899 0.73194 0.18602 0.15521-0.08871-0.65968
  -4   4 -18 16.5177 5.50591   1-0.97472 0.72744 0.18696 0.15427-0.12749-0.66484
  -4   5 -17-6.10513 5.66167   1-0.96986 0.72280 0.22840 0.19813-0.09008-0.65831
  -4   5 -16-6.89352 5.80176   1-0.97280 0.72597 0.22732 0.19920-0.04995-0.65449
  -4   5 -15 63.5353 5.07735   1-0.97413 0.72752 0.22607 0.20046-0.00810-0.65239
  -4   5 -14 38.4416 3.82062   1-0.97362 0.72724 0.22461 0.20191 0.03572-0.65226
  -4   5 -13 0.47775 4.84859   1-0.97099 0.72483 0.22291 0.20360 0.08181-0.65441
  -4   5 -12 8.98935 4.58369   1-0.96584 0.71991 0.22095 0.20557 0.13056-0.65920
  -4   5 -11 291.583 11.9922   1-0.95768 0.71198 0.21866 0.20786 0.18236-0.66706
  -4   5 -10 207.846 10.8302   1-0.94581 0.70033 0.21598 0.21053 0.23770-0.67845
  -4   5  -9 80.6137 5.34506   1-0.92929 0.68404 0.21285 0.21366 0.29712-0.69392
  -4   5  -8 163.641 8.75465   1-0.90689 0.66186 0.20919 0.21732 0.36116-0.71402
  -4   5  -7 352.991 12.0657   1-0.87690 0.63210 0.20487 0.22163 0.43035-0.73925
  -4   5  -6 2.58008 4.05388   1-0.83709 0.59251 0.19981 0.22670 0.50499-0.76994
  -4   5  -5 129.389 7.59559   1-0.78456 0.54021 0.19389 0.23262 0.58494-0.80595
  -4   5  -4 788.415 16.1394   1-0.71577 0.47165 0.18703 0.23947 0.66915-0.84621
  -4   5  -3 117.673 6.73929   1-0.62694 0.38304 0.17927 0.24724 0.75494-0.88805
  -4   5  -2 59.1938 4.18089   1-0.51504 0.27136 0.17081 0.25570 0.83733-0.92649
  -4   5  -1  176.47  7.7863   1-0.37971 0.13627 0.16212 0.26437 0.90883-0.95404
  -4   5   0 474.808 11.9487   1-0.22556-0.01766 0.15398 0.27252 0.96081-0.96208
  -4   5   1 13.7022 1.91983   1-0.06285-0.18015 0.14720 0.27929 0.98677-0.94408
  -4   5   2 91.2324 5.89306   1 0.09501-0.33778 0.14241 0.28409 0.98571-0.89907
  -4   5   3 134.477 7.22197   1 0.23636-0.47890 0.13972 0.28677 0.96276-0.83218
  -4   5   4 296.826 10.2222   1 0.35490-0.59721 0.13883 0.28766 0.92634-0.75181
  -4   5   5 84.4139 6.11521   1 0.44974-0.69183 0.13924 0.28724 0.88453-0.66605
  -4   5   6 296.886 10.7116   1 0.52339-0.76525 0.14048 0.28600 0.84310-0.58067
  -4   5   7 19.7981 2.92039   1 0.57959-0.82123 0.14218 0.28431 0.80536-0.49899
  -4   5   8 21.7995 2.98313   1 0.62204-0.86345 0.14408 0.28240 0.77279-0.42246
  -4   5   9 38.0487 3.21055   1 0.65385-0.89504 0.14605 0.28044 0.74573-0.35146
  -4   5  10 328.026 12.5672   1 0.67747-0.91843 0.14799 0.27849 0.72396-0.28574
  -4   5  11 5.48277  4.7529   1 0.69474-0.93548 0.14987 0.27661 0.70701-0.22484
  -4   5  12 27.5631 3.45514   1 0.70704-0.94755 0.15167 0.27481 0.69432-0.16821
  -4   5  13 0.95534 4.58164   1 0.71537-0.95566 0.15338 0.27310 0.68534-0.11528
  -4   5  14 47.5759 4.14375   1 0.72050-0.96056 0.15501 0.27147 0.67958-0.06556
  -4   5  15 35.2901 4.24555   1 0.72298-0.96281 0.15656 0.26991 0.67658-0.01862
  -4   5  16 10.3383 5.44878   1 0.72322-0.96283 0.15805 0.26843 0.67598 0.02594
  -4   5  17 2.44168 5.91823   1 0.72154-0.96092 0.15947 0.26700 0.67743 0.06843
  -4   6  16 4.95718 5.33041   1 0.71048-0.95010 0.20107 0.31070 0.67799 0.02392
  -4   6  15 44.7232 4.49185   1 0.71007-0.94991 0.19957 0.31219 0.67887-0.02091
  -4   6  14 72.5728 6.46059   1 0.70735-0.94742 0.19801 0.31376 0.68216-0.06815
  -4   6  13 8.90962 5.57121   1 0.70190-0.94220 0.19638 0.31540 0.68824-0.11817
  -4   6  12    0.00 5.29823   1 0.69314-0.93367 0.19466 0.31711 0.69754-0.17143
  -4   6  11 67.4982 5.04965   1 0.68030-0.92105 0.19286 0.31891 0.71057-0.22840
  -4   6  10 55.6035  4.7842   1 0.66232-0.90329 0.19099 0.32079 0.72784-0.28962
  -4   6   9 39.0941  3.7317   1 0.63780-0.87900 0.18906 0.32272 0.74988-0.35561
  -4   6   8 22.5665 3.10209   1 0.60486-0.84629 0.18713 0.32465 0.77710-0.42678
  -4   6   7 103.585 8.25726   1 0.56104-0.80269 0.18528 0.32650 0.80964-0.50327
  -4   6   6 13.7908 5.09694   1 0.50322-0.74510 0.18368 0.32810 0.84697-0.58454
  -4   6   5 109.357 7.56285   1 0.42782-0.66992 0.18258 0.32920 0.88740-0.66893
  -4   6   4  177.29 8.66187   1 0.33138-0.57371 0.18235 0.32944 0.92739-0.75286
  -4   6   3   60.63 5.26215   1 0.21191-0.45446 0.18346 0.32833 0.96098-0.83040
  -4   6   2 20.0757 2.67676   1 0.07097-0.31375 0.18638 0.32541 0.98026-0.89363
  -4   6   1 367.077 11.8837   1-0.08458-0.15843 0.19134 0.32045 0.97742-0.93474
  -4   6   0 69.7068 5.18972   1-0.24313-0.00010 0.19815 0.31364 0.94827-0.94954
  -4   6  -1-0.33114 4.04211   1-0.39204 0.14858 0.20621 0.30559 0.89452-0.93973
  -4   6  -2 199.592 8.80947   1-0.52205 0.27837 0.21469 0.29710 0.82276-0.91193
  -4   6  -3 59.1123 4.80145   1-0.62933 0.38543 0.22291 0.28888 0.74125-0.87436
  -4   6  -4 278.602 10.9932   1-0.71453 0.47039 0.23043 0.28136 0.65691-0.83397
  -4   6  -5 48.8379 4.23789   1-0.78061 0.53625 0.23708 0.27473 0.57432-0.79533
  -4   6  -6 156.149 9.08915   1-0.83120 0.58661 0.24282 0.26898 0.49590-0.76086
  -4   6  -7 16.7233 2.74086   1-0.86962 0.62481 0.24774 0.26406 0.42263-0.73153
  -4   6  -8 78.0365 5.89922   1-0.89862 0.65359 0.25194 0.25987 0.35460-0.70746
  -4   6  -9 23.8642 3.07299   1-0.92032 0.67506 0.25551 0.25630 0.29152-0.68833
  -4   6 -10 59.6651 4.69629   1-0.93631 0.69082 0.25857 0.25324 0.23290-0.67365
  -4   6 -11-8.49257 5.77846   1-0.94779 0.70208 0.26118 0.25063 0.17820-0.66290
  -4   6 -12 137.887 9.76726   1-0.95565 0.70971 0.26343 0.24839 0.12693-0.65558
  -4   6 -13 1.05157 5.04314   1-0.96055 0.71438 0.26535 0.24646 0.07862-0.65122
  -4   6 -14  2.7789 5.90802   1-0.96297 0.71658 0.26702 0.24480 0.03288-0.64943
  -4   6 -15 7.64119  5.6071   1-0.96330 0.71669 0.26845 0.24337-0.01065-0.64985
  -4   6 -16 63.8248 5.03344   1-0.96181 0.71497 0.26968 0.24214-0.05226-0.65219
  -4   7 -14 16.4576 5.87819   1-0.95035 0.70395 0.30940 0.28771 0.02917-0.64572
  -4   7 -13 10.4387  5.6821   1-0.94817 0.70200 0.30778 0.28933 0.07453-0.64713
  -4   7 -12 11.5988 5.49557   1-0.94356 0.69761 0.30589 0.29122 0.12236-0.65101
  -4   7 -11 82.5214 6.56012   1-0.93604 0.69032 0.30370 0.29341 0.17306-0.65776
  -4   7 -10 1.50963 4.52888   1-0.92500 0.67950 0.30115 0.29596 0.22706-0.66781
  -4   7  -9 10.6001 5.49361   1-0.90957 0.66430 0.29817 0.29893 0.28484-0.68165
  -4   7  -8 0.46254 4.96017   1-0.88863 0.64359 0.29469 0.30241 0.34691-0.69977
  -4   7  -7 132.739 9.73858   1-0.86066 0.61584 0.29062 0.30648 0.41372-0.72263
  -4   7  -6 96.7171 6.44939   1-0.82366 0.57907 0.28585 0.31125 0.48557-0.75053
  -4   7  -5  76.037 5.72839   1-0.77505 0.53068 0.28029 0.31681 0.56238-0.78339
  -4   7  -4 102.642 7.53248   1-0.71168 0.46754 0.27387 0.32323 0.64328-0.82034
  -4   7  -3 134.504 8.96914   1-0.63013 0.38622 0.26659 0.33050 0.72605-0.85917
  -4   7  -2 134.871 8.78368   1-0.52748 0.28379 0.25863 0.33846 0.80653-0.89570
  -4   7  -1 90.9155 6.21252   1-0.40285 0.15938 0.25036 0.34673 0.87828-0.92350
  -4   7   0 71.9832 5.50498   1-0.25940 0.01616 0.24243 0.35466 0.93350-0.93477
  -4   7   1 21.5528 2.92636   1-0.10540-0.13761 0.23560 0.36148 0.96556-0.92288
  -4   7   2 107.276 7.90801   1 0.04729-0.29008 0.23051 0.36658 0.97214-0.88551
  -4   7   3 88.5122 6.02029   1 0.18724-0.42981 0.22739 0.36970 0.95657-0.82599
  -4   7   4 4.88139 4.45608   1 0.30717-0.54950 0.22606 0.37102 0.92597-0.75144
  -4   7   5 18.6313 2.66724   1 0.40484-0.64695 0.22610 0.37097 0.88804-0.66957
  -4   7   6 170.164 9.53137   1 0.48173-0.72361 0.22707 0.37001 0.84884-0.58641
  -4   7   7 8.00097 2.85772   1 0.54098-0.78264 0.22857 0.36851 0.81212-0.50575
  -4   7   8 9.69099 4.30436   1 0.58606-0.82749 0.23035 0.36672 0.77981-0.42949
  -4   7   9 47.4217 3.77086   1 0.62004-0.86124 0.23224 0.36483 0.75256-0.35829
  -4   7  10 15.5598 5.52123   1 0.64538-0.88636 0.23415 0.36293 0.73037-0.29215
  -4   7  11 21.3626 3.21923   1 0.66401-0.90476 0.23601 0.36106 0.71287-0.23071
  -4   7  12 5.50783  5.1668   1 0.67735-0.91788 0.23780 0.35927 0.69960-0.17349
  -4   7  13 15.9994  3.3332   1 0.68649-0.92680 0.23952 0.35755 0.69004-0.11998
  -4   7  14-3.03891 4.74693   1 0.69222-0.93230 0.24116 0.35590 0.68371-0.06970
  -4   8  12 20.2227 6.96017   1 0.65962-0.90016 0.28111 0.40126 0.70040-0.17429
  -4   8  11 5.87753 4.47619   1 0.64583-0.88659 0.27932 0.40304 0.71383-0.23167
  -4   8  10 18.4469 3.39864   1 0.62662-0.86761 0.27747 0.40489 0.73143-0.29322
  -4   8   9 -3.8063  5.1298   1 0.60054-0.84175 0.27560 0.40677 0.75364-0.35938
  -4   8   8 95.1916 7.24022   1 0.56564-0.80708 0.27375 0.40862 0.78076-0.43044
  -4   8   7 7.45474 2.97341   1 0.51945-0.76111 0.27204 0.41033 0.81267-0.50631
  -4   8   6 11.3568 5.38642   1 0.45896-0.70085 0.27064 0.41173 0.84855-0.58614
  -4   8   5 12.9992 6.29578   1 0.38087-0.62299 0.26983 0.41255 0.88630-0.66784
  -4   8   4 159.319 10.1534   1 0.28237-0.52471 0.26996 0.41241 0.92196-0.74744
  -4   8   3 6.02572 4.42167   1 0.16251-0.40508 0.27150 0.41088 0.94943-0.81886
  -4   8   2 16.6373 3.24148   1 0.02412-0.26691 0.27480 0.40758 0.96130-0.87468
  -4   8   1 126.371 9.00006   1-0.12519-0.11783 0.27999 0.40239 0.95114-0.90847
  -4   8   0 106.117 7.85468   1-0.27426 0.03101 0.28679 0.39559 0.91647-0.91775
  -4   8  -1 32.7391 3.59959   1-0.41206 0.16859 0.29458 0.38781 0.86010-0.90532
  -4   8  -2-0.45819 5.47909   1-0.53126 0.28756 0.30261 0.37977 0.78859-0.87776
  -4   8  -3-7.88645 4.84335   1-0.62927 0.38535 0.31031 0.37208 0.70932-0.84244
  -4   8  -4-0.94379 4.27318   1-0.70717 0.46302 0.31733 0.36506 0.62821-0.80528
  -4   8  -5 94.8142 7.00484   1-0.76780 0.52342 0.32352 0.35887 0.54909-0.77010
  -4   8  -6  0.9891  4.4234   1-0.81440 0.56980 0.32889 0.35350 0.47395-0.73891
  -4   8  -7 10.6929 4.58265   1-0.84994 0.60512 0.33350 0.34889 0.40357-0.71249
  -4   8  -8-4.20793 5.41541   1-0.87684 0.63179 0.33745 0.34494 0.33803-0.69089
  -4   8  -9 35.4205 4.27924   1-0.89698 0.65170 0.34083 0.34157 0.27703-0.67384
  -4   8 -10 3.96188 5.57429   1-0.91179 0.66629 0.34372 0.33868 0.22014-0.66090
  -4   8 -11 6.48064  5.3674   1-0.92236 0.67663 0.34620 0.33620 0.16688-0.65159
  -4   8 -12-4.30024 5.98765   1-0.92948 0.68353 0.34834 0.33406 0.11680-0.64545
  -4   9  -9-5.53738 5.93339   1-0.88244 0.63716 0.38349 0.38420 0.26803-0.66485
  -4   9  -8 10.7396 6.37044   1-0.86315 0.61809 0.38022 0.38747 0.32791-0.68078
  -4   9  -7 1.16029 5.18896   1-0.83738 0.59255 0.37640 0.39129 0.39213-0.70105
  -4   9  -6 13.5785 6.92923   1-0.80335 0.55874 0.37195 0.39574 0.46097-0.72594
  -4   9  -5 18.8213 6.45564   1-0.75879 0.51441 0.36678 0.40091 0.53438-0.75540
  -4   9  -4 41.3096 4.24941   1-0.70092 0.45677 0.36082 0.40687 0.61166-0.78873
  -4   9  -3 2.67847 5.54126   1-0.62668 0.38275 0.35406 0.41362 0.69099-0.82411
  -4   9  -2 1.59027 5.73379   1-0.53331 0.28961 0.34664 0.42104 0.76890-0.85807
  -4   9  -1 3.16004 5.31914   1-0.41962 0.17614 0.33886 0.42882 0.83992-0.88514
  -4   9   0  21.371 3.36039   1-0.28763 0.04438 0.33125 0.43643 0.89714-0.89842
  -4   9   1 10.0045 5.49739   1-0.14384-0.09919 0.32451 0.44317 0.93412-0.89145
  -4   9   2 1.58946 4.94184   1 0.00158-0.24438 0.31925 0.44843 0.94765-0.86103
  -4   9   3  9.6355 4.90616   1 0.13785-0.38042 0.31579 0.45188 0.93944-0.80887
  -4   9   4 3.25822 5.15169   1 0.25711-0.49946 0.31407 0.45360 0.91521-0.74070
  -4   9   5 5.52931 4.62615   1 0.35601-0.59814 0.31375 0.45392 0.88203-0.66356
  -4   9   6-1.69502 5.62173   1 0.43497-0.67687 0.31442 0.45324 0.84596-0.58355
  -4   9   7 1.73774 5.93553   1 0.49646-0.73813 0.31571 0.45195 0.81112-0.50476
  -4   9   8  11.913   6.739   1 0.54358-0.78503 0.31735 0.45032 0.77980-0.42949
  -4   9   9 6.75544   5.595   1 0.57928-0.82050 0.31914 0.44852 0.75299-0.35873
  -4  10   4 22.9983 7.93574   1 0.23149-0.47385 0.35838 0.49459 0.90558-0.73106
  -4  10   3 7.98247 6.23179   1 0.11338-0.35597 0.36027 0.49270 0.92648-0.79592
  -4  10   2 5.47794 6.05609   1-0.02017-0.22264 0.36386 0.48911 0.93111-0.84449
  -4  10   1 13.9256 6.43614   1-0.16121-0.08182 0.36915 0.48382 0.91443-0.87176
  -4  10   0 32.8405 4.10437   1-0.29941 0.05614 0.37580 0.47717 0.87545-0.87673
  -4  10  -1 11.5061 5.17413   1-0.42542 0.18193 0.38320 0.46977 0.81767-0.86290
  -4  10  -2 14.6139 6.32799   1-0.53356 0.28985 0.39072 0.46226 0.74736-0.83654
  -4  10  -3  28.263 4.04457   1-0.62227 0.37833 0.39786 0.45512 0.67098-0.80410
  -4  10  -4 9.95329 5.83563   1-0.69284 0.44867 0.40434 0.44864 0.59353-0.77060
  -3  10  -5 11.1111 5.85605   1-0.79269 0.60909 0.41827 0.43471 0.43948-0.66019
  -3  10  -4-3.64462 5.36473   1-0.74470 0.56134 0.41243 0.44055 0.52092-0.69768
  -3  10  -3-2.39907 5.56201   1-0.67849 0.49535 0.40541 0.44756 0.60915-0.74196
  -3  10  -2 18.4217 6.20412   1-0.58813 0.40522 0.39715 0.45582 0.70152-0.79039
  -3  10  -1 8.86379 5.31827   1-0.46813 0.28544 0.38786 0.46511 0.79158-0.83650
  -3  10   0 23.1976 3.87237   1-0.31698 0.13451 0.37821 0.47475 0.86812-0.86909
  -3  10   1 1.77248 5.31743   1-0.14213-0.04011 0.36940 0.48356 0.91759-0.87460
  -3  10   2-6.53467 6.53467   1 0.03865-0.22066 0.36272 0.49025 0.93127-0.84434
  -3  10   3-4.19618 5.46129   1 0.20447-0.38626 0.35882 0.49414 0.91175-0.78088
  -3  10   4 15.1765 6.50999   1 0.34168-0.52324 0.35748 0.49548 0.87089-0.69607
  -3  10   5 12.3362 6.81287   1 0.44725-0.62859 0.35794 0.49502 0.82192-0.60314
  -3   9  10  5.5828  6.3563   1 0.69236-0.87256 0.32421 0.44344 0.64812-0.20960
  -3   9   9 7.19571  7.0442   1 0.67319-0.85362 0.32215 0.44551 0.66901-0.27444
  -3   9   8 27.1165 4.33103   1 0.64573-0.82638 0.31997 0.44768 0.69656-0.34594
  -3   9   7 5.64608 6.13322   1 0.60686-0.78774 0.31777 0.44989 0.73159-0.42492
  -3   9   6 119.598 8.05436   1 0.55226-0.73336 0.31567 0.45199 0.77439-0.51166
  -3   9   5  28.163 3.75847   1 0.47617-0.65750 0.31401 0.45366 0.82379-0.60501
  -3   9   4-3.16912 5.33442   1 0.37207-0.55362 0.31330 0.45436 0.87561-0.70078
  -3   9   3 2.08184 4.16368   1 0.23505-0.41683 0.31434 0.45332 0.92093-0.79004
  -3   9   2 188.978 11.7082   1 0.06676-0.24876 0.31797 0.44970 0.94606-0.85913
  -3   9   1 7.16256 5.51022   1-0.11991-0.06232 0.32455 0.44312 0.93760-0.89462
  -3   9   0 31.8248 3.59008   1-0.30312 0.12066 0.33349 0.43418 0.89112-0.89209
  -3   9  -1 46.9085 4.13274   1-0.46295 0.28027 0.34348 0.42420 0.81475-0.85966
  -3   9  -2 86.9541 5.89324   1-0.59024 0.40733 0.35318 0.41449 0.72283-0.81170
  -3   9  -3 12.4981 5.41185   1-0.68599 0.50285 0.36183 0.40584 0.62776-0.76057
  -3   9  -4 20.7917 3.80365   1-0.75592 0.57256 0.36918 0.39849 0.53678-0.71354
  -3   9  -5 25.3168 3.84677   1-0.80642 0.62283 0.37529 0.39239 0.45290-0.67361
  -3   9  -6 25.8911 3.74972   1-0.84274 0.65893 0.38031 0.38737 0.37672-0.64138
  -3   9  -7 44.4711 4.18822   1-0.86878 0.68474 0.38445 0.38323 0.30773-0.61634
  -3   9  -8 18.0371 6.40025   1-0.88731 0.70304 0.38788 0.37981 0.24503-0.59758
  -3   9  -9 4.20362 4.91544   1-0.90023 0.71574 0.39073 0.37696 0.18768-0.58418
  -3   9 -10 2.48504 6.21259   1-0.90889 0.72417 0.39311 0.37458 0.13481-0.57526
  -3   8 -12 46.1628 4.55265   1-0.93380 0.74864 0.35454 0.32786 0.04401-0.57236
  -3   8 -11-1.14852 5.38703   1-0.93086 0.74593 0.35281 0.32959 0.09050-0.57489
  -3   8 -10 17.0827 6.21007   1-0.92520 0.74050 0.35075 0.33164 0.14025-0.58070
  -3   8  -9-2.64955 5.82902   1-0.91613 0.73165 0.34830 0.33409 0.19392-0.59041
  -3   8  -8 4.08727 4.73797   1-0.90265 0.71839 0.34537 0.33702 0.25228-0.60483
  -3   8  -7 13.8337 6.13113   1-0.88334 0.69931 0.34183 0.34056 0.31625-0.62485
  -3   8  -6 55.1279 5.09581   1-0.85618 0.67238 0.33754 0.34485 0.38684-0.65149
  -3   8  -5 3.26837 3.98928   1-0.81820 0.63462 0.33231 0.35007 0.46500-0.68570
  -3   8  -4 8.21978 5.47985   1-0.76521 0.58186 0.32595 0.35643 0.55126-0.72802
  -3   8  -3 120.688 8.42942   1-0.69151 0.50838 0.31828 0.36411 0.64493-0.77774
  -3   8  -2 87.1051 6.35349   1-0.59029 0.40739 0.30923 0.37315 0.74258-0.83144
  -3   8  -1 31.6392  3.4601   1-0.45558 0.27291 0.29913 0.38325 0.83609-0.88100
  -3   8   0  32.137 3.59006   1-0.28709 0.10463 0.28884 0.39354 0.91183-0.91279
  -3   8   1 86.6932 6.81857   1-0.09588-0.08634 0.27981 0.40257 0.95474-0.91176
  -3   8   2 44.0917 4.03405   1 0.09591-0.27790 0.27340 0.40898 0.95758-0.87064
  -3   8   3 3.13845 5.17062   1 0.26574-0.44752 0.27008 0.41229 0.92677-0.79589
  -3   8   4 56.8811 3.96598   1 0.40178-0.58333 0.26936 0.41301 0.87725-0.70242
  -3   8   5 12.1265 5.02333   1 0.50387-0.68519 0.27031 0.41206 0.82295-0.60417
  -3   8   6 16.1188 3.17183   1 0.57786-0.75896 0.27214 0.41023 0.77236-0.50963
  -3   8   7 58.9576 5.26196   1 0.63067-0.81154 0.27433 0.40804 0.72914-0.42247
  -3   8   8  17.174 3.57892   1 0.66813-0.84877 0.27659 0.40577 0.69411-0.34349
  -3   8   9 2.64509 5.31657   1 0.69453-0.87495 0.27879 0.40357 0.66677-0.27220
  -3   8  10 46.9382 4.34665   1 0.71292-0.89311 0.28087 0.40149 0.64615-0.20763
  -3   8  11 32.8626 3.76347   1 0.72538-0.90535 0.28281 0.39955 0.63124-0.14877
  -3   8  12 32.7105 4.69459   1 0.73337-0.91311 0.28461 0.39775 0.62110-0.09468
  -3   7  14 9.49352 5.17266   1 0.75656-0.93584 0.24466 0.35240 0.61028 0.00404
  -3   7  13 40.2122 4.10826   1 0.75503-0.93454 0.24310 0.35396 0.61280-0.04242
  -3   7  12 13.2241 3.16665   1 0.75083-0.93056 0.24143 0.35563 0.61860-0.09218
  -3   7  11 8.67898 5.97558   1 0.74329-0.92325 0.23964 0.35743 0.62835-0.14587
  -3   7  10 54.0593  4.9547   1 0.73144-0.91163 0.23770 0.35937 0.64285-0.20432
  -3   7   9 163.908 10.4951   1 0.71390-0.89431 0.23562 0.36145 0.66305-0.26847
  -3   7   8 5.35674 5.01077   1 0.68863-0.86927 0.23339 0.36367 0.69002-0.33939
  -3   7   7 24.0394 3.23146   1 0.65270-0.83357 0.23108 0.36599 0.72483-0.41815
  -3   7   6 51.7972 3.85022   1 0.60187-0.78295 0.22880 0.36827 0.76817-0.50544
  -3   7   5 371.157 13.4189   1 0.53027-0.71158 0.22682 0.37025 0.81962-0.60083
  -3   7   4 1.95621 4.26794   1 0.43068-0.61222 0.22563 0.37144 0.87603-0.70119
  -3   7   3 239.437 10.7473   1 0.29634-0.47811 0.22603 0.37104 0.92944-0.79856
  -3   7   2 27.2875 3.15878   1 0.12589-0.30788 0.22900 0.36808 0.96587-0.87894
  -3   7   1 132.686 8.74162   1-0.07018-0.11204 0.23519 0.36189 0.96903-0.92604
  -3   7   0 13.4145 4.82976   1-0.26896 0.08651 0.24425 0.35283 0.93027-0.93123
  -3   7  -1 327.881 12.4616   1-0.44609 0.26342 0.25481 0.34227 0.85565-0.90056
  -3   7  -2 13.5882 4.89232   1-0.58833 0.40544 0.26530 0.33178 0.76084-0.84969
  -3   7  -3 27.6053 2.98631   1-0.69515 0.51203 0.27473 0.32236 0.66073-0.79354
  -3   7  -4  11.358 5.15143   1-0.77265 0.58931 0.28273 0.31435 0.56444-0.74119
  -3   7  -5 332.605 12.5324   1-0.82814 0.64457 0.28935 0.30774 0.47584-0.69654
  -3   7  -6 25.4527  3.1544   1-0.86775 0.68395 0.29476 0.30233 0.39574-0.66039
  -3   7  -7 9.02953  5.2132   1-0.89599 0.71197 0.29920 0.29789 0.32361-0.63221
  -3   7  -8 29.5147 3.55886   1-0.91602 0.73177 0.30285 0.29425 0.25843-0.61097
  -3   7  -9 63.4501 4.95944   1-0.93001 0.74554 0.30587 0.29123 0.19911-0.59561
  -3   7 -10  128.35 9.84551   1-0.93946 0.75477 0.30838 0.28871 0.14469-0.58514
  -3   7 -11 13.3019  5.0647   1-0.94541 0.76049 0.31049 0.28661 0.09435-0.57874
  -3   7 -12 4.83551 5.50547   1-0.94859 0.76344 0.31226 0.28484 0.04739-0.57573
  -3   7 -13 12.9951 7.30148   1-0.94950 0.76412 0.31376 0.28335 0.00327-0.57555
  -3   7 -14 43.6124  4.5981   1-0.94852 0.76292 0.31502 0.28209-0.03848-0.57776
  -3   6 -16  20.228  3.6968   1-0.95525 0.76920 0.27476 0.23705-0.11470-0.58943
  -3   6 -15 15.0841 3.37805   1-0.95913 0.77331 0.27385 0.23796-0.07651-0.58368
  -3   6 -14 9.73303 4.77554   1-0.96159 0.77599 0.27277 0.23904-0.03656-0.57968
  -3   6 -13 221.607 12.0834   1-0.96241 0.77704 0.27148 0.24033 0.00545-0.57774
  -3   6 -12 15.6019 3.22893   1-0.96133 0.77619 0.26996 0.24185 0.04992-0.57825
  -3   6 -11-3.65168 4.42554   1-0.95796 0.77305 0.26815 0.24365 0.09730-0.58169
  -3   6 -10 -1.2974 4.43148   1-0.95176 0.76707 0.26600 0.24581 0.14820-0.58864
  -3   6  -9 362.089 13.3786   1-0.94198 0.75751 0.26342 0.24838 0.20331-0.59981
  -3   6  -8 14.4568 5.16879   1-0.92752 0.74328 0.26032 0.25148 0.26353-0.61608
  -3   6  -7 239.485 11.0407   1-0.90680 0.72279 0.25657 0.25523 0.32988-0.63847
  -3   6  -6 105.823 7.39625   1-0.87753 0.69374 0.25200 0.25980 0.40350-0.66815
  -3   6  -5 233.735 9.98277   1-0.83632 0.65276 0.24639 0.26540 0.48548-0.70618
  -3   6  -4 305.583 10.9464   1-0.77833 0.59500 0.23953 0.27227 0.57638-0.75313
  -3   6  -3 234.355 9.90937   1-0.69697 0.51386 0.23120 0.28059 0.67523-0.80803
  -3   6  -2 66.2178 4.82108   1-0.58444 0.40155 0.22139 0.29040 0.77765-0.86650
  -3   6  -1 -4.0894  4.2786   1-0.43453 0.25187 0.21052 0.30127 0.87347-0.91837
  -3   6   0 1023.77 18.6179   1-0.24882 0.06638 0.19973 0.31206 0.94644-0.94740
  -3   6   1 13.2079 2.32513   1-0.04297-0.13924 0.19070 0.32109 0.98047-0.93748
  -3   6   2 34.4653  2.7511   1 0.15650-0.33849 0.18479 0.32700 0.97102-0.88408
  -3   6   3 7.45847 3.87784   1 0.32665-0.50841 0.18220 0.32958 0.92907-0.79818
  -3   6   4 336.468 11.3983   1 0.45859-0.64012 0.18213 0.32965 0.87211-0.69727
  -3   6   5 12.3739 4.37484   1 0.55526-0.73657 0.18355 0.32823 0.81399-0.59520
  -3   6   6 16.8928  2.8202   1 0.62423-0.80531 0.18567 0.32611 0.76204-0.49930
  -3   6   7 146.694 8.58761   1 0.67295-0.85380 0.18802 0.32375 0.71882-0.41213
  -3   6   8 470.215  14.484   1 0.70727-0.88790 0.19037 0.32140 0.68443-0.33380
  -3   6   9  1.2289 4.31575   1 0.73133-0.91173 0.19260 0.31917 0.65799-0.26340
  -3   6  10 1.72586 5.14151   1 0.74798-0.92816 0.19469 0.31708 0.63833-0.19980
  -3   6  11 138.434 9.57374   1 0.75917-0.93913 0.19662 0.31515 0.62434-0.14186
  -3   6  12 36.9025 3.71458   1 0.76623-0.94596 0.19840 0.31337 0.61506-0.08864
  -3   6  13  46.861 4.09604   1 0.77008-0.94958 0.20005 0.31171 0.60968-0.03931
  -3   6  14-7.01187 5.57933   1 0.77136-0.95064 0.20160 0.31017 0.60754 0.00678
  -3   6  15  13.713 5.93788   1 0.77054-0.94959 0.20305 0.30872 0.60810 0.05017
  -3   6  16-2.42122 6.51933   1 0.76793-0.94676 0.20442 0.30734 0.61094 0.09128
  -3   5  17 2.98027 5.80962   1 0.77612-0.95471 0.16275 0.26372 0.61317 0.13300
  -3   5  16 66.5069 5.24682   1 0.78036-0.95917 0.16146 0.26501 0.60811 0.09412
  -3   5  15 7.35723 6.34984   1 0.78309-0.96213 0.16011 0.26636 0.60493 0.05334
  -3   5  14  6.4108 5.14852   1 0.78411-0.96338 0.15867 0.26779 0.60398 0.01034
  -3   5  13 18.9721 3.19476   1 0.78310-0.96260 0.15715 0.26932 0.60570-0.03532
  -3   5  12 288.384 12.9277   1 0.77963-0.95935 0.15551 0.27096 0.61059-0.08416
  -3   5  11  44.865 3.81158   1 0.77308-0.95302 0.15374 0.27273 0.61933-0.13685
  -3   5  10 12.6533 4.64888   1 0.76258-0.94275 0.15183 0.27465 0.63271-0.19418
  -3   5   9 24.5481 2.90301   1 0.74685-0.92724 0.14975 0.27673 0.65172-0.25713
  -3   5   8 647.469 15.8696   1 0.72404-0.90466 0.14751 0.27897 0.67749-0.32686
  -3   5   7 176.299 8.65425   1 0.69140-0.87225 0.14513 0.28135 0.71127-0.40458
  -3   5   6 56.1255 4.17768   1 0.64490-0.82597 0.14271 0.28377 0.75411-0.49137
  -3   5   5 48.8985 4.18285   1 0.57877-0.76007 0.14047 0.28602 0.80625-0.58746
  -3   5   4 536.266 13.1952   1 0.48537-0.66690 0.13883 0.28765 0.86568-0.69084
  -3   5   3 366.235 10.5531   1 0.35646-0.53821 0.13857 0.28791 0.92579-0.79489
  -3   5   2  145.16 6.93792   1 0.18753-0.36950 0.14076 0.28572 0.97306-0.88612
  -3   5   1 168.546 7.47123   1-0.01440-0.16780 0.14634 0.28015 0.98904-0.94604
  -3   5   0-2.59605 3.13682   1-0.22675 0.04432 0.15528 0.27121 0.96032-0.96127
  -3   5  -1 652.542 13.5729   1-0.42093 0.23828 0.16627 0.26022 0.88955-0.93445
  -3   5  -2 41.0041  3.6135   1-0.57864 0.39576 0.17750 0.24900 0.79306-0.88191
  -3   5  -3 89.4293  5.7598   1-0.69702 0.51392 0.18768 0.23881 0.68847-0.82127
  -3   5  -4 411.492   11.50   1-0.78231 0.59898 0.19633 0.23017 0.58713-0.76387
  -3   5  -5 147.265 7.44703   1-0.84281 0.65925 0.20344 0.22306 0.49397-0.71467
  -3   5  -6 3.68152 3.36075   1-0.88559 0.70181 0.20923 0.21727 0.41015-0.67480
  -3   5  -7 119.848 7.49982   1-0.91586 0.73185 0.21394 0.21256 0.33509-0.64368
  -3   5  -8 543.584 14.9459   1-0.93721 0.75298 0.21779 0.20871 0.26763-0.62018
  -3   5  -9 22.3188 2.84726   1-0.95210 0.76764 0.22097 0.20554 0.20657-0.60306
  -3   5 -10 141.481 8.69933   1-0.96218 0.77749 0.22360 0.20291 0.15080-0.59124
  -3   5 -11 50.8489 3.80977   1-0.96859 0.78368 0.22579 0.20072 0.09941-0.58379
  -3   5 -12  4.7906 4.37681   1-0.97212 0.78699 0.22763 0.19888 0.05164-0.57997
  -3   5 -13-0.92804 4.91074   1-0.97333 0.78797 0.22918 0.19734 0.00687-0.57916
  -3   5 -14 110.107 7.68898   1-0.97262 0.78704 0.23048 0.19603-0.03537-0.58086
  -3   5 -15 1.05394 5.67564   1-0.97028 0.78447 0.23158 0.19493-0.07550-0.58468
  -3   5 -16  2.2455 5.61375   1-0.96651 0.78047 0.23251 0.19401-0.11383-0.59030
  -3   5 -17 11.9535 4.47259   1-0.96145 0.77519 0.23328 0.19324-0.15064-0.59744
  -3   4 -18 5.98924 5.98924   1-0.96463 0.77815 0.19164 0.14958-0.18604-0.60599
  -3   4 -17 0.56043 5.34617   1-0.97077 0.78451 0.19100 0.15023-0.15048-0.59759
  -3   4 -16 58.6622 5.56775   1-0.97574 0.78971 0.19021 0.15101-0.11359-0.59053
  -3   4 -15 2.44514 4.45525   1-0.97943 0.79363 0.18928 0.15194-0.07515-0.58502
  -3   4 -14 47.4487 4.52803   1-0.98170 0.79612 0.18817 0.15305-0.03488-0.58135
  -3   4 -13 70.0392 6.14088   1-0.98233 0.79697 0.18684 0.15437 0.00756-0.57984
  -3   4 -12 236.229 10.8257   1-0.98101 0.79589 0.18528 0.15594 0.05258-0.58091
  -3   4 -11 50.0753 3.68103   1-0.97735 0.79245 0.18341 0.15781 0.10069-0.58508
  -3   4 -10 81.2044 5.64693   1-0.97077 0.78609 0.18118 0.16004 0.15254-0.59297
  -3   4  -9 417.362 12.4204   1-0.96044 0.77599 0.17850 0.16271 0.20891-0.60539
  -3   4  -8 14.0737 2.22071   1-0.94517 0.76094 0.17526 0.16595 0.27077-0.62331
  -3   4  -7  646.42  14.121   1-0.92321 0.73921 0.17131 0.16989 0.33928-0.64787
  -3   4  -6 222.842 8.49899   1-0.89198 0.70821 0.16647 0.17473 0.41574-0.68038
  -3   4  -5 29.8256 2.26607   1-0.84765 0.66410 0.16050 0.18070 0.50135-0.72204
  -3   4  -4 306.941 9.04153   1-0.78464 0.60132 0.15314 0.18806 0.59671-0.77346
  -3   4  -3 3473.64 28.6288   1-0.69535 0.51226 0.14418 0.19703 0.70049-0.83328
  -3   4  -2 124.142 5.93418   1-0.57098 0.38811 0.13362 0.20758 0.80708-0.89593
  -3   4  -1 6.81076 2.77504   1-0.40535 0.22270 0.12205 0.21915 0.90389-0.94878
  -3   4   0 1818.26 20.0714   1-0.20285 0.02043 0.11092 0.23028 0.97185-0.97280
  -3   4   1 3144.51   26.49   1 0.01533-0.19752 0.10213 0.23907 0.99471-0.95172
  -3   4   2  33.729  3.0674   1 0.21873-0.40070 0.09693 0.24426 0.97206-0.88512
  -3   4   3 3.36719 2.72167   1 0.38556-0.56731 0.09516 0.24603 0.91972-0.78882
  -3   4   4 124.525 6.06561   1 0.51089-0.69240 0.09574 0.24545 0.85690-0.68206
  -3   4   5 590.106 12.5079   1 0.60069-0.78198 0.09758 0.24361 0.79657-0.57777
  -3   4   6 159.095 7.51911   1 0.66384-0.84490 0.09994 0.24125 0.74456-0.48182
  -3   4   7  395.47 11.3447   1 0.70803-0.88887 0.10241 0.23878 0.70233-0.39564
  -3   4   8 405.146 11.8412   1 0.73895-0.91956 0.10480 0.23638 0.66934-0.31870
  -3   4   9 140.724 7.96361   1 0.76048-0.94086 0.10704 0.23414 0.64436-0.24978
  -3   4  10 203.763 9.50646   1 0.77525-0.95541 0.10911 0.23207 0.62611-0.18758
  -3   4  11 74.3667 5.75072   1 0.78505-0.96498 0.11101 0.23017 0.61341-0.13093
  -3   4  12 3.55644 4.04918   1 0.79107-0.97078 0.11276 0.22842 0.60528-0.07885
  -3   4  13 3.81644 4.46764   1 0.79414-0.97363 0.11437 0.22680 0.60092-0.03054
  -3   4  14 107.951 7.05953   1 0.79486-0.97411 0.11588 0.22529 0.59969 0.01464
  -3   4  15 3.41296 4.80196   1 0.79362-0.97265 0.11729 0.22388 0.60105 0.05722
  -3   4  16-5.22232 5.62461   1 0.79072-0.96953 0.11863 0.22254 0.60461 0.09762
  -3   4  17 26.0768 3.98619   1 0.78638-0.96497 0.11990 0.22127 0.61000 0.13617
  -3   4  18-4.77766 6.32025   1 0.78076-0.95911 0.12112 0.22005 0.61696 0.17316
  -3   3  19 93.1442 7.07345   1 0.78203-0.96016 0.07953 0.17634 0.62214 0.21194
  -3   3  18 2.84139 6.04087   1 0.78890-0.96724 0.07837 0.17750 0.61354 0.17659
  -3   3  17   12.71 4.85371   1 0.79461-0.97319 0.07717 0.17870 0.60625 0.13993
  -3   3  16 0.98547 5.30692   1 0.79908-0.97788 0.07592 0.17996 0.60049 0.10174
  -3   3  15 387.752 14.7563   1 0.80215-0.98118 0.07460 0.18127 0.59654 0.06174
  -3   3  14 30.8631 3.69179   1 0.80363-0.98288 0.07321 0.18267 0.59471 0.01962
  -3   3  13  144.02 8.83398   1 0.80323-0.98271 0.07173 0.18416 0.59543-0.02505
  -3   3  12 3.64105 3.74869   1 0.80057-0.98028 0.07013 0.18575 0.59921-0.07277
  -3   3  11  625.48 15.6119   1 0.79510-0.97503 0.06840 0.18748 0.60667-0.12418
  -3   3  10 59.6377 4.56506   1 0.78603-0.96618 0.06652 0.18936 0.61862-0.18008
  -3   3   9 201.985 8.52316   1 0.77222-0.95260 0.06448 0.19141 0.63602-0.24143
  -3   3   8 13.3852 2.03874   1 0.75199-0.93259 0.06224 0.19364 0.66008-0.30943
  -3   3   7 77.2567 5.33389   1 0.72283-0.90366 0.05984 0.19605 0.69213-0.38543
  -3   3   6 1269.44 17.3695   1 0.68099-0.86204 0.05733 0.19856 0.73353-0.47078
  -3   3   5 1210.26 16.3767   1 0.62095-0.80223 0.05488 0.20101 0.78510-0.56630
  -3   3   4 87.4898 4.64801   1 0.53499-0.71649 0.05285 0.20304 0.84594-0.67109
  -3   3   3 227.745 6.96156   1 0.41377-0.59550 0.05196 0.20394 0.91101-0.78011
  -3   3   2 2892.80 22.9614   1 0.24988-0.43184 0.05330 0.20260 0.96808-0.88112
  -3   3   1 843.832 12.3334   1 0.04604-0.22822 0.05807 0.19783 0.99747-0.95447
  -3   3   0  131.95  5.2741   1-0.17722-0.00519 0.06664 0.18926 0.98099-0.98193
  -3   3  -1-0.51045 1.79263   1-0.38781 0.20517 0.07788 0.17803 0.91644-0.96133
  -3   3  -2 5.78918  1.9925   1-0.56147 0.37861 0.08976 0.16615 0.81972-0.90856
  -3   3  -3 22.4407 1.97288   1-0.69199 0.50890 0.10068 0.15523 0.71129-0.84408
  -3   3  -4 83.4384 4.90854   1-0.78536 0.60205 0.10997 0.14594 0.60516-0.78190
  -3   3  -5 313.844 8.74934   1-0.85090 0.66736 0.11757 0.13834 0.50764-0.72833
  -3   3  -6 292.844 8.69871   1-0.89676 0.71300 0.12372 0.13219 0.42028-0.68491
  -3   3  -7 1609.42 20.4887   1-0.92891 0.74492 0.12868 0.12723 0.34248-0.65107
  -3   3  -8 49.1743 3.49427   1-0.95142 0.76721 0.13272 0.12320 0.27297-0.62550
  -3   3  -9  213.33 8.61561   1-0.96703 0.78259 0.13602 0.11990 0.21036-0.60684
  -3   3 -10 3.42864 3.40018   1-0.97758 0.79291 0.13874 0.11717 0.15344-0.59387
  -3   3 -11 647.228  15.854   1-0.98430 0.79941 0.14101 0.11491 0.10119-0.58557
  -3   3 -12 110.331  7.7154   1-0.98806 0.80294 0.14290 0.11302 0.05278-0.58111
  -3   3 -13 33.0334 3.18859   1-0.98944 0.80410 0.14448 0.11144 0.00754-0.57981
  -3   3 -14 5.53956 4.06492   1-0.98887 0.80330 0.14582 0.11011-0.03506-0.58116
  -3   3 -15 231.473 12.2204   1-0.98665 0.80086 0.14694 0.10899-0.07545-0.58473
  -3   3 -16 42.3113 4.15675   1-0.98300 0.79698 0.14788 0.10805-0.11397-0.59015
  -3   3 -17 10.6238 4.92605   1-0.97808 0.79183 0.14867 0.10726-0.15091-0.59716
  -3   3 -18-2.84997 5.61378   1-0.97200 0.78553 0.14932 0.10661-0.18650-0.60552
  -3   3 -19 101.356 8.54807   1-0.96485 0.77815 0.14985 0.10608-0.22092-0.61504
  -3   2 -19 55.4588 5.14339   1-0.97026 0.78357 0.10749 0.06315-0.22192-0.61405
  -3   2 -18 29.6558 3.85732   1-0.97739 0.79092 0.10695 0.06368-0.18750-0.60452
  -3   2 -17 16.3266 5.49509   1-0.98344 0.79720 0.10630 0.06433-0.15190-0.59617
  -3   2 -16 -2.3654 5.57753   1-0.98834 0.80233 0.10551 0.06512-0.11493-0.58919
  -3   2 -15 13.5717 5.27176   1-0.99197 0.80618 0.10457 0.06606-0.07636-0.58381
  -3   2 -14 10.5134 4.68082   1-0.99417 0.80861 0.10344 0.06719-0.03589-0.58033
  -3   2 -13 101.126 6.49349   1-0.99471 0.80938 0.10209 0.06853 0.00683-0.57911
  -3   2 -12 83.8574 5.43125   1-0.99329 0.80818 0.10049 0.07013 0.05225-0.58058
  -3   2 -11 177.036 8.36109   1-0.98948 0.80459 0.09858 0.07204 0.10092-0.58530
  -3   2 -10 7.76946 2.77503   1-0.98265 0.79799 0.09629 0.07433 0.15353-0.59396
  -3   2  -9 20.8406 2.24619   1-0.97192 0.78749 0.09353 0.07709 0.21095-0.60743
  -3   2  -8  198.08  7.6403   1-0.95601 0.77180 0.09017 0.08045 0.27424-0.62678
  -3   2  -7 117.185 5.63176   1-0.93298 0.74900 0.08605 0.08457 0.34471-0.65329
  -3   2  -6 709.812 12.3869   1-0.89995 0.71619 0.08097 0.08965 0.42379-0.68843
  -3   2  -5 122.126 5.56514   1-0.85258 0.66905 0.07465 0.09597 0.51286-0.73354
  -3   2  -4  598.05 10.3027   1-0.78449 0.60119 0.06680 0.10381 0.61250-0.78923
  -3   2  -3 3250.28 22.4434   1-0.68696 0.50388 0.05720 0.11341 0.72091-0.85369
  -3   2  -2 833.492 11.0998   1-0.55015 0.36729 0.04591 0.12470 0.83097-0.91981
  -3   2  -1 944.786 11.5364   1-0.36836 0.18573 0.03374 0.13687 0.92717-0.97206
  -3   2   0 1543.36   14.53   1-0.14998-0.03243 0.02246 0.14814 0.98765-0.98859
  -3   2   1 4203.20 24.1042   1 0.07751-0.25969 0.01418 0.15643 0.99728-0.95427
  -3   2   2 309.878 6.92841   1 0.28073-0.46269 0.00988 0.16073 0.96116-0.87421
  -3   2   3 1125.70 13.2528   1 0.44087-0.62259 0.00897 0.16163 0.89978-0.76888
  -3   2   4  347.68 7.91818   1 0.55754-0.73904 0.01016 0.16044 0.83294-0.65809
  -3   2   5 17.3254 1.72247   1 0.63945-0.82073 0.01236 0.15824 0.77200-0.55320
  -3   2   6 3.53828 2.54785   1 0.69631-0.87736 0.01489 0.15571 0.72115-0.45840
  -3   2   7 3122.83 26.5762   1 0.73576-0.91658 0.01743 0.15317 0.68079-0.37409
  -3   2   8 502.491 11.5181   1 0.76316-0.94375 0.01983 0.15077 0.64982-0.29917
  -3   2   9 36.2396 3.05983   1 0.78208-0.96245 0.02204 0.14855 0.62679-0.23220
  -3   2  10 47.7293 3.48445   1 0.79492-0.97506 0.02407 0.14652 0.61031-0.17177
  -3   2  11 500.608 13.3205   1 0.80326-0.98318 0.02592 0.14467 0.59918-0.11669
  -3   2  12 53.6832 3.65768   1 0.80817-0.98786 0.02762 0.14296 0.59244-0.06600
  -3   2  13 68.8251 5.53588   1 0.81040-0.98987 0.02920 0.14139 0.58930-0.01891
  -3   2  14 14.1039 5.99058   1 0.81047-0.98971 0.03066 0.13993 0.58913 0.02521
  -3   2  15 13.0898 5.01299   1 0.80874-0.98775 0.03203 0.13855 0.59144 0.06684
  -3   2  16-3.77222  5.1221   1 0.80547-0.98426 0.03332 0.13726 0.59583 0.10640
  -3   2  17 2.54285 4.79784   1 0.80085-0.97941 0.03456 0.13602 0.60197 0.14421
  -3   2  18 18.0662 6.77172   1 0.79502-0.97336 0.03574 0.13484 0.60960 0.18053
  -3   2  19 9.60706 3.40156   1 0.78807-0.96619 0.03688 0.13369 0.61851 0.21557
  -3   1  20 12.9861 7.34292   1 0.78402-0.96190-0.00456 0.08984 0.62474 0.25330
  -3   1  19 41.4574 4.09856   1 0.79209-0.97020-0.00566 0.09094 0.61444 0.21965
  -3   1  18 94.1507 7.61556   1 0.79914-0.97747-0.00678 0.09206 0.60520 0.18493
  -3   1  17-1.48772 5.22471   1 0.80511-0.98367-0.00795 0.09323 0.59720 0.14898
  -3   1  16 321.119  13.562   1 0.80990-0.98868-0.00916 0.09445 0.59065 0.11158
  -3   1  15 151.146 10.0279   1 0.81338-0.99239-0.01043 0.09572 0.58581 0.07248
  -3   1  14 49.1139  3.9228   1 0.81538-0.99462-0.01178 0.09707 0.58298 0.03136
  -3   1  13  16.465 2.87835   1 0.81566-0.99512-0.01322 0.09851 0.58256-0.01217
  -3   1  12 813.691 17.2878   1 0.81387-0.99355-0.01476 0.10005 0.58504-0.05860
  -3   1  11 264.037 10.0206   1 0.80952-0.98943-0.01644 0.10173 0.59102-0.10852
  -3   1  10 59.4481 4.29668   1 0.80192-0.98206-0.01826 0.10356 0.60127-0.16272
  -3   1   9 52.3543 3.46212   1 0.79006-0.97042-0.02026 0.10556 0.61675-0.22216
  -3   1   8 52.6758 3.46379   1 0.77243-0.95302-0.02246 0.10775 0.63866-0.28801
  -3   1   7 44.2207 3.14531   1 0.74680-0.92762-0.02485 0.11015 0.66841-0.36171
  -3   1   6  8.7235 1.49305   1 0.70975-0.89079-0.02740 0.11270 0.70756-0.44481
  -3   1   5 145.943 5.18905   1 0.65613-0.83740-0.03000 0.11530 0.75741-0.53861
  -3   1   4  34.389 2.36294   1 0.57841-0.75990-0.03234 0.11764 0.81807-0.64321
  -3   1   3 1042.43  11.705   1 0.46667-0.64839-0.03381 0.11912 0.88617-0.75527
  -3   1   2 107.148 3.78628   1 0.31104-0.49298-0.03334 0.11865 0.95140-0.86444
  -3   1   1 92.1703 3.55998   1 0.10951-0.29168-0.02954 0.11485 0.99410-0.95109
  -3   1   0 203.981 4.93126   1-0.12125-0.06115-0.02160 0.10692 0.99175-0.99269
  -3   1  -1 99.6998 3.71453   1-0.34704 0.16442-0.01034 0.09565 0.93600-0.98089
  -3   1  -2 0.69377 1.38754   1-0.53701 0.35416 0.00209 0.08322 0.84081-0.92964
  -3   1  -3 209.758 5.40426   1-0.68028 0.49721 0.01373 0.07159 0.72932-0.86211
  -3   1  -4 3342.02 22.1852   1-0.78207 0.59877 0.02365 0.06167 0.61872-0.79545
  -3   1  -5 31.4588 2.54184   1-0.85272 0.66920 0.03173 0.05359 0.51702-0.73770
  -3   1  -6  284.26 7.60031   1-0.90158 0.71783 0.03822 0.04710 0.42629-0.69092
  -3   1  -7 1223.03 16.2259   1-0.93545 0.75148 0.04342 0.04190 0.34598-0.65456
  -3   1  -8 6448.67 38.8507   1-0.95895 0.77475 0.04762 0.03771 0.27462-0.62715
  -3   1  -9-2.96718 3.02837   1-0.97513 0.79070 0.05103 0.03430 0.21069-0.60717
  -3   1 -10 347.267 10.5736   1-0.98599 0.80134 0.05383 0.03150 0.15283-0.59325
  -3   1 -11 813.618 16.4222   1-0.99289 0.80801 0.05614 0.02919 0.09991-0.58428
  -3   1 -12  515.47 14.2137   1-0.99674 0.81164 0.05807 0.02727 0.05103-0.57935
  -3   1 -13 7.30484 2.34969   1-0.99817 0.81284 0.05968 0.02566 0.00547-0.57774
  -3   1 -14 303.955 11.8331   1-0.99762 0.81207 0.06102 0.02431-0.03734-0.57888
  -3   1 -15 272.332 12.0392   1-0.99542 0.80964 0.06216 0.02318-0.07786-0.58230
  -3   1 -16 37.5891 3.44097   1-0.99178 0.80577 0.06310 0.02223-0.11646-0.58766
  -3   1 -17 3.48288 5.19462   1-0.98687 0.80064 0.06389 0.02145-0.15343-0.59464
  -3   1 -18 9.12306 5.85417   1-0.98082 0.79436 0.06454 0.02080-0.18901-0.60300
  -3   1 -19 17.9051  7.2371   1-0.97369 0.78701 0.06507 0.02027-0.22340-0.61256
  -3   1 -20 6.82273 5.65073   1-0.96556 0.77865 0.06550 0.01985-0.25678-0.62313
  -3   0 -20 15.4037  6.2532   1-0.96700 0.78010 0.02303-0.02299-0.25869-0.62122
  -3   0 -19-1.14686 5.90382   1-0.97516 0.78848 0.02262-0.02257-0.22537-0.61059
  -3   0 -18 65.7602  5.4627   1-0.98231 0.79586 0.02209-0.02204-0.19102-0.60099
  -3   0 -17-2.95987  4.9822   1-0.98839 0.80217 0.02144-0.02140-0.15548-0.59259
  -3   0 -16 3.19211 5.13903   1-0.99333 0.80734 0.02066-0.02061-0.11853-0.58558
  -3   0 -15-0.42051 4.58723   1-0.99700 0.81123 0.01971-0.01967-0.07994-0.58022
  -3   0 -14  311.74 12.4009   1-0.99924 0.81370 0.01858-0.01854-0.03940-0.57681
  -3   0 -13 1.77377 4.33033   1-0.99982 0.81450 0.01723-0.01719 0.00346-0.57573
  -3   0 -12 5.18927 3.61158   1-0.99841 0.81331 0.01561-0.01558 0.04912-0.57744
  -3   0 -11 2.65877 3.19545   1-0.99456 0.80969 0.01368-0.01364 0.09816-0.58253
  -3   0 -10 57.3527 3.87757   1-0.98763 0.80298 0.01134-0.01131 0.15134-0.59176
  -3   0  -9 0.24201 2.91413   1-0.97666 0.79224 0.00851-0.00848 0.20960-0.60607
  -3   0  -8 160.853 6.61461   1-0.96027 0.77608 0.00505-0.00503 0.27410-0.62663
  -3   0  -7-0.58248 2.53899   1-0.93634 0.75237 0.00079-0.00076 0.34629-0.65487
  -3   0  -6 13.2202 1.61351   1-0.90166 0.71792-0.00452 0.00455 0.42779-0.69242
  -3   0  -5  2.4376 2.25972   1-0.85134 0.66783-0.01118 0.01120 0.52011-0.74079
  -3   0  -4 6004.00 28.8473   1-0.77810 0.59481-0.01950 0.01952 0.62383-0.80056
  -3   0  -3 2.01679 1.58722   1-0.67196 0.48889-0.02973 0.02975 0.73653-0.86931
  -3   0  -2  584.20 8.16333   1-0.52207 0.33923-0.04171 0.04173 0.84919-0.93802
  -3   0  -1 0.78546 1.58315   1-0.32391 0.14129-0.05437 0.05438 0.94285-0.98774
  -3   0   039133.50 237.552   1-0.09119-0.09119-0.06555 0.06557 0.99319-0.99413
  -3   0   1 0.68571 1.52073   1 0.14179-0.32395-0.07307 0.07309 0.98791-0.94490
  -3   0   2 263.662 5.54958   1 0.34054-0.52248-0.07634 0.07636 0.93887-0.85191
  -3   0   3-1.77072 1.69841   1 0.49098-0.67269-0.07639 0.07640 0.87033-0.73942
  -3   0   4 9061.20 35.2139   1 0.59748-0.77897-0.07465 0.07467 0.80146-0.62661
  -3   0   5 0.15155 1.70789   1 0.67090-0.85216-0.07218 0.07219 0.74147-0.52267
  -3   0   6 772.107 11.9082   1 0.72127-0.90230-0.06954 0.06954 0.69286-0.43011
  -3   0   7 3.09125 2.53383   1 0.75593-0.93673-0.06698 0.06699 0.65510-0.34840
  -3   0   8 3536.26 28.3875   1 0.77980-0.96038-0.06461 0.06461 0.62669-0.27604
  -3   0   9  2.6502  2.5611   1 0.79613-0.97648-0.06244 0.06244 0.60599-0.21139
  -3   0  10 50.1712 3.87342   1 0.80702-0.98715-0.06047 0.06047 0.59157-0.15302
  -3   0  11-0.58844 3.19607   1 0.81388-0.99379-0.05868 0.05868 0.58224-0.09974
  -3   0  12 74.5201 5.18694   1 0.81766-0.99734-0.05704 0.05703 0.57707-0.05062
  -3   0  13 0.70683 3.70666   1 0.81901-0.99846-0.05552 0.05552 0.57529-0.00490
  -3   0  14 71.4247 5.42589   1 0.81838-0.99761-0.05411 0.05410 0.57633 0.03802
  -3   0  15 4.60944  4.2113   1 0.81610-0.99510-0.05279 0.05278 0.57969 0.07860
  -3   0  16 9.08921 4.49893   1 0.81238-0.99116-0.05153 0.05153 0.58502 0.11722
  -3   0  17 5.40838 4.79221   1 0.80741-0.98596-0.05034 0.05033 0.59199 0.15420
  -3   0  18 10.6149 3.75292   1 0.80129-0.97961-0.04920 0.04918 0.60037 0.18977
  -3   0  19 2.83324 4.12526   1 0.79411-0.97221-0.04809 0.04807 0.60994 0.22414
  -3   0  20    0.00 6.50142   1 0.78594-0.96381-0.04701 0.04699 0.62055 0.25748
  -3  -1  20 12.8725 6.63034   1 0.78583-0.96369-0.08935 0.00404 0.61600 0.26204
  -3  -1  19 29.8698 4.17258   1 0.79413-0.97222-0.09041 0.00511 0.60507 0.22902
  -3  -1  18 78.4795 6.98129   1 0.80145-0.97977-0.09151 0.00620 0.59514 0.19500
  -3  -1  17 11.3061  4.3135   1 0.80774-0.98629-0.09263 0.00733 0.58637 0.15982
  -3  -1  16  326.95  13.725   1 0.81292-0.99169-0.09380 0.00850 0.57895 0.12329
  -3  -1  15 165.352 9.94902   1 0.81688-0.99587-0.09503 0.00973 0.57313 0.08516
  -3  -1  14 54.2868 4.40968   1 0.81946-0.99868-0.09633 0.01103 0.56921 0.04514
  -3  -1  13 15.6113 2.68652   1 0.82045-0.99989-0.09771 0.01241 0.56753 0.00286
  -3  -1  12 820.866 17.4538   1 0.81955-0.99922-0.09920 0.01390 0.56857-0.04213
  -3  -1  11 271.509 9.86639   1 0.81634-0.99624-0.10081 0.01551 0.57291-0.09041
  -3  -1  10 54.2569 4.18262   1 0.81021-0.99034-0.10257 0.01727 0.58126-0.14271
  -3  -1   9 57.5903 4.44638   1 0.80028-0.98063-0.10450 0.01921 0.59456-0.19996
  -3  -1   8 45.9081 3.73652   1 0.78524-0.96581-0.10663 0.02134 0.61398-0.26333
  -3  -1   7  48.441 3.09828   1 0.76309-0.94389-0.10898 0.02369 0.64096-0.33425
  -3  -1   6  10.059 1.48699   1 0.73080-0.91183-0.11153 0.02624 0.67717-0.41442
  -3  -1   5  136.49  5.2342   1 0.68368-0.86493-0.11421 0.02892 0.72430-0.50549
  -3  -1   4 35.3022 2.39929   1 0.61463-0.79611-0.11679 0.03150 0.78328-0.60842
  -3  -1   3 1020.00 11.5427   1 0.51362-0.69532-0.11876 0.03348 0.85240-0.72149
  -3  -1   2 107.238 3.83055   1 0.36899-0.55091-0.11912 0.03384 0.92366-0.83670
  -3  -1   1 99.4774 3.65876   1 0.17407-0.35623-0.11641 0.03113 0.97872-0.93570
  -3  -1   0 203.346 4.92043   1-0.05999-0.12239-0.10936 0.02408 0.99187-0.99281
  -3  -1  -1 106.759 3.73163   1-0.29901 0.11641-0.09833 0.01305 0.94762-0.99251
  -3  -1  -2 0.34379 1.62471   1-0.50535 0.32252-0.08548 0.00020 0.85606-0.94490
  -3  -1  -3  194.15 5.21941   1-0.66200 0.47894-0.07317-0.01210 0.74251-0.87529
  -3  -1  -4 3282.79  21.903   1-0.77259 0.58931-0.06263-0.02264 0.62783-0.80455
  -3  -1  -5 37.0832 2.62742   1-0.84844 0.66493-0.05407-0.03120 0.52215-0.74283
  -3  -1  -6 269.183 7.35856   1-0.90019 0.71646-0.04726-0.03801 0.42828-0.69290
  -3  -1  -7 1178.01 15.7589   1-0.93563 0.75168-0.04185-0.04342 0.34566-0.65424
  -3  -1  -8 6295.52 38.3413   1-0.95995 0.77577-0.03751-0.04775 0.27270-0.62522
  -3  -1  -9 0.98032 2.92047   1-0.97652 0.79211-0.03401-0.05125 0.20768-0.60415
  -3  -1 -10 325.015  10.187   1-0.98755 0.80292-0.03116-0.05410 0.14909-0.58951
  -3  -1 -11 765.728 16.1666   1-0.99449 0.80962-0.02881-0.05645 0.09570-0.58007
  -3  -1 -12 529.547 14.1233   1-0.99830 0.81321-0.02687-0.05839 0.04653-0.57485
  -3  -1 -13 3.56112 4.41923   1-0.99966 0.81435-0.02525-0.06000 0.00082-0.57308
  -3  -1 -14 312.153  12.207   1-0.99903 0.81349-0.02390-0.06135-0.04206-0.57415
  -3  -1 -15 280.882 12.3853   1-0.99673 0.81097-0.02277-0.06248-0.08258-0.57758
  -3  -1 -16 32.3936 3.30058   1-0.99300 0.80701-0.02183-0.06342-0.12114-0.58297
  -3  -1 -17-1.47952 5.46955   1-0.98801 0.80179-0.02105-0.06420-0.15803-0.59003
  -3  -1 -18 15.9587 3.27919   1-0.98186 0.79542-0.02041-0.06484-0.19352-0.59849
  -3  -1 -19  10.305 7.01166   1-0.97466 0.78799-0.01989-0.06536-0.22780-0.60816
  -3  -1 -20 3.68893  6.2094   1-0.96646 0.77956-0.01948-0.06577-0.26105-0.61886
  -2  -1 -20-1.81253 6.19096   1-0.94895 0.82286-0.01507-0.07018-0.31992-0.55967
  -2  -1 -19 3.37074 5.67379   1-0.95831 0.83244-0.01520-0.07005-0.29024-0.54540
  -2  -1 -18 47.2487 4.38764   1-0.96685 0.84121-0.01541-0.06984-0.25983-0.53187
  -2  -1 -17 23.9517  3.3604   1-0.97457 0.84915-0.01571-0.06954-0.22855-0.51920
  -2  -1 -16 25.6744 3.59561   1-0.98142 0.85622-0.01612-0.06914-0.19623-0.50756
  -2  -1 -15-2.45977 5.31372   1-0.98736 0.86239-0.01664-0.06862-0.16270-0.49715
  -2  -1 -14 98.2401 7.79609   1-0.99230 0.86756-0.01730-0.06796-0.12769-0.48821
  -2  -1 -13  7.2346 3.91282   1-0.99615 0.87163-0.01812-0.06714-0.09088-0.48107
  -2  -1 -12 49.4802 3.85727   1-0.99872 0.87443-0.01914-0.06613-0.05187-0.47613
  -2  -1 -11  78.162 6.03788   1-0.99978 0.87571-0.02040-0.06487-0.01009-0.47396
  -2  -1 -10 3.09299 2.75201   1-0.99894 0.87510-0.02196-0.06330 0.03518-0.47529
  -2  -1  -9 7.87263 3.03672   1-0.99565 0.87203-0.02393-0.06134 0.08496-0.48111
  -2  -1  -8  230.16 7.65282   1-0.98897 0.86558-0.02641-0.05886 0.14064-0.49285
  -2  -1  -7 1239.17  15.561   1-0.97741 0.85425-0.02962-0.05565 0.20423-0.51249
  -2  -1  -6 108.847 4.65293   1-0.95837 0.83544-0.03383-0.05144 0.27857-0.54288
  -2  -1  -5  332.32 7.17811   1-0.92720 0.80449-0.03951-0.04577 0.36770-0.58807
  -2  -1  -4 1807.94 15.0377   1-0.87515 0.75266-0.04735-0.03793 0.47703-0.65344
  -2  -1  -3 8000.82 29.0534   1-0.78553 0.66327-0.05839-0.02689 0.61202-0.74448
  -2  -1  -212164.30 128.604   1-0.62857 0.50654-0.07371-0.01157 0.77101-0.85953
  -2  -1  -1 1717.24 11.8918   1-0.36758 0.24577-0.09276 0.00748 0.92345-0.96802
  -2  -1   0 530.099 6.51841   1-0.01346-0.10813-0.11012 0.02484 0.99375-0.99437
  -2  -1   1 3146.87 15.9604   1 0.32459-0.44595-0.11866 0.03337 0.94005-0.89672
  -2  -1   212775.30 131.137   1 0.55743-0.67856-0.11890 0.03362 0.82453-0.73725
  -2  -1   3 4.62866 1.58349   1 0.69402-0.81492-0.11564 0.03035 0.71418-0.58296
  -2  -1   4 6388.63 27.9863   1 0.77196-0.89264-0.11173 0.02644 0.62974-0.45457
  -2  -1   5 1506.32 14.7829   1 0.81754-0.93800-0.10815 0.02286 0.56983-0.35071
  -2  -1   6 1532.51 16.0383   1 0.84500-0.96523-0.10508 0.01979 0.52870-0.26563
  -2  -1   7 192.843 6.36646   1 0.86179-0.98179-0.10249 0.01719 0.50124-0.19423
  -2  -1   8 79.2826 4.70943   1 0.87192-0.99170-0.10029 0.01499 0.48375-0.13279
  -2  -1   9 46.4734 3.27165   1 0.87765-0.99721-0.09839 0.01310 0.47361-0.07869
  -2  -1  10   16.19 2.14496   1 0.88030-0.99962-0.09674 0.01144 0.46899-0.03013
  -2  -1  11 140.529 7.04892   1 0.88066-0.99976-0.09528 0.00998 0.46860 0.01421
  -2  -1  12 24.1253 2.40663   1 0.87926-0.99814-0.09396 0.00866 0.47151 0.05526
  -2  -1  13 27.8339 3.05423   1 0.87643-0.99508-0.09276 0.00745 0.47702 0.09369
  -2  -1  14 47.8747 4.42295   1 0.87239-0.99081-0.09164 0.00634 0.48464 0.13002
  -2  -1  15 73.8225 4.96294   1 0.86728-0.98548-0.09060 0.00529 0.49397 0.16464
  -2  -1  16 37.6074 3.84387   1 0.86122-0.97919-0.08961 0.00430 0.50470 0.19785
  -2  -1  17 25.3417 3.40995   1 0.85427-0.97202-0.08867 0.00336 0.51661 0.22989
  -2  -1  18 16.1194  3.5648   1 0.84648-0.96400-0.08775 0.00244 0.52950 0.26095
  -2  -1  19   18.50 6.36728   1 0.83787-0.95516-0.08686 0.00155 0.54323 0.29117
  -2  -1  20 4.22073 5.15171   1 0.82846-0.94553-0.08598 0.00067 0.55767 0.32068
  -2   0  20 52.3032 4.55227   1 0.82891-0.94599-0.04364 0.04361 0.56194 0.31641
  -2   0  19 5.00845 4.81938   1 0.83823-0.95554-0.04453 0.04451 0.54780 0.28660
  -2   0  18 54.6768 4.41721   1 0.84675-0.96427-0.04544 0.04542 0.53440 0.25604
  -2   0  17-5.24683 4.69775   1 0.85443-0.97218-0.04637 0.04636 0.52189 0.22461
  -2   0  16 152.656 9.68845   1 0.86125-0.97923-0.04734 0.04733 0.51040 0.19215
  -2   0  15    0.00 5.05422   1 0.86715-0.98536-0.04836 0.04834 0.50014 0.15846
  -2   0  14 683.517 17.0532   1 0.87207-0.99050-0.04943 0.04942 0.49137 0.12329
  -2   0  13 0.33911 3.82161   1 0.87587-0.99453-0.05057 0.05056 0.48438 0.08632
  -2   0  12 979.392 18.5327   1 0.87841-0.99729-0.05181 0.05180 0.47961 0.04715
  -2   0  11 5.87213 2.78224   1 0.87943-0.99854-0.05317 0.05317 0.47757 0.00524
  -2   0  10 386.431 10.4475   1 0.87856-0.99789-0.05469 0.05468 0.47901-0.04015
  -2   0   9 0.67636 2.61952   1 0.87524-0.99480-0.05640 0.05639 0.48489-0.08998
  -2   0   8 656.719 11.9577   1 0.86857-0.98836-0.05835 0.05835 0.49658-0.14561
  -2   0   7-1.40797 2.14109   1 0.85710-0.97711-0.06063 0.06063 0.51598-0.20897
  -2   0   6 122.547 4.62786   1 0.83831-0.95855-0.06330 0.06330 0.54581-0.28274
  -2   0   5-0.91857 1.50193   1 0.80779-0.92825-0.06643 0.06644 0.58987-0.37075
  -2   0   4 2922.30 18.2216   1 0.75734-0.87802-0.07004 0.07005 0.65315-0.47798
  -2   0   3-0.09258 1.67931   1 0.67157-0.79248-0.07384 0.07385 0.74070-0.60948
  -2   0   2 3641.31 16.8568   1 0.52333-0.64447-0.07666 0.07667 0.85136-0.76409
  -2   0   1 2.25785 1.15785   1 0.27812-0.39948-0.07540 0.07541 0.95900-0.91568
  -2   0   0 234.985 4.69845   1-0.06080-0.06080-0.06571 0.06572 0.99566-0.99629
  -2   0  -1  11.193 1.09881   1-0.39916 0.27735-0.04820 0.04821 0.91355-0.95812
  -2   0  -2  21.819 1.49494   1-0.64352 0.52148-0.02984 0.02985 0.76153-0.85005
  -2   0  -3 8.69466 1.01423   1-0.79131 0.66904-0.01519 0.01521 0.60715-0.73962
  -2   0  -4 8.47216 0.99095   1-0.87698 0.75448-0.00456 0.00458 0.47600-0.65242
  -2   0  -5 4.48227 1.69853   1-0.92749 0.80477 0.00306-0.00304 0.36907-0.58944
  -2   0  -6 5543.82  29.651   1-0.95812 0.83518 0.00863-0.00860 0.28130-0.54561
  -2   0  -7 1.76672 2.27626   1-0.97703 0.85386 0.01279-0.01276 0.20769-0.51595
  -2   0  -8 1482.69 17.7615   1-0.98863 0.86523 0.01597-0.01594 0.14446-0.49667
  -2   0  -9-3.16664 2.96643   1-0.99540 0.87178 0.01845-0.01842 0.08891-0.48507
  -2   0 -10 93.4881 5.76178   1-0.99881 0.87496 0.02042-0.02039 0.03915-0.47926
  -2   0 -11-3.36521 3.22195   1-0.99976 0.87569 0.02199-0.02196-0.00618-0.47788
  -2   0 -12 461.161 13.1165   1-0.99881 0.87451 0.02326-0.02323-0.04805-0.47996
  -2   0 -13 2.03991 3.72435   1-0.99633 0.87181 0.02429-0.02426-0.08719-0.48477
  -2   0 -14 365.309 12.8436   1-0.99258 0.86782 0.02513-0.02509-0.12413-0.49178
  -2   0 -15-9.32949 4.88443   1-0.98770 0.86273 0.02580-0.02576-0.15927-0.50058
  -2   0 -16 175.944 10.5555   1-0.98184 0.85663 0.02633-0.02629-0.19295-0.51085
  -2   0 -17-1.43417 5.03665   1-0.97505 0.84962 0.02674-0.02671-0.22540-0.52235
  -2   0 -18 323.617 14.4564   1-0.96739 0.84174 0.02706-0.02702-0.25681-0.53488
  -2   0 -19 3.34603 5.63222   1-0.95890 0.83302 0.02728-0.02724-0.28736-0.54829
  -2   0 -20 10.8024 6.06105   1-0.94960 0.82349 0.02742-0.02738-0.31716-0.56244
  -2   1 -20 7.85469 5.76377   1-0.94822 0.82211 0.06985 0.01549-0.31471-0.56488
  -2   1 -19 8.42684 5.24002   1-0.95751 0.83162 0.06970 0.01563-0.28480-0.55085
  -2   1 -18 41.8637 4.60573   1-0.96597 0.84031 0.06947 0.01586-0.25414-0.53756
  -2   1 -17  26.043 3.43288   1-0.97359 0.84815 0.06915 0.01618-0.22261-0.52514
  -2   1 -16 35.4692 3.42623   1-0.98034 0.85513 0.06873 0.01661-0.19005-0.51375
  -2   1 -15 4.91955 4.60182   1-0.98616 0.86117 0.06818 0.01715-0.15626-0.50359
  -2   1 -14  94.608 6.32373   1-0.99097 0.86621 0.06750 0.01783-0.12100-0.49490
  -2   1 -13 5.51207 4.01758   1-0.99466 0.87013 0.06666 0.01867-0.08396-0.48799
  -2   1 -12 45.8674 4.24601   1-0.99706 0.87276 0.06562 0.01970-0.04474-0.48327
  -2   1 -11  87.861 5.98372   1-0.99793 0.87385 0.06434 0.02098-0.00281-0.48125
  -2   1 -10-2.31974 3.12504   1-0.99690 0.87304 0.06276 0.02256 0.04252-0.48263
  -2   1  -9 5.09405 3.14087   1-0.99340 0.86977 0.06080 0.02452 0.09221-0.48837
  -2   1  -8 214.272 7.26141   1-0.98657 0.86316 0.05833 0.02699 0.14754-0.49976
  -2   1  -7 1261.68 15.6028   1-0.97498 0.85180 0.05518 0.03014 0.21034-0.51861
  -2   1  -6 98.8934 4.58035   1-0.95625 0.83330 0.05108 0.03424 0.28315-0.54747
  -2   1  -5 348.558 7.24663   1-0.92620 0.80347 0.04563 0.03969 0.36951-0.58988
  -2   1  -4 1898.06 15.4166   1-0.87724 0.75473 0.03823 0.04709 0.47403-0.65045
  -2   1  -3 8271.88 29.5047   1-0.79536 0.67308 0.02800 0.05731 0.60140-0.73387
  -2   1  -212233.90 128.687   1-0.65612 0.53407 0.01400 0.07131 0.75115-0.83967
  -2   1  -1 1793.17 12.0936   1-0.42741 0.30559-0.00365 0.08895 0.90184-0.94642
  -2   1   0 536.072 6.54803   1-0.10555-0.01605-0.02113 0.10644 0.99364-0.99426
  -2   1   1 3179.67   16.01   1 0.23113-0.35250-0.03183 0.11714 0.97358-0.93026
  -2   1   3 5.37806 0.89187   1 0.64638-0.76730-0.03183 0.11713 0.76566-0.63444
  -2   1   4 6439.12 28.0703   1 0.74016-0.86085-0.02819 0.11349 0.67564-0.50047
  -2   1   5 1534.12 14.8857   1 0.79570-0.91617-0.02458 0.10988 0.60927-0.39016
  -2   1   6 1562.89 16.2789   1 0.82944-0.94969-0.02139 0.10669 0.56244-0.29937
  -2   1   7 183.365  6.3873   1 0.85032-0.97034-0.01865 0.10395 0.53030-0.22329
  -2   1   8 89.5791 4.92941   1 0.86320-0.98300-0.01631 0.10161 0.50902-0.15806
  -2   1   9 48.9356  3.4341   1 0.87085-0.99041-0.01429 0.09958 0.49582-0.10091
  -2   1  10 26.7263 2.10873   1 0.87487-0.99421-0.01253 0.09782 0.48869-0.04984
  -2   1  11 152.761 7.48867   1 0.87625-0.99536-0.01097 0.09626 0.48623-0.00343
  -2   1  12 22.0366 2.53465   1 0.87562-0.99451-0.00957 0.09486 0.48741 0.03935
  -2   1  13 33.5037 3.40608   1 0.87338-0.99204-0.00829 0.09358 0.49146 0.07925
  -2   1  14 51.3667 3.96242   1 0.86980-0.98824-0.00712 0.09240 0.49782 0.11684
  -2   1  15  74.436  5.9174   1 0.86507-0.98328-0.00602 0.09130 0.50605 0.15255
  -2   1  16 37.6074 3.52247   1 0.85931-0.97730-0.00498 0.09026 0.51584 0.18671
  -2   1  17 24.7001 3.41748   1 0.85261-0.97037-0.00399 0.08927 0.52691 0.21959
  -2   1  18 16.1194 5.71978   1 0.84502-0.96255-0.00303 0.08831 0.53906 0.25138
  -2   1  19 9.90407 3.35845   1 0.83658-0.95389-0.00210 0.08738 0.55213 0.28227
  -2   1  20 3.01481 5.68833   1 0.82732-0.94441-0.00119 0.08646 0.56597 0.31237
  -2   2  20 12.9178 6.30326   1 0.82369-0.94079 0.04135 0.12922 0.56974 0.30860
  -2   2  19 35.5215  4.2874   1 0.83291-0.95023 0.04042 0.13015 0.55619 0.27820
  -2   2  18 3.72701 6.00018   1 0.84129-0.95884 0.03948 0.13110 0.54344 0.24700
  -2   2  17 179.734 11.8917   1 0.84880-0.96657 0.03850 0.13207 0.53165 0.21484
  -2   2  16 15.3827 3.13983   1 0.85540-0.97340 0.03749 0.13309 0.52098 0.18156
  -2   2  15 30.0945  3.4903   1 0.86103-0.97925 0.03642 0.13415 0.51166 0.14694
  -2   2  14 142.233 9.22909   1 0.86559-0.98403 0.03530 0.13528 0.50395 0.11070
  -2   2  13 1241.82 22.2234   1 0.86894-0.98761 0.03409 0.13649 0.49819 0.07251
  -2   2  12 51.0351 4.18315   1 0.87088-0.98978 0.03278 0.13781 0.49486 0.03190
  -2   2  11 19.2226 2.36744   1 0.87112-0.99025 0.03134 0.13925 0.49452-0.01172
  -2   2  10 676.351  14.186   1 0.86922-0.98857 0.02973 0.14086 0.49799-0.05913
  -2   2   9 164.475  7.2019   1 0.86448-0.98405 0.02792 0.14267 0.50633-0.11142
  -2   2   8 22.7879  2.0014   1 0.85582-0.97562 0.02584 0.14475 0.52101-0.17006
  -2   2   7 44.3333 3.09154   1 0.84147-0.96150 0.02344 0.14715 0.54411-0.23710
  -2   2   6 1246.39 15.3411   1 0.81841-0.93866 0.02064 0.14995 0.57846-0.31540
  -2   2   5 136.764 5.12665   1 0.78130-0.90178 0.01741 0.15318 0.62791-0.40880
  -2   2   4 3075.64 21.3616   1 0.72049-0.84119 0.01383 0.15676 0.69702-0.52185
  -2   2   3 699.992 9.78651   1 0.61862-0.73955 0.01040 0.16020 0.78878-0.65757
  -2   2   2 3340.54 20.1002   1 0.44822-0.56938 0.00868 0.16191 0.89617-0.80890
  -2   2   1 4024.22 21.4139   1 0.18424-0.30562 0.01202 0.15858 0.98374-0.94042
  -2   2   0 2979.51 18.1818   1-0.14742 0.02582 0.02356 0.14704 0.98802-0.98865
  -2   2  -1 2792.09 17.8242   1-0.45244 0.33061 0.04088 0.12972 0.88852-0.93310
  -2   2  -2  663.64 9.05501   1-0.66645 0.54440 0.05780 0.11280 0.73987-0.82840
  -2   2  -3 1731.70  15.232   1-0.79769 0.67541 0.07118 0.09943 0.59475-0.72723
  -2   2  -4 51.0101 3.21564   1-0.87592 0.75341 0.08101 0.08959 0.47110-0.64753
  -2   2  -5 735.028 11.2665   1-0.92333 0.80060 0.08819 0.08242 0.36901-0.58938
  -2   2  -6  605.30 10.9058   1-0.95275 0.82979 0.09352 0.07709 0.28413-0.54845
  -2   2  -7 167.762 6.45741   1-0.97125 0.84807 0.09755 0.07306 0.21219-0.52046
  -2   2  -8 29.9294 2.36544   1-0.98279 0.85938 0.10067 0.06994 0.14989-0.50211
  -2   2  -9 361.306 9.99963   1-0.98965 0.86601 0.10312 0.06749 0.09482-0.49099
  -2   2 -10 72.5354 5.39897   1-0.99320 0.86933 0.10508 0.06553 0.04527-0.48538
  -2   2 -11 6.59077 3.49368   1-0.99429 0.87020 0.10666 0.06396-0.00002-0.48404
  -2   2 -12 55.4948 3.71303   1-0.99348 0.86917 0.10794 0.06268-0.04196-0.48605
  -2   2 -13 574.855  15.329   1-0.99113 0.86659 0.10899 0.06164-0.08123-0.49073
  -2   2 -14 2.33724 4.04822   1-0.98749 0.86272 0.10983 0.06079-0.11834-0.49757
  -2   2 -15 33.5479  3.3594   1-0.98271 0.85772 0.11052 0.06010-0.15368-0.50618
  -2   2 -16 5.49524 5.01645   1-0.97692 0.85170 0.11107 0.05956-0.18756-0.51625
  -2   2 -17 244.449 12.9038   1-0.97019 0.84474 0.11150 0.05913-0.22021-0.52754
  -2   2 -18 2.66793 4.30192   1-0.96258 0.83691 0.11183 0.05880-0.25184-0.53986
  -2   2 -19 12.6306 6.39312   1-0.95412 0.82823 0.11207 0.05856-0.28259-0.55306
  -2   2 -20 7.39665 7.24092   1-0.94484 0.81872 0.11222 0.05841-0.31260-0.56700
  -2   3 -19 11.2971 7.45009   1-0.94873 0.82283 0.15438 0.10155-0.28075-0.55490
  -2   3 -18 8.31391 4.80004   1-0.95721 0.83153 0.15414 0.10179-0.24992-0.54179
  -2   3 -17 1.03146  4.7827   1-0.96483 0.83938 0.15380 0.10212-0.21822-0.52954
  -2   3 -16 88.4641 7.09106   1-0.97156 0.84633 0.15337 0.10255-0.18549-0.51832
  -2   3 -15 7.55155 4.32961   1-0.97735 0.85235 0.15281 0.10311-0.15155-0.50832
  -2   3 -14-4.93472 5.33011   1-0.98211 0.85734 0.15212 0.10380-0.11615-0.49976
  -2   3 -13 39.3988 3.45316   1-0.98574 0.86119 0.15127 0.10465-0.07901-0.49295
  -2   3 -12 195.982 9.33529   1-0.98806 0.86374 0.15023 0.10569-0.03973-0.48828
  -2   3 -11  58.977 4.73538   1-0.98883 0.86474 0.14894 0.10697 0.00218-0.48624
  -2   3 -10 4.74912 2.78442   1-0.98770 0.86383 0.14737 0.10854 0.04737-0.48749
  -2   3  -9 939.116 16.8233   1-0.98413 0.86049 0.14542 0.11049 0.09674-0.49291
  -2   3  -8  50.952 3.62517   1-0.97729 0.85387 0.14299 0.11292 0.15147-0.50369
  -2   3  -7 425.837 10.2919   1-0.96584 0.84265 0.13992 0.11599 0.21320-0.52148
  -2   3  -6 24.9191 2.06032   1-0.94761 0.82464 0.13595 0.11995 0.28421-0.54853
  -2   3  -5 390.502 9.15085   1-0.91887 0.79613 0.13076 0.12515 0.36756-0.58794
  -2   3  -4 494.605 9.77133   1-0.87303 0.75051 0.12380 0.13210 0.46722-0.64365
  -2   3  -3 291.305 7.34664   1-0.79831 0.67602 0.11435 0.14155 0.58719-0.71967
  -2   3  -2 502.724 9.17746   1-0.67458 0.55252 0.10158 0.15432 0.72771-0.81624
  -2   3  -1 3436.35 23.0897   1-0.47436 0.35252 0.08538 0.17052 0.87373-0.91831
  -2   3   0 14.6368 1.23752   1-0.18624 0.06462 0.06835 0.18755 0.97915-0.97979
  -2   3   1 1569.97 15.6977   1 0.13801-0.25940 0.05614 0.19976 0.98953-0.94622
  -2   3   2 236.678 6.37453   1 0.40803-0.52919 0.05179 0.20410 0.91358-0.82632
  -2   3   3 299.203  7.4497   1 0.58848-0.70942 0.05287 0.20302 0.80979-0.67858
  -2   3   4 39.7971 3.01509   1 0.69842-0.81913 0.05604 0.19985 0.71706-0.54190
  -2   3   5 295.951 8.01458   1 0.76463-0.88512 0.05956 0.19633 0.64562-0.42651
  -2   3   6 26.7828 2.14367   1 0.80522-0.92548 0.06281 0.19308 0.59376-0.33070
  -2   3   7 3.88028 2.48994   1 0.83055-0.95059 0.06565 0.19023 0.55730-0.25030
  -2   3   8 8.96893 1.73802   1 0.84642-0.96623 0.06811 0.18778 0.53246-0.18151
  -2   3   9 317.979 9.85167   1 0.85613-0.97571 0.07024 0.18565 0.51634-0.12144
  -2   3  10 12.2392 2.15796   1 0.86161-0.98097 0.07210 0.18378 0.50683-0.06798
  -2   3  11 27.7013 2.73318   1 0.86405-0.98318 0.07375 0.18213 0.50239-0.01959
  -2   3  12  86.047 6.69178   1 0.86420-0.98311 0.07523 0.18065 0.50190 0.02484
  -2   3  13 41.3288 3.20985   1 0.86255-0.98123 0.07657 0.17930 0.50455 0.06615
  -2   3  14 128.425 9.27506   1 0.85942-0.97787 0.07781 0.17806 0.50971 0.10493
  -2   3  15 5.31904 4.34298   1 0.85502-0.97325 0.07896 0.17691 0.51691 0.14168
  -2   3  16  10.516  4.6344   1 0.84952-0.96752 0.08005 0.17582 0.52579 0.17675
  -2   3  17 103.959 7.49341   1 0.84300-0.96078 0.08109 0.17478 0.53607 0.21042
  -2   3  18 68.7707 4.88846   1 0.83555-0.95311 0.08209 0.17378 0.54751 0.24293
  -2   3  19 3.56043 5.81417   1 0.82721-0.94454 0.08305 0.17281 0.55994 0.27444
  -2   4  18-8.14623 6.15797   1 0.82777-0.94533 0.12480 0.21636 0.55123 0.23921
  -2   4  17 32.4401  3.9164   1 0.83518-0.95297 0.12378 0.21738 0.54012 0.20637
  -2   4  16 38.3886 3.86008   1 0.84163-0.95964 0.12272 0.21844 0.53023 0.17231
  -2   4  15-1.89148 4.82236   1 0.84703-0.96526 0.12161 0.21956 0.52177 0.13682
  -2   4  14 62.8137 5.31591   1 0.85127-0.96973 0.12043 0.22074 0.51506 0.09958
  -2   4  13 384.633 14.1007   1 0.85419-0.97288 0.11916 0.22201 0.51047 0.06022
  -2   4  12  389.93 13.4738   1 0.85556-0.97447 0.11778 0.22339 0.50849 0.01825
  -2   4  11 118.882 7.75173   1 0.85501-0.97415 0.11627 0.22490 0.50976-0.02697
  -2   4  10 291.207 10.8214   1 0.85203-0.97140 0.11458 0.22659 0.51514-0.07630
  -2   4   9 258.031 9.83341   1 0.84579-0.96539 0.11267 0.22850 0.52579-0.13089
  -2   4   8 11.6411 2.19319   1 0.83501-0.95483 0.11050 0.23068 0.54328-0.19233
  -2   4   7 119.794  6.2635   1 0.81757-0.93762 0.10799 0.23319 0.56978-0.26278
  -2   4   6 150.656 6.88884   1 0.78989-0.91016 0.10511 0.23607 0.60820-0.34515
  -2   4   5 153.614 6.79861   1 0.74572-0.86622 0.10186 0.23932 0.66223-0.44313
  -2   4   4 109.388  5.6034   1 0.67403-0.79475 0.09844 0.24274 0.73556-0.56040
  -2   4   3 864.722 13.7981   1 0.55617-0.67711 0.09558 0.24560 0.82839-0.69718
  -2   4   2  7.6316 2.66433   1 0.36665-0.48782 0.09519 0.24600 0.92734-0.84008
  -2   4   1 2377.88 22.1022   1 0.09296-0.21436 0.10049 0.24070 0.99105-0.94773
  -2   4   0 258.547 7.65007   1-0.22186 0.10024 0.11320 0.22799 0.96733-0.96797
  -2   4  -1  219.65 7.17204   1-0.49328 0.37143 0.12985 0.21134 0.85758-0.90217
  -2   4  -2 240.213 7.56683   1-0.68055 0.55848 0.14533 0.19587 0.71464-0.80318
  -2   4  -3 357.268 9.23415   1-0.79721 0.67491 0.15751 0.18368 0.57871-0.71119
  -2   4  -4 177.479  6.8732   1-0.86853 0.74600 0.16659 0.17461 0.46236-0.63879
  -2   4  -5 41.7815 3.51516   1-0.91280 0.79005 0.17332 0.16788 0.36516-0.58553
  -2   4  -6 137.583 6.54695   1-0.94082 0.81784 0.17838 0.16282 0.28338-0.54771
  -2   4  -7 117.384 6.51752   1-0.95872 0.83552 0.18227 0.15894 0.21338-0.52165
  -2   4  -8  326.34 10.4344   1-0.97003 0.84661 0.18530 0.15591 0.15227-0.50450
  -2   4  -9 178.405 8.58471   1-0.97683 0.85318 0.18770 0.15351 0.09794-0.49411
  -2   4 -10 1.31748  3.6677   1-0.98039 0.85652 0.18963 0.15158 0.04882-0.48894
  -2   4 -11  26.239 2.89514   1-0.98153 0.85742 0.19120 0.15001 0.00376-0.48783
  -2   4 -12 180.881 9.48657   1-0.98076 0.85643 0.19247 0.14874-0.03808-0.48994
  -2   4 -13 250.398 11.5813   1-0.97845 0.85389 0.19351 0.14770-0.07732-0.49464
  -2   4 -14 42.5031 3.84918   1-0.97482 0.85004 0.19437 0.14685-0.11447-0.50145
  -2   4 -15 1.42148 5.50538   1-0.97005 0.84504 0.19506 0.14616-0.14989-0.50998
  -2   4 -16 5.08356  4.7688   1-0.96424 0.83901 0.19561 0.14560-0.18387-0.51995
  -2   4 -17 75.9949 5.87363   1-0.95748 0.83202 0.19605 0.14517-0.21665-0.53112
  -2   4 -18 0.58301  6.2521   1-0.94982 0.82414 0.19639 0.14483-0.24840-0.54331
  -2   5 -17 17.4544 3.49087   1-0.94811 0.82264 0.23825 0.18826-0.21552-0.53224
  -2   5 -16 7.09442 4.66267   1-0.95492 0.82968 0.23781 0.18870-0.18272-0.52110
  -2   5 -15 23.0187 3.45676   1-0.96077 0.83575 0.23726 0.18925-0.14873-0.51114
  -2   5 -14 40.5785 3.78056   1-0.96558 0.84079 0.23657 0.18994-0.11331-0.50260
  -2   5 -13-5.83666 4.64422   1-0.96923 0.84467 0.23572 0.19079-0.07620-0.49577
  -2   5 -12 2.94424 4.01232   1-0.97157 0.84723 0.23468 0.19183-0.03702-0.49101
  -2   5 -11 25.8862  3.1012   1-0.97235 0.84824 0.23341 0.19309 0.00470-0.48878
  -2   5 -10 182.282 9.33183   1-0.97124 0.84735 0.23186 0.19464 0.04957-0.48969
  -2   5  -9 46.2554 3.67246   1-0.96772 0.84406 0.22995 0.19655 0.09840-0.49457
  -2   5  -8 164.037 8.14953   1-0.96100 0.83757 0.22758 0.19892 0.15228-0.50450
  -2   5  -7 60.2242 4.49854   1-0.94987 0.82666 0.22461 0.20189 0.21268-0.52096
  -2   5  -6 378.097  11.236   1-0.93233 0.80935 0.22081 0.20569 0.28162-0.54595
  -2   5  -5 -0.5557 2.77852   1-0.90507 0.78232 0.21588 0.21061 0.36177-0.58215
  -2   5  -4 20.9298 2.35309   1-0.86239 0.73986 0.20938 0.21712 0.45651-0.63294
  -2   5  -3  53.907  3.9435   1-0.79437 0.67206 0.20067 0.22582 0.56926-0.70175
  -2   5  -2 262.389  8.6566   1-0.68440 0.56232 0.18905 0.23744 0.70066-0.78919
  -2   5  -1 36.8622 2.87115   1-0.50928 0.38742 0.17429 0.25220 0.84014-0.88473
  -2   5   0 226.003 8.01081   1-0.25422 0.13259 0.15810 0.26839 0.95282-0.95346
  -2   5   1 81.5597 5.22284   1 0.04953-0.17094 0.14505 0.28144 0.98842-0.94511
  -2   5   2 59.9383 4.65889   1 0.32454-0.44572 0.13887 0.28762 0.93727-0.85001
  -2   5   3 102.071 5.97062   1 0.52193-0.64289 0.13855 0.28793 0.84432-0.71311
  -2   5   4 220.039 8.51221   1 0.64743-0.76816 0.14105 0.28543 0.75226-0.57710
  -2   5   5 51.0546 4.05272   1 0.72462-0.84512 0.14435 0.28213 0.67756-0.45845
  -2   5   6 61.6108 4.28024   1 0.77244-0.89272 0.14757 0.27890 0.62164-0.35859
  -2   5   7 151.131 8.07945   1 0.80253-0.92258 0.15048 0.27600 0.58142-0.27442
  -2   5   8 235.839 9.57147   1 0.82157-0.94140 0.15302 0.27346 0.55337-0.20242
  -2   5   9 42.9818 3.48356   1 0.83346-0.95305 0.15524 0.27124 0.53458-0.13968
  -2   5  10 12.5481 2.50311   1 0.84046-0.95983 0.15718 0.26929 0.52286-0.08401
  -2   5  11 169.187 9.76535   1 0.84399-0.96313 0.15891 0.26756 0.51658-0.03379
  -2   5  12 36.6632 3.38749   1 0.84492-0.96384 0.16046 0.26601 0.51456 0.01218
  -2   5  13 3.58498 4.15572   1 0.84383-0.96253 0.16187 0.26460 0.51590 0.05479
  -2   5  14 19.7726 3.32955   1 0.84111-0.95958 0.16316 0.26330 0.51995 0.09469
  -2   5  15 73.5216 6.51181   1 0.83700-0.95525 0.16437 0.26209 0.52619 0.13240
  -2   5  16 20.3357 3.76509   1 0.83169-0.94971 0.16550 0.26096 0.53423 0.16830
  -2   5  17 2.90353 5.83603   1 0.82530-0.94309 0.16658 0.25988 0.54377 0.20272
  -2   5  18 61.6489 5.19566   1 0.81791-0.93548 0.16762 0.25884 0.55455 0.23588
  -2   6  16 21.4335 3.91798   1 0.81966-0.93769 0.20840 0.30336 0.53776 0.16477
  -2   6  15 5.00546 4.61983   1 0.82490-0.94316 0.20724 0.30452 0.53010 0.12848
  -2   6  14 16.0795 3.32536   1 0.82889-0.94737 0.20601 0.30575 0.52431 0.09033
  -2   6  13 5.93391 4.99413   1 0.83143-0.95014 0.20469 0.30707 0.52078 0.04991
  -2   6  12 153.518 10.0187   1 0.83225-0.95118 0.20325 0.30851 0.52003 0.00671
  -2   6  11  6.6116 4.76769   1 0.83093-0.95009 0.20167 0.31009 0.52276-0.03997
  -2   6  10 185.132 10.2644   1 0.82686-0.94624 0.19991 0.31185 0.52988-0.09104
  -2   6   9 5.53265 4.87222   1 0.81909-0.93869 0.19793 0.31384 0.54261-0.14772
  -2   6   8 44.1824  3.5863   1 0.80609-0.92592 0.19568 0.31609 0.56261-0.21166
  -2   6   7  361.83  12.719   1 0.78541-0.90546 0.19311 0.31866 0.59208-0.28509
  -2   6   6 382.871 12.5361   1 0.75288-0.87316 0.19019 0.32158 0.63391-0.37086
  -2   6   5 3.62175 4.17771   1 0.70137-0.82188 0.18701 0.32476 0.69139-0.47230
  -2   6   4 68.1164 4.83427   1 0.61874-0.73948 0.18388 0.32789 0.76692-0.59177
  -2   6   3 809.592 16.6325   1 0.48605-0.60701 0.18178 0.33000 0.85729-0.72609
  -2   6   2 154.801 7.58219   1 0.28215-0.40334 0.18282 0.32896 0.94321-0.85596
  -2   6   1  162.81 7.68535   1 0.00811-0.12953 0.18979 0.32199 0.98181-0.93851
  -2   6   0 112.279 6.52865   1-0.28330 0.16166 0.20303 0.30875 0.93583-0.93647
  -2   6  -1 357.185  11.153   1-0.52245 0.40058 0.21870 0.29308 0.82146-0.86605
  -2   6  -2  55.272  4.2517   1-0.68614 0.56405 0.23275 0.27903 0.68571-0.77426
  -2   6  -3 534.349 13.6729   1-0.78977 0.66745 0.24382 0.26797 0.55883-0.69132
  -2   6  -4 53.5261  4.0364   1-0.85458 0.73204 0.25216 0.25962 0.44963-0.62607
  -2   6  -5 31.7523  3.1634   1-0.89566 0.77290 0.25844 0.25335 0.35738-0.57776
  -2   6  -6 354.214 12.1475   1-0.92212 0.79912 0.26323 0.24857 0.27890-0.54324
  -2   6  -7 393.869 13.0849   1-0.93924 0.81602 0.26693 0.24486 0.21109-0.51937
  -2   6  -8 4.88858 4.33676   1-0.95015 0.82671 0.26985 0.24194 0.15144-0.50367
  -2   6  -9 132.984 9.04263   1-0.95674 0.83307 0.27218 0.23961 0.09808-0.49426
  -2   6 -10 42.7372 3.57906   1-0.96019 0.83629 0.27406 0.23773 0.04960-0.48973
  -2   6 -11 162.475 10.0486   1-0.96125 0.83713 0.27560 0.23620 0.00497-0.48905
  -2   6 -12 16.8265 3.43469   1-0.96042 0.83607 0.27685 0.23495-0.03659-0.49144
  -2   6 -13 102.367 7.57342   1-0.95803 0.83346 0.27788 0.23392-0.07566-0.49631
  -2   6 -14 12.0806 5.27865   1-0.95433 0.82953 0.27872 0.23308-0.11272-0.50321
  -2   6 -15 45.3131 4.72009   1-0.94946 0.82443 0.27941 0.23239-0.14809-0.51178
  -2   6 -16 8.27305 5.28546   1-0.94354 0.81829 0.27996 0.23185-0.18208-0.52174
  -2   7 -15 7.93415 5.42463   1-0.93604 0.81101 0.32152 0.27558-0.14802-0.51185
  -2   7 -14 5.21006 6.09905   1-0.94100 0.81620 0.32084 0.27626-0.11271-0.50322
  -2   7 -13 14.2832 5.76168   1-0.94479 0.82021 0.32000 0.27709-0.07575-0.49623
  -2   7 -12 36.3542 4.19272   1-0.94725 0.82290 0.31899 0.27811-0.03681-0.49121
  -2   7 -11-0.49633 4.83764   1-0.94816 0.82403 0.31775 0.27934 0.00454-0.48862
  -2   7 -10 13.7141  6.1112   1-0.94718 0.82328 0.31624 0.28085 0.04888-0.48902
  -2   7  -9 225.779   11.93   1-0.94385 0.82017 0.31439 0.28270 0.09696-0.49314
  -2   7  -8 5.62015 5.31242   1-0.93742 0.81397 0.31210 0.28499 0.14975-0.50198
  -2   7  -7 5.81301 5.50845   1-0.92677 0.80354 0.30925 0.28784 0.20857-0.51686
  -2   7  -6 107.675  7.8947   1-0.91011 0.78711 0.30564 0.29145 0.27520-0.53954
  -2   7  -5 241.435 10.7327   1-0.88451 0.76173 0.30100 0.29608 0.35195-0.57234
  -2   7  -4 3.77032 4.39691   1-0.84504 0.72249 0.29495 0.30213 0.44170-0.61814
  -2   7  -3 33.4389 3.19164   1-0.78335 0.66103 0.28697 0.31011 0.54736-0.67986
  -2   7  -2 337.484 12.1228   1-0.68576 0.56366 0.27644 0.32064 0.66977-0.75832
  -2   7  -1 95.5819 7.27589   1-0.53285 0.41097 0.26308 0.33400 0.80154-0.84613
  -2   7   0 77.1142 5.35446   1-0.30907 0.18742 0.24798 0.34909 0.91654-0.91719
  -2   7   1 6.10735 4.55845   1-0.03097-0.09045 0.23469 0.36239 0.97140-0.92810
  -2   7   2 656.598 16.6396   1 0.23993-0.36113 0.22703 0.37004 0.94508-0.85783
  -2   7   3 34.5242 3.03695   1 0.44880-0.56977 0.22527 0.37180 0.86705-0.73585
  -2   7   4 6.02806 4.29565   1 0.58811-0.70885 0.22694 0.37013 0.77927-0.60413
  -2   7   5 74.3381 5.58395   1 0.67603-0.79655 0.22987 0.36720 0.70353-0.48443
  -2   7   6 68.5761 4.87683   1 0.73121-0.85151 0.23299 0.36408 0.64484-0.38180
  -2   7   7 58.6856 4.95522   1 0.76620-0.88627 0.23589 0.36117 0.60163-0.29464
  -2   7   8 49.2229 4.11257   1 0.78853-0.90837 0.23848 0.35858 0.57087-0.21993
  -2   7   9-0.45095 4.39534   1 0.80265-0.92226 0.24076 0.35630 0.54978-0.15489
  -2   7  10-4.72252 5.08631   1 0.81120-0.93058 0.24277 0.35429 0.53611-0.09728
  -2   7  11 34.1973 3.71985   1 0.81580-0.93496 0.24456 0.35250 0.52822-0.04543
  -2   7  12 63.3095 5.65423   1 0.81749-0.93643 0.24617 0.35088 0.52483 0.00191
  -2   7  13 2.19406 4.78183   1 0.81693-0.93564 0.24764 0.34942 0.52502 0.04567
  -2   7  14 19.6512 3.62485   1 0.81455-0.93304 0.24898 0.34807 0.52807 0.08656
  -2   7  15  11.172 3.89136   1 0.81066-0.92893 0.25024 0.34681 0.53345 0.12513
  -2   8  13 17.0793 7.71564   1 0.80024-0.91896 0.29072 0.39163 0.52854 0.04214
  -2   8  12 9.91014 5.31092   1 0.80057-0.91952 0.28923 0.39312 0.52886-0.00213
  -2   8  11 -3.3473 5.11309   1 0.79853-0.91770 0.28760 0.39476 0.53285-0.05007
  -2   8  10 29.2409 3.91444   1 0.79340-0.91280 0.28578 0.39657 0.54146-0.10262
  -2   8   9  22.615 3.75356   1 0.78410-0.90372 0.28374 0.39861 0.55595-0.16107
  -2   8   8 84.5061 7.03357   1 0.76887-0.88872 0.28144 0.40092 0.57803-0.22709
  -2   8   7 3.34937 5.13115   1 0.74489-0.86497 0.27885 0.40351 0.60989-0.30290
  -2   8   6 41.2931 3.64345   1 0.70746-0.82776 0.27597 0.40640 0.65423-0.39119
  -2   8   5 26.4962 3.22184   1 0.64867-0.76920 0.27294 0.40942 0.71373-0.49464
  -2   8   4  100.67 6.91582   1 0.55569-0.67644 0.27024 0.41213 0.78906-0.61391
  -2   8   3 33.9686 3.61368   1 0.41050-0.53148 0.26904 0.41333 0.87334-0.74215
  -2   8   2 33.6704 3.50053   1 0.19831-0.31951 0.27150 0.41087 0.94278-0.85553
  -2   8   1 0.84927 4.69026   1-0.06745-0.05398 0.27972 0.40265 0.95734-0.91404
  -2   8   0 43.1984  3.6921   1-0.33154 0.20989 0.29295 0.38943 0.89509-0.89574
  -2   8  -1 80.9742 6.53035   1-0.54052 0.41864 0.30743 0.37495 0.78037-0.82497
  -2   8  -2  110.89 8.72202   1-0.68325 0.56115 0.32011 0.36227 0.65278-0.74132
  -2   8  -3 81.8545  6.3435   1-0.77508 0.65275 0.33011 0.35227 0.53481-0.66731
  -2   8  -4 149.773 10.2381   1-0.83370 0.71114 0.33774 0.34463 0.43266-0.60910
  -2   8  -5  -0.452 4.80481   1-0.87153 0.74875 0.34356 0.33882 0.34544-0.56583
  -2   8  -6 25.3864 3.66312   1-0.89624 0.77324 0.34804 0.33434 0.27047-0.53481
  -2   8  -7 11.4951 5.74755   1-0.91239 0.78916 0.35155 0.33083 0.20509-0.51338
  -2   8  -8 267.677 13.6834   1-0.92273 0.79927 0.35433 0.32805 0.14714-0.49938
  -2   8  -9 10.8058 5.11983   1-0.92896 0.80527 0.35657 0.32582 0.09499-0.49118
  -2   8 -10-2.67774 5.43521   1-0.93215 0.80824 0.35838 0.32400 0.04738-0.48751
  -2   8 -11 1.11722   5.358   1-0.93300 0.80886 0.35987 0.32252 0.00337-0.48745
  -2   8 -12 52.7292 4.81739   1-0.93198 0.80762 0.36109 0.32131-0.03774-0.49029
  -2   8 -13 11.6056 6.71901   1-0.92942 0.80483 0.36209 0.32031-0.07650-0.49548
  -2   9 -10-3.63216 5.74294   1-0.91498 0.79106 0.40050 0.36718 0.04503-0.48517
  -2   9  -9  7.0168  4.2969   1-0.91198 0.78829 0.39872 0.36896 0.09213-0.48832
  -2   9  -8 39.0672  4.0169   1-0.90600 0.78253 0.39654 0.37114 0.14359-0.49583
  -2   9  -7 22.1743 3.73326   1-0.89602 0.77278 0.39384 0.37384 0.20059-0.50888
  -2   9  -6    0.00 5.56464   1-0.88043 0.75741 0.39044 0.37724 0.26466-0.52900
  -2   9  -5 4.70971 4.88103   1-0.85666 0.73387 0.38611 0.38156 0.33780-0.55820
  -2   9  -4-1.02667 5.98647   1-0.82048 0.69791 0.38053 0.38714 0.42246-0.59891
  -2   9  -3 67.9446  4.8784   1-0.76488 0.64254 0.37325 0.39442 0.52112-0.65361
  -2   9  -2 1.99995  4.6903   1-0.67858 0.55647 0.36376 0.40391 0.63466-0.72320
  -2   9  -1 12.4155 4.73744   1-0.54549 0.42360 0.35175 0.41591 0.75793-0.80253
  -2   9   0 3.46828 5.17285   1-0.35074 0.22908 0.33791 0.42975 0.87157-0.87222
  -2   9   1 46.5085  4.1112   1-0.10110-0.02034 0.32487 0.44279 0.93980-0.89650
  -2   9   2 32.9897 3.53443   1 0.15769-0.27890 0.31620 0.45146 0.93628-0.84903
  -2   9   3  4.5483 5.32436   1 0.37148-0.49246 0.31308 0.45459 0.87594-0.74474
  -2   9   4 53.1886 4.24816   1 0.52166-0.64242 0.31379 0.45387 0.79599-0.62085
  -2   9   5 14.6434 3.19544   1 0.61935-0.73989 0.31623 0.45143 0.72174-0.50265
  -2   9   6 10.7014 5.29694   1 0.68163-0.80194 0.31914 0.44851 0.66188-0.39884
  -2   9   7 4.94365 5.94153   1 0.72146-0.84154 0.32198 0.44567 0.61669-0.30971
  -2   9   8 69.2952 5.83084   1 0.74705-0.86691 0.32457 0.44308 0.58392-0.23298
  -2   9   9  11.683 5.60296   1 0.76337-0.88300 0.32689 0.44077 0.56100-0.16612
  -2   9  10 13.3035 5.67264   1 0.77342-0.89282 0.32894 0.43871 0.54578-0.10695
  -2  10   6 15.3252 5.65164   1 0.65373-0.77405 0.36253 0.49042 0.66753-0.40450
  -2  10   5 1.20232 5.95117   1 0.58815-0.70870 0.35976 0.49319 0.72730-0.50821
  -2  10   4 45.3451 4.61522   1 0.48620-0.60697 0.35761 0.49535 0.79978-0.62464
  -2  10   3 25.6904 4.10098   1 0.33207-0.45307 0.35739 0.49557 0.87460-0.74341
  -2  10   2 2.89233 5.45724   1 0.11847-0.23968 0.36112 0.49183 0.92554-0.83830
  -2  10   1 12.6555 4.38098   1-0.13174 0.01029 0.37013 0.48283 0.91890-0.87560
  -2  10   0 21.8189 7.99741   1-0.36666 0.24499 0.38288 0.47008 0.84602-0.84668
  -2  10  -1-1.15062 5.20967   1-0.54776 0.42586 0.39606 0.45690 0.73414-0.77875
  -2  10  -2 8.10068 5.90079   1-0.67169 0.54956 0.40741 0.44556 0.61532-0.70388
  -2  10  -3-6.42496 6.09805   1-0.75266 0.63031 0.41640 0.43657 0.50619-0.63869
  -2  10  -4  10.059 6.45474   1-0.80527 0.68270 0.42333 0.42964 0.41105-0.58750
  -2  10  -5  -2.406 6.13413   1-0.83977 0.71697 0.42867 0.42430 0.32898-0.54937
  -2  10  -6-5.52044 5.72125   1-0.86255 0.73953 0.43283 0.42014 0.25771-0.52206
  -1  10  -6-4.85684 6.07104   1-0.88709 0.82486 0.44399 0.40897 0.12197-0.38600
  -1  10  -5  1.7856 6.43809   1-0.87802 0.81601 0.44117 0.41180 0.18130-0.40138
  -1  10  -4 3.51247 6.25048   1-0.86202 0.80025 0.43732 0.41564 0.25195-0.42809
  -1  10  -3 45.8382 4.34093   1-0.83397 0.77242 0.43189 0.42107 0.33926-0.47145
  -1  10  -2 20.6034  6.8678   1-0.78297 0.72164 0.42391 0.42905 0.45129-0.53953
  -1  10  -1 3.41414 5.39822   1-0.68486 0.62376 0.41178 0.44118 0.59767-0.64196
  -1  10   0 37.1045 3.84255   1-0.49004 0.42916 0.39372 0.45924 0.77520-0.77555
  -1  10   1 11.3798  5.8026   1-0.14639 0.08574 0.37214 0.48081 0.91579-0.87218
  -1  10   2 0.57226 5.08632   1 0.25475-0.31517 0.35862 0.49433 0.89932-0.81177
  -1  10   3 0.57767 5.32585   1 0.53115-0.59135 0.35749 0.49546 0.77085-0.63935
  -1  10   4 72.5757 4.98927   1 0.67443-0.73440 0.36136 0.49159 0.64727-0.47182
  -1  10   5-0.59501 5.61336   1 0.74600-0.80575 0.36568 0.48726 0.56032-0.34092
  -1  10   6 33.3787 4.07112   1 0.78336-0.84288 0.36937 0.48358 0.50386-0.24051
  -1   9  10 10.1769 5.83485   1 0.84297-0.90158 0.33536 0.43229 0.42489 0.01426
  -1   9   9 16.1851 3.16604   1 0.84168-0.90051 0.33370 0.43395 0.42877-0.03357
  -1   9   8 79.4515 6.40397   1 0.83711-0.89617 0.33174 0.43591 0.43919-0.08795
  -1   9   7 26.7939  4.1521   1 0.82749-0.88677 0.32937 0.43828 0.45891-0.15161
  -1   9   6-4.82117 6.08422   1 0.80943-0.86895 0.32645 0.44120 0.49220-0.22885
  -1   9   5 9.42186 5.58878   1 0.77595-0.83569 0.32279 0.44486 0.54586-0.32646
  -1   9   4-2.05336 5.52884   1 0.71151-0.77148 0.31837 0.44929 0.63001-0.45456
  -1   9   3 40.2729 3.99824   1 0.58062-0.64081 0.31396 0.45369 0.75414-0.62264
  -1   9   2-1.49969 5.12242   1 0.31691-0.37733 0.31366 0.45400 0.89668-0.80913
  -1   9   1-1.98613 5.20768   1-0.09751 0.03687 0.32595 0.44171 0.93982-0.89621
  -1   9   0  83.563 6.82508   1-0.47598 0.41512 0.34854 0.41912 0.80499-0.80533
  -1   9  -1  12.414 5.59597   1-0.69182 0.63073 0.36809 0.39957 0.61767-0.66196
  -1   9  -2 20.9993 3.31652   1-0.79800 0.73668 0.38110 0.38656 0.46280-0.55104
  -1   9  -3 4.04484 5.15618   1-0.85190 0.79036 0.38953 0.37813 0.34573-0.47791
  -1   9  -4 80.6174 6.20448   1-0.88104 0.81927 0.39519 0.37247 0.25556-0.43169
  -1   9  -5 31.7642 4.23928   1-0.89746 0.83546 0.39917 0.36850 0.18325-0.40333
  -1   9  -6 18.7574  6.5418   1-0.90671 0.84449 0.40207 0.36560 0.12293-0.38696
  -1   9  -7 3.85291 4.89221   1-0.91156 0.84912 0.40424 0.36343 0.07089-0.37887
  -1   9  -8-1.13412 5.49785   1-0.91348 0.85080 0.40591 0.36177 0.02476-0.37669
  -1   9  -9 5.85886 6.52415   1-0.91329 0.85039 0.40720 0.36047-0.01705-0.37883
  -1   9 -10 17.5961 6.44998   1-0.91150 0.84838 0.40822 0.35945-0.05560-0.38423
  -1   8 -13 47.1427 4.42908   1-0.91681 0.85301 0.36827 0.31412-0.15933-0.41234
  -1   8 -12 2.92384 6.37907   1-0.92189 0.85833 0.36778 0.31460-0.12684-0.40088
  -1   8 -11 12.8644 5.09567   1-0.92602 0.86268 0.36715 0.31523-0.09277-0.39100
  -1   8 -10 31.6213 3.97475   1-0.92906 0.86595 0.36635 0.31603-0.05669-0.38313
  -1   8  -9 39.8052 4.27905   1-0.93054 0.86769 0.36591 0.31648-0.01720-0.37881
  -1   8  -8 37.6639 3.64174   1-0.93066 0.86804 0.36459 0.31779 0.02488-0.37692
  -1   8  -7 28.7168 3.58161   1-0.92866 0.86628 0.36290 0.31948 0.07143-0.37952
  -1   8  -6  -9.276 5.16466   1-0.92368 0.86154 0.36068 0.32170 0.12414-0.38826
  -1   8  -5 35.4984 3.48241   1-0.91419 0.85227 0.35771 0.32467 0.18553-0.40569
  -1   8  -4 83.7742 6.41984   1-0.89722 0.83554 0.35359 0.32878 0.25963-0.43582
  -1   8  -3  56.846 4.20643   1-0.86675 0.80531 0.34767 0.33470 0.35288-0.48512
  -1   8  -2 91.1076 6.36634   1-0.80938 0.74817 0.33873 0.34364 0.47538-0.56365
  -1   8  -1 3.81206 4.69754   1-0.69369 0.63271 0.32470 0.35768 0.63920-0.68351
  -1   8   0 226.832 10.8765   1-0.45365 0.39290 0.30347 0.37890 0.83547-0.83582
  -1   8   1 178.309 10.5374   1-0.03988-0.02063 0.27995 0.40242 0.95895-0.91534
  -1   8   2 101.196 7.99958   1 0.37971-0.43999 0.26904 0.41332 0.88712-0.79955
  -1   8   3 4.32729 5.26438   1 0.62658-0.68663 0.27049 0.41187 0.73423-0.60270
  -1   8   4 226.987 12.0624   1 0.74488-0.80469 0.27518 0.40718 0.61178-0.43628
  -1   8   5 59.9907 4.98209   1 0.80259-0.86217 0.27958 0.40278 0.53124-0.31178
  -1   8   6 13.9081 4.94993   1 0.83252-0.89186 0.28313 0.39922 0.48063-0.21721
  -1   8   7 2.39179 4.66245   1 0.84859-0.90770 0.28597 0.39639 0.44963-0.14225
  -1   8   8 114.907 7.88323   1 0.85706-0.91593 0.28826 0.39410 0.43162-0.08028
  -1   8   9 42.6951 3.76836   1 0.86093-0.91957 0.29015 0.39220 0.42247-0.02717
  -1   8  10 8.57049 5.02489   1 0.86179-0.92020 0.29175 0.39060 0.41958 0.01968
  -1   8  11-7.82625 5.75544   1 0.86051-0.91869 0.29315 0.38920 0.42125 0.06198
  -1   8  12 0.58446 5.19478   1 0.85761-0.91555 0.29438 0.38797 0.42631 0.10088
  -1   8  13 9.17892 5.70768   1 0.85339-0.91111 0.29550 0.38685 0.43398 0.13717
  -1   7  15 11.0051  5.6035   1 0.85779-0.91504 0.25444 0.34261 0.45119 0.20788
  -1   7  14-4.05651 6.47903   1 0.86410-0.92158 0.25350 0.34354 0.43944 0.17567
  -1   7  13 22.1659 3.91614   1 0.86946-0.92718 0.25251 0.34454 0.42923 0.14192
  -1   7  12 49.9082 4.27728   1 0.87378-0.93173 0.25143 0.34563 0.42096 0.10623
  -1   7  11  6.4459 5.31727   1 0.87687-0.93505 0.25023 0.34682 0.41516 0.06807
  -1   7  10  42.645 3.70051   1 0.87845-0.93687 0.24889 0.34817 0.41260 0.02667
  -1   7   9 68.9186  5.4614   1 0.87807-0.93672 0.24734 0.34972 0.41436-0.01905
  -1   7   8 39.7899 3.75957   1 0.87494-0.93383 0.24551 0.35155 0.42205-0.07070
  -1   7   7 47.3168 3.87999   1 0.86768-0.92680 0.24330 0.35376 0.43815-0.13076
  -1   7   6 257.805 12.2231   1 0.85362-0.91297 0.24055 0.35651 0.46658-0.20316
  -1   7   5 94.4611 7.36603   1 0.82726-0.88684 0.23707 0.35999 0.51376-0.29430
  -1   7   4-4.49909 4.40437   1 0.77621-0.83603 0.23268 0.36438 0.59009-0.41459
  -1   7   3 144.436 8.45544   1 0.67059-0.73064 0.22768 0.36939 0.70958-0.57805
  -1   7   2 458.729 13.7137   1 0.44248-0.50276 0.22493 0.37213 0.87045-0.78287
  -1   7   1 26.4209 2.81133   1 0.02221-0.08273 0.23391 0.36316 0.97210-0.92848
  -1   7   0  145.55 8.54827   1-0.42878 0.36802 0.25796 0.33911 0.86349-0.86383
  -1   7  -1 163.547 8.93437   1-0.69533 0.63435 0.28089 0.31618 0.65778-0.70209
  -1   7  -2 598.781 15.8467   1-0.82058 0.75937 0.29594 0.30114 0.48452-0.57279
  -1   7  -3 0.73343 4.05051   1-0.88096 0.81951 0.30535 0.29173 0.35672-0.48895
  -1   7  -4 94.7695  6.4288   1-0.91236 0.85067 0.31149 0.28559 0.26070-0.43689
  -1   7  -5 520.744 15.4968   1-0.92959 0.86767 0.31571 0.28137 0.18515-0.40531
  -1   7  -6 188.584 10.0942   1-0.93913 0.87698 0.31874 0.27834 0.12299-0.38711
  -1   7  -7 54.9625 4.18157   1-0.94409 0.88170 0.32098 0.27610 0.06988-0.37796
  -1   7  -8 22.8555 3.27474   1-0.94606 0.88344 0.32269 0.27440 0.02313-0.37517
  -1   7  -9 5.40937 2.99014   1-0.94592 0.88307 0.32401 0.27308-0.01903-0.37697
  -1   7 -10 2.36226 4.74809   1-0.94420 0.88112 0.32503 0.27206-0.05777-0.38219
  -1   7 -11 65.9011 4.87027   1-0.94121 0.87789 0.32584 0.27125-0.09390-0.39003
  -1   7 -12 17.2294 6.58347   1-0.93714 0.87359 0.32647 0.27063-0.12799-0.39990
  -1   7 -13 42.5351 4.20486   1-0.93213 0.86834 0.32695 0.27015-0.16047-0.41138
  -1   7 -14 15.6599  5.9432   1-0.92625 0.86224 0.32731 0.26979-0.19165-0.42416
  -1   7 -15 -0.6119 5.77262   1-0.91957 0.85532 0.32757 0.26953-0.22178-0.43799
  -1   6 -16 69.2877 5.32983   1-0.92563 0.86114 0.28577 0.22604-0.25291-0.45082
  -1   6 -15 38.3105  4.3056   1-0.93301 0.86875 0.28560 0.22620-0.22376-0.43600
  -1   6 -14-1.57672 5.68495   1-0.93963 0.87560 0.28534 0.22646-0.19375-0.42206
  -1   6 -13 24.0998 3.73505   1-0.94545 0.88166 0.28499 0.22681-0.16268-0.40917
  -1   6 -12 114.537 7.67451   1-0.95043 0.88687 0.28451 0.22729-0.13030-0.39758
  -1   6 -11 7.04897 4.27139   1-0.95448 0.89116 0.28389 0.22791-0.09630-0.38762
  -1   6 -10 46.3481 3.74927   1-0.95748 0.89439 0.28309 0.22870-0.06025-0.37971
  -1   6  -9 8.27673 4.47646   1-0.95923 0.89637 0.28207 0.22973-0.02156-0.37444
  -1   6  -8  10.847 4.83358   1-0.95941 0.89679 0.28075 0.23104 0.02061-0.37265
  -1   6  -7 898.716  18.942   1-0.95751 0.89511 0.27904 0.23275 0.06749-0.37556
  -1   6  -6 468.916  13.637   1-0.95262 0.89046 0.27678 0.23501 0.12090-0.38501
  -1   6  -5 17.3176 2.53799   1-0.94309 0.88116 0.27371 0.23808 0.18372-0.40388
  -1   6  -4-2.52409 3.91539   1-0.92567 0.86398 0.26939 0.24239 0.26061-0.43680
  -1   6  -3 1266.26 20.6021   1-0.89342 0.83196 0.26303 0.24875 0.35935-0.49158
  -1   6  -2 407.511 11.8876   1-0.82995 0.76872 0.25313 0.25864 0.49264-0.58090
  -1   6  -1 214.039 8.75415   1-0.69417 0.63318 0.23700 0.27478 0.67595-0.72025
  -1   6   0 43.2373  3.5935   1-0.39755 0.33679 0.21226 0.29951 0.89055-0.89090
  -1   6   1 374.954 11.6129   1 0.09052-0.15105 0.18806 0.32371 0.97844-0.93482
  -1   6   2-3.30257 3.61529   1 0.50390-0.56419 0.18132 0.33046 0.84718-0.75960
  -1   6   3 103.004 6.88221   1 0.71126-0.77132 0.18519 0.32658 0.68187-0.55032
  -1   6   4 253.557 10.1312   1 0.80452-0.86435 0.19041 0.32136 0.56685-0.39135
  -1   6   5 153.154  8.2806   1 0.84927-0.90886 0.19474 0.31702 0.49526-0.27579
  -1   6   6 28.2236 2.98387   1 0.87229-0.93165 0.19812 0.31364 0.45171-0.18829
  -1   6   7 54.3654 4.00012   1 0.88445-0.94358 0.20077 0.31100 0.42596-0.11857
  -1   6   8   51.45 3.56949   1 0.89057-0.94946 0.20290 0.30887 0.41184-0.06049
  -1   6   9 336.298 13.0249   1 0.89297-0.95163 0.20465 0.30711 0.40566-0.01035
  -1   6  10 34.8014 3.44402   1 0.89289-0.95132 0.20614 0.30561 0.40508 0.03420
  -1   6  11 183.994 10.7641   1 0.89101-0.94920 0.20744 0.30432 0.40858 0.07466
  -1   6  12-0.93288  5.4396   1 0.88773-0.94569 0.20859 0.30316 0.41513 0.11206
  -1   6  13  8.9053 6.05929   1 0.88330-0.94103 0.20964 0.30212 0.42404 0.14712
  -1   6  14  99.063 7.43384   1 0.87788-0.93537 0.21060 0.30115 0.43478 0.18034
  -1   6  15 98.8461 7.57922   1 0.87155-0.92881 0.21150 0.30024 0.44698 0.21210
  -1   6  16 2.95836 4.77022   1 0.86440-0.92143 0.21236 0.29938 0.46037 0.24267
  -1   5  18 9.31215 5.79053   1 0.85940-0.91597 0.17111 0.25534 0.48640 0.30457
  -1   5  17-6.98857 6.21813   1 0.86807-0.92487 0.17032 0.25613 0.47093 0.27608
  -1   5  16 1.63746 5.43083   1 0.87599-0.93303 0.16952 0.25693 0.45622 0.24683
  -1   5  15 74.2853   6.375   1 0.88315-0.94041 0.16868 0.25777 0.44243 0.21666
  -1   5  14 25.9954 3.17763   1 0.88950-0.94700 0.16781 0.25864 0.42975 0.18537
  -1   5  13 11.6398 5.18231   1 0.89499-0.95273 0.16688 0.25958 0.41846 0.15270
  -1   5  12 5.44596 4.49241   1 0.89954-0.95751 0.16587 0.26059 0.40891 0.11829
  -1   5  11 67.0494 4.77818   1 0.90302-0.96122 0.16476 0.26169 0.40157 0.08167
  -1   5  10 149.469 8.89765   1 0.90519-0.96363 0.16352 0.26294 0.39711 0.04217
  -1   5   9 41.0955  3.2751   1 0.90572-0.96439 0.16209 0.26437 0.39649-0.00117
  -1   5   8 10.3523  4.3644   1 0.90400-0.96290 0.16041 0.26606 0.40113-0.04977
  -1   5   7 134.681 7.48866   1 0.89895-0.95809 0.15837 0.26810 0.41320-0.10581
  -1   5   6 31.9711 2.84405   1 0.88856-0.94793 0.15583 0.27064 0.43621-0.17278
  -1   5   5 193.995 8.10296   1 0.86865-0.92825 0.15258 0.27389 0.47597-0.25650
  -1   5   4 1052.96 17.3209   1 0.82978-0.88962 0.14834 0.27813 0.54242-0.36692
  -1   5   3 7.55935 2.96007   1 0.74833-0.80839 0.14302 0.28345 0.65170-0.52016
  -1   5   2 103.154 5.85493   1 0.56284-0.62314 0.13819 0.28828 0.81791-0.73033
  -1   5   1 31.0175 2.47095   1 0.16422-0.22475 0.14251 0.28396 0.97693-0.93331
  -1   5   0  310.31 9.14261   1-0.35921 0.29844 0.16636 0.26012 0.91638-0.91672
  -1   5  -1 146.685 6.81686   1-0.69005 0.62905 0.19301 0.23347 0.69385-0.73815
  -1   5  -2 900.282 15.4962   1-0.83754 0.77631 0.21033 0.21616 0.49978-0.58804
  -1   5  -3 27.9842 2.11432   1-0.90419 0.84273 0.22073 0.20576 0.36081-0.49303
  -1   5  -4  577.87 12.7572   1-0.93723 0.87553 0.22729 0.19919 0.25940-0.43558
  -1   5  -5 35.4871 2.86453   1-0.95475 0.89282 0.23169 0.19479 0.18127-0.40142
  -1   5  -6  154.23  7.6435   1-0.96421 0.90204 0.23480 0.19169 0.11790-0.38201
  -1   5  -7 302.527 10.3599   1-0.96899 0.90659 0.23707 0.18942 0.06428-0.37235
  -1   5  -8  170.33 8.26856   1-0.97079 0.90816 0.23878 0.18772 0.01737-0.36941
  -1   5  -9  3.4472 4.82608   1-0.97053 0.90767 0.24009 0.18641-0.02474-0.37125
  -1   5 -10 95.3371 5.93788   1-0.96873 0.90563 0.24110 0.18540-0.06333-0.37663
  -1   5 -11 695.495 18.1737   1-0.96571 0.90237 0.24189 0.18461-0.09925-0.38467
  -1   5 -12 0.41935 4.94404   1-0.96165 0.89808 0.24250 0.18400-0.13311-0.39477
  -1   5 -13-1.34446  4.5922   1-0.95668 0.89288 0.24297 0.18353-0.16535-0.40649
  -1   5 -14 32.7267   3.523   1-0.95089 0.88685 0.24332 0.18318-0.19628-0.41952
  -1   5 -15 62.7643 4.46711   1-0.94431 0.88005 0.24357 0.18294-0.22616-0.43360
  -1   5 -16 66.6563 5.01703   1-0.93699 0.87249 0.24373 0.18278-0.25517-0.44855
  -1   5 -17 4.08079 4.77181   1-0.92895 0.86421 0.24381 0.18270-0.28346-0.46423
  -1   5 -18 91.2232 6.39058   1-0.92017 0.85521 0.24383 0.18269-0.31114-0.48051
  -1   4 -19 10.6217 6.46304   1-0.92014 0.85493 0.20166 0.13956-0.34051-0.49510
   0   0   0    0.00    0.00   1
;
_shelx_hkl_checksum     52433
_shelx_res_file
;
CELL  0.71073  11.6900   8.3300  16.1600   90.000   90.310   90.000
ZERR     4.00   0.0040   0.0020   0.0050    0.00    0.020    0.00
LATT   1
SYMM  -X, 1/2 + Y, 1/2 -Z
SFAC  C    H    CL   N     O
UNIT  36   88    8    8    32
MERG   2
FMAP   2
PLAN  20
ACTA
BOND$H
HTAB
L.S.10
DFIX 0.87 0.01 N2 H2C
EQIV $1 x, y+1, z
EQIV $2 -x+2, -y+1, -z
EQIV $3 -x+1, y+1/2, -z-1/2
SADI CL2 O5A CL2 O5B CL2 O6A CL2 O6B
SADI CL2 O7A CL2 O7B CL2 O87A CL2 O8B
SIMU O5A O5B
SIMU O6A O6B
SIMU O7A O7B
SIMU O8A O8B
SIMU CL2 O5A
SIMU CL2 O6A
SIMU CL2 O7A
SIMU CL2 O8A
SIMU CL2 O5B
SIMU CL2 O6B
SIMU CL2 O7B
SIMU CL2 O8B
HTAB N1 O5A_$1
HTAB N1 O8B_$1
HTAB N1 O7B_$2
HTAB N1 O7A_$2
HTAB N1 O8B_$2
HTAB N2 O2
HTAB N2 O3_$3
WGHT    0.086500    1.355600
FVAR       0.81452   0.62454
CL1   3    0.501507    0.314993   -0.133498    11.00000    0.04601    0.05532 =
         0.04549   -0.00239   -0.00211    0.00465
CL2   3    0.815199    0.143251    0.102495    11.00000    0.04178    0.04863 =
         0.04492   -0.00562    0.00066    0.00277
O1    5    0.438213    0.178408   -0.158031    11.00000    0.07741    0.06685 =
         0.10341   -0.00222   -0.01585   -0.01308
O2    5    0.424094    0.446224   -0.121366    11.00000    0.06817    0.06660 =
         0.08629    0.00068    0.00572    0.01988
O3    5    0.580400    0.356030   -0.198134    11.00000    0.06417    0.10856 =
         0.06489   -0.00094    0.01106   -0.00536
O4    5    0.564008    0.287198   -0.059156    11.00000    0.08039    0.10690 =
         0.05654   -0.00214   -0.01695    0.02446
PART 1
O5A   5    0.738727    0.054768    0.049951    21.00000    0.10421    0.06640 =
         0.08647   -0.02322   -0.04223   -0.00997
O6A   5    0.757817    0.276617    0.128734    21.00000    0.11187    0.10248 =
         0.15379   -0.07560   -0.05598    0.04512
O7A   5    0.897133    0.262337    0.117573    21.00000    0.15684    0.13444 =
         0.28967   -0.03486    0.03375   -0.05151
O8A   5    0.862865    0.054500    0.166688    21.00000    0.13907    0.12981 =
         0.07488    0.02359   -0.04473    0.03820
PART 2
O5B   5    0.777458    0.071239    0.171127   -21.00000    0.23705    0.18391 =
         0.07236    0.03733    0.04160   -0.07573
O6B   5    0.730340    0.252355    0.096240   -21.00000    0.05045    0.26662 =
         0.34706    0.05358   -0.02221    0.04250
O7B   5    0.906010    0.196231    0.052257   -21.00000    0.03780    0.15447 =
         0.07707    0.01897    0.01629   -0.01252
O8B   5    0.893347    0.068154    0.050766   -21.00000    0.08166    0.14895 =
         0.14187   -0.09189    0.03988   -0.01668
PART 0
N1    4    0.855404    0.849646   -0.092352    11.00000    0.03820    0.03267 =
         0.03508    0.00177   -0.00713   -0.00041
H1A   2    0.931310    0.830548   -0.099841    11.00000    0.02766
H1B   2    0.843229    0.913908   -0.053218    11.00000    0.04224
N2    4    0.498469    0.783561   -0.132165    11.00000    0.04177    0.08075 =
         0.06663    0.01296   -0.01006   -0.00558
H2A   2    0.468827    0.688613   -0.123729    11.00000    0.10884
H2B   2    0.475647    0.817756   -0.183507    11.00000    0.07692
H2C   2    0.479837    0.830990   -0.086234    11.00000    0.08639
C1    1    0.807144    0.687508   -0.063563    11.00000    0.04453    0.02919 =
         0.04075    0.00730   -0.00715   -0.00083
C2    1    0.677375    0.704066   -0.060467    11.00000    0.04855    0.04213 =
         0.03825    0.00794   -0.00197   -0.00831
AFIX  23
H2D   2    0.657231    0.775653   -0.015502    11.00000   -1.20000
H2E   2    0.644076    0.599875   -0.048839    11.00000   -1.20000
AFIX   0
C3    1    0.626374    0.768802   -0.140957    11.00000    0.03610    0.04571 =
         0.04105    0.00147   -0.00666   -0.00253
AFIX  13
H3    2    0.643868    0.694796   -0.186300    11.00000   -1.20000
AFIX   0
C4    1    0.675806    0.933529   -0.160274    11.00000    0.04557    0.03573 =
         0.03973    0.00629   -0.00841    0.00340
AFIX  23
H4A   2    0.654335    1.007410   -0.116639    11.00000   -1.20000
H4B   2    0.642191    0.972318   -0.211512    11.00000   -1.20000
AFIX   0
C5    1    0.805792    0.934230   -0.168545    11.00000    0.04444    0.03424 =
         0.03063    0.00541   -0.00392   -0.00414
C6    1    0.847192    0.854411   -0.248201    11.00000    0.07343    0.06888 =
         0.03548    0.00066    0.00886    0.00045
AFIX 137
H6A   2    0.810446    0.752064   -0.254608    11.00000   -1.50000
H6B   2    0.928553    0.839553   -0.245337    11.00000   -1.50000
H6C   2    0.828558    0.921524   -0.294649    11.00000   -1.50000
AFIX   0
C7    1    0.850568    1.107821   -0.163950    11.00000    0.07435    0.04035 =
         0.05879    0.01455   -0.01324   -0.01700
AFIX 137
H7A   2    0.818081    1.169471   -0.208427    11.00000   -1.50000
H7B   2    0.932408    1.107618   -0.168551    11.00000   -1.50000
H7C   2    0.829137    1.154621   -0.112008    11.00000   -1.50000
AFIX   0
C8    1    0.854556    0.661282    0.023936    11.00000    0.07030    0.05197 =
         0.04745    0.01778   -0.01894   -0.00266
AFIX 137
H8A   2    0.832079    0.749065    0.058735    11.00000   -1.50000
H8B   2    0.936518    0.655547    0.022004    11.00000   -1.50000
H8C   2    0.824789    0.562794    0.045911    11.00000   -1.50000
AFIX   0
C9    1    0.846473    0.551568   -0.120507    11.00000    0.07947    0.03739 =
         0.07016   -0.00866   -0.00810    0.01734
AFIX 137
H9A   2    0.834847    0.450255   -0.093516    11.00000   -1.50000
H9B   2    0.926222    0.564737   -0.132646    11.00000   -1.50000
H9C   2    0.803007    0.554491   -0.171057    11.00000   -1.50000
REM  hsc2 in P 21/c
REM R1 =  0.1921 for   2173 Fo > 4sig(Fo)  and  0.2242 for all   3077 data
REM    164 parameters refined using      0 restraints
AFIX   0
HKLF 4
REM
REM R1 =  0.0606 for    2173 Fo > 4sig(Fo)  and  0.0901 for all    3077 data
REM    251 parameters refined using     76 restraints
END
WGHT      0.0866      1.3559
REM Instructions for potential hydrogen bonds
HTAB N1 Cl2_$2
HTAB N1 O7A_$2
HTAB N1 O7B_$2
HTAB N1 O8B_$2
HTAB N1 O5A_$1
HTAB N1 O8B_$1
HTAB N2 O2
HTAB N2 Cl1_$3
HTAB N2 O3_$3
EQIV $4 -x+1, -y+1, -z
HTAB N2 O4_$4
HTAB C8 O7B_$2
HTAB C9 O7A_$2
REM Highest difference peak  0.498,  deepest hole -0.309,  1-sigma level  0.061
Q1    1   0.4675  0.9727 -0.0228  11.00000  0.05    0.50
Q2    1   0.5187  0.1796 -0.0596  11.00000  0.05    0.40
Q3    1   0.7340  0.0221  0.1149  11.00000  0.05    0.37
Q4    1   0.7449  0.1734  0.1608  11.00000  0.05    0.33
Q5    1   0.6349  0.3447 -0.1416  11.00000  0.05    0.31
Q6    1   0.9052  0.1666  0.1626  11.00000  0.05    0.30
Q7    1   0.7402  0.9198 -0.1578  11.00000  0.05    0.29
Q8    1   0.8275  0.1132  0.0223  11.00000  0.05    0.28
Q9    1   0.9164  0.0310  0.1222  11.00000  0.05    0.28
Q10   1   0.7405  0.2027  0.0462  11.00000  0.05    0.26
Q11   1   0.8151  0.2900  0.0970  11.00000  0.05    0.25
Q12   1   0.7295  0.1600  0.0536  11.00000  0.05    0.24
Q13   1   0.7403  0.6930 -0.0619  11.00000  0.05    0.23
Q14   1   0.7074  0.0582  0.0447  11.00000  0.05    0.23
Q15   1   0.8243  0.0557  0.1683  11.00000  0.05    0.23
Q16   1   0.6200  0.3002 -0.0848  11.00000  0.05    0.23
Q17   1   0.9872  0.7597 -0.1267  11.00000  0.05    0.21
Q18   1   0.3817  0.2399 -0.1609  11.00000  0.05    0.21
Q19   1   0.9180  0.2428  0.0753  11.00000  0.05    0.20
Q20   1   0.6545  0.7517 -0.0914  11.00000  0.05    0.20
;
_shelx_res_checksum     59518
_shelxl_version_number        2.013
