# Supplementary material for: Structure cristalline et analyses thermique et de surface Hirshfeld du diperchlorate de 4-aza­niumyl-2,2,6,6-tétraméthylpipéridin-1-ium
Source: Acta Crystallogr E Crystallogr Commun. 2017 Sep 12;73(Pt 10):1453–7. doi: 10.1107/S2056989017012695 (PMC5730294; doi:10.1107/S2056989017012695)
Supplement: Supplementary file 2 [file e-73-01453-Isup2.hkl]

#
# h,k,l, Fc-squared, Fo-squared, sigma(Fo-squared), status flag
#
data_I
_shelx_title ' '
_shelx_refln_list_code          4
_shelx_F_calc_maximum      255.64
_exptl_crystal_F_000       752.00
_reflns_d_resolution_high  0.7836

loop_
 _space_group_symop_operation_xyz
 'x, y, z'
 '-x, y+1/2, -z+1/2'
 '-x, -y, -z'
 'x, -y-1/2, z-1/2'

_cell_length_a    11.6900
_cell_length_b     8.3300
_cell_length_c    16.1600
_cell_angle_alpha  90.000
_cell_angle_beta   90.310
_cell_angle_gamma  90.000

_shelx_F_squared_multiplier     1.000

loop_
 _refln_index_h
 _refln_index_k
 _refln_index_l
 _refln_F_squared_calc
 _refln_F_squared_meas
 _refln_F_squared_sigma
 _refln_observed_status
   2   0   0        403.15        354.19         7.08 o
   3   0   0      65353.05      58986.03       358.06 o
   4   0   0       1760.41       1606.97        17.98 o
   5   0   0         58.22         41.64         3.62 o
   6   0   0       5125.08       5542.47        41.65 o
   7   0   0          9.04         -3.59         4.16 o
   8   0   0        199.95        197.97        10.06 o
   9   0   0        922.21        991.45        22.96 o
  10   0   0        381.19        338.44        15.02 o
  11   0   0         43.11          4.81         5.95 o
  12   0   0        543.79        691.98        24.07 o
  13   0   0        443.99        431.22        20.34 o
  14   0   0         32.36         14.99         9.78 o
   2   1   0        855.57        803.53         6.96 o
   3   1   0        301.90        306.98         5.25 o
   4   1   0        673.71        671.82         8.60 o
   5   1   0       3492.83       3738.04        22.22 o
   6   1   0         17.55         19.64         2.86 o
   7   1   0        112.36        128.03         5.60 o
   8   1   0         11.56         13.21         3.81 o
   9   1   0        258.00        269.00         9.03 o
  10   1   0        150.05        169.12         8.03 o
  11   1   0         12.23         19.58         3.63 o
  12   1   0        186.38        182.31         8.67 o
  13   1   0         94.64        112.52         6.15 o
  14   1   0         24.64         23.68         4.63 o
   2   2   0       4391.77       4491.02        27.41 o
   3   2   0       2653.95       2326.31        21.90 o
   4   2   0       1211.68        966.83        15.65 o
   5   2   0        864.29        661.32        14.14 o
   6   2   0        445.38        455.96        13.33 o
   7   2   0        765.98        878.40        19.17 o
   8   2   0        286.39        304.84        12.61 o
   9   2   0        317.90        308.29        13.72 o
  10   2   0        193.75        163.40        12.28 o
  11   2   0         15.98         -1.25         8.07 o
  12   2   0         64.25         99.02         7.44 o
  13   2   0         60.70         73.72         6.08 o
  14   2   0         27.42         22.28         9.23 o
   2   3   0         17.53         22.06         1.87 o
   3   3   0        206.85        198.89         7.95 o
   4   3   0          2.66         11.47         3.95 o
   5   3   0        284.44        270.67        10.22 o
   6   3   0        300.63        276.64        11.14 o
   7   3   0          0.48         -1.72         4.86 o
   8   3   0          0.09         -2.35         5.30 o
   9   3   0          0.05         -6.82         6.82 o
  10   3   0         90.90        113.72         8.52 o
  11   3   0         35.57         47.67         5.16 o
  12   3   0         13.26         -1.45         8.28 o
  13   3   0          0.02         -6.96         6.96 o
  14   3   0          0.01         -2.66         8.27 o
   2   4   0        398.82        389.71        11.53 o
   3   4   0       2696.14       2740.67        30.25 o
   4   4   0        499.51        546.99        14.47 o
   5   4   0        663.85        654.55        16.73 o
   6   4   0        567.73        600.13        17.15 o
   7   4   0        212.55        213.90        11.43 o
   8   4   0        338.26        356.68        15.43 o
   9   4   0        101.05        105.14         8.44 o
  10   4   0          3.57         -0.64         7.60 o
  11   4   0          7.33         18.81         7.14 o
  12   4   0          8.22          9.23         7.77 o
  13   4   0         11.32          9.31         9.00 o
   1   5   0        430.29        467.73        13.78 o
   2   5   0        335.03        340.65        12.07 o
   3   5   0          1.80         -3.91         4.73 o
   4   5   0        783.82        715.68        18.01 o
   5   5   0        132.23        134.06         9.48 o
   6   5   0        839.63        822.92        21.26 o
   7   5   0        547.08        572.70        18.86 o
   8   5   0          5.88         -1.16         6.44 o
   9   5   0        494.06        427.82        18.53 o
  10   5   0         86.49         82.71         7.03 o
  11   5   0         23.25         33.36         4.92 o
  12   5   0         80.71         83.22         6.36 o
  13   5   0         59.17         59.75         6.91 o
   1   6   0         49.98         65.17         5.42 o
   2   6   0        178.63        169.24         9.84 o
   3   6   0       1479.34       1543.13        28.06 o
   4   6   0         96.37        105.07         7.82 o
   5   6   0          2.27         12.68         6.07 o
   6   6   0        392.99        375.89        16.21 o
   7   6   0         10.40         16.70         6.34 o
   8   6   0         13.82          0.67         6.17 o
   9   6   0        136.77        127.05        10.00 o
  10   6   0         36.15         15.98         7.80 o
  11   6   0          2.05          8.20         7.95 o
  12   6   0         32.88         41.86         5.47 o
   1   7   0        267.79        219.39        12.88 o
   2   7   0        106.43        116.23         8.07 o
   3   7   0         21.50         20.22         7.28 o
   4   7   0        126.79        108.50         8.30 o
   5   7   0         14.10         26.25         4.24 o
   6   7   0         38.66         24.98         4.58 o
   7   7   0         62.92         42.95         5.03 o
   8   7   0         17.77         10.55         8.12 o
   9   7   0         14.77         27.88         4.98 o
  10   7   0         17.61         26.07        10.13 o
  11   7   0         11.29         23.36         9.42 o
   1   8   0        282.69        341.90        16.39 o
   2   8   0         81.56         65.11         5.57 o
   3   8   0         47.88         48.44         5.41 o
   4   8   0        123.23        159.95        11.84 o
   5   8   0        131.02        128.25         9.80 o
   6   8   0         43.38         44.89         5.43 o
   7   8   0         29.65         20.83         9.68 o
   8   8   0          2.40         -2.55         8.19 o
   9   8   0          0.05         -6.12         9.29 o
   1   9   0        133.04        125.95        10.29 o
   2   9   0          1.86          5.23         7.80 o
   3   9   0         50.27         47.97         5.41 o
   4   9   0         50.25         32.21         5.07 o
   5   9   0          1.00          4.10         7.20 o
   6   9   0         66.52         72.99         6.50 o
   7   9   0        106.77        101.36         9.52 o
   1  10   0         62.71         55.93         5.79 o
   2  10   0         68.85         32.89        12.05 o
   3  10   0         38.94         34.97         5.84 o
   4  10   0         50.00         49.50         6.19 o
   5  10   0         60.30         54.75         6.56 o
 -14   1   1         20.88         25.07         4.45 o
 -13   1   1         11.42          0.93         6.05 o
 -12   1   1         83.73         87.66        10.10 o
 -11   1   1         82.21         87.68         4.81 o
 -10   1   1         62.00         72.53         4.25 o
  -9   1   1         30.47         25.03         5.08 o
  -8   1   1         55.01         45.89         2.75 o
  -7   1   1         18.61          3.29         2.86 o
  -6   1   1         94.73        102.81         4.73 o
  -5   1   1        303.98        416.51         8.59 o
  -4   1   1        218.84        262.63         5.65 o
  -3   1   1         88.29        144.49         5.51 o
  -2   1   1       4150.34       4768.06        24.72 o
   2   1   1       2569.78       2645.90        57.22 o
   3   1   1         98.15        155.76         5.32 o
   4   1   1        694.28        488.69         7.45 o
   5   1   1        314.70        300.07         6.66 o
   6   1   1        128.27         91.96         4.54 o
   7   1   1         20.83         35.14         2.17 o
   8   1   1         60.72         60.26         3.73 o
   9   1   1         36.59         39.07         3.63 o
  10   1   1         43.03         44.90         3.12 o
  11   1   1        212.93        256.01        10.36 o
  12   1   1          9.51         12.18         5.11 o
  13   1   1          3.68          2.80         6.05 o
  14   1   1         48.87         25.66         7.98 o
 -14   2   1          2.42          3.43         7.18 o
 -13   2   1         27.11         20.91         9.20 o
 -12   2   1        440.64        443.49        20.19 o
 -11   2   1          0.61          0.00         6.88 o
 -10   2   1         21.61         13.05         4.00 o
  -9   2   1       1129.74       1121.64        24.99 o
  -8   2   1          0.10          0.00         4.91 o
  -7   2   1         48.97         49.67         3.96 o
  -6   2   1       1748.27       1465.64        22.90 o
  -5   2   1        375.97        296.26         9.88 o
  -4   2   1        250.66        245.73         8.32 o
  -3   2   1       6598.22       6335.49        36.33 o
  -2   2   1       5823.82       6065.72        32.28 o
   2   2   1       3245.74       4208.52        26.87 o
   3   2   1       1579.05       1424.08        17.39 o
   4   2   1        462.62        425.12        10.74 o
   5   2   1        850.07        769.65        15.53 o
   6   2   1        172.85        159.23         8.46 o
   7   2   1        747.35        743.09        17.95 o
   8   2   1         32.61         36.03         3.59 o
   9   2   1         13.20          7.96         3.54 o
  10   2   1        955.10        976.65        25.46 o
  11   2   1         66.46         54.90         5.50 o
  12   2   1          0.23         -1.39         7.17 o
  13   2   1        291.65        303.11        18.23 o
  14   2   1         22.86         24.04        10.86 o
 -14   3   1          0.59          6.22         9.01 o
 -13   3   1          6.84         -1.61         8.97 o
 -12   3   1        220.90        231.99        14.82 o
 -10   3   1         32.32         21.30         7.10 o
  -9   3   1        435.40        396.03        16.72 o
  -8   3   1        117.39         92.80         5.97 o
  -7   3   1         21.47         28.17         3.16 o
  -6   3   1         61.91         53.28         3.79 o
  -5   3   1          5.09         10.20         3.71 o
  -4   3   1          8.17          4.63         3.92 o
  -3   3   1       1098.54       1271.91        18.59 o
  -2   3   1       1951.92       2366.42        23.66 o
   2   3   1       4871.32       5179.62        34.80 o
   3   3   1          1.02         -0.77         2.70 o
   4   3   1       3381.95       3462.59        32.25 o
   5   3   1       3175.42       2994.23        32.29 o
   6   3   1         49.38         39.63         3.85 o
   7   3   1        978.91        949.96        21.30 o
   8   3   1        741.75        731.27        19.78 o
   9   3   1        701.87        626.46        20.31 o
  10   3   1         49.91         38.89         4.86 o
  11   3   1        393.39        404.14        17.85 o
  12   3   1         52.57         54.83         5.44 o
  13   3   1         53.30         48.62         5.74 o
  14   3   1        101.12        101.03         7.78 o
 -13   4   1          6.34          8.48         7.68 o
 -12   4   1        116.52        127.36        10.47 o
 -11   4   1          0.66         -0.70         7.02 o
 -10   4   1          0.02          0.00         6.62 o
  -9   4   1       1493.11       1438.70        30.60 o
  -8   4   1        227.30        236.60        13.10 o
  -7   4   1         97.40         74.53         6.10 o
  -6   4   1       1873.88       1834.01        29.35 o
  -5   4   1       2178.18       2196.53        30.33 o
  -4   4   1        616.55        529.97        14.49 o
  -3   4   1       4726.71       4739.73        39.93 o
  -2   4   1       3324.06       3584.18        33.31 o
   2   4   1        385.69        331.08        10.81 o
   3   4   1         34.71         10.27         4.18 o
   4   4   1          0.25         23.29         2.97 o
   5   4   1          0.10          8.89         4.00 o
   6   4   1         58.61         40.01         3.76 o
   7   4   1       1374.71       1201.63        25.22 o
   8   4   1       1122.19       1167.26        26.64 o
   9   4   1        133.77        144.97        11.48 o
  10   4   1        171.51        157.15        10.28 o
  11   4   1        174.72        167.70        10.88 o
  12   4   1          8.56          6.17         7.86 o
  13   4   1         67.90         64.76         6.83 o
 -13   5   1         10.70         18.94         8.41 o
 -12   5   1         10.24         16.51         8.17 o
 -11   5   1         41.89         43.73         4.85 o
 -10   5   1         85.47         79.53         7.74 o
  -9   5   1         35.93         29.01         4.89 o
  -8   5   1          4.70         13.91         7.38 o
  -7   5   1          6.53         -7.09         7.30 o
  -6   5   1        162.24        129.58         9.64 o
  -5   5   1         43.36         27.49         3.17 o
  -4   5   1         21.36         20.65         2.89 o
  -3   5   1        283.02        254.05        11.26 o
  -2   5   1        105.56        122.94         7.87 o
  -1   5   1         24.72         46.75         3.72 o
   1   5   1        203.21        221.10        10.28 o
   2   5   1         33.68         55.56         4.33 o
   3   5   1        913.36        983.58        20.46 o
   4   5   1        301.79        265.99        11.74 o
   5   5   1         10.48         14.96         5.15 o
   6   5   1        647.52        685.80        19.91 o
   7   5   1        224.15        217.26        12.78 o
   8   5   1         27.02         30.74         4.25 o
   9   5   1          0.81          9.54         6.33 o
  10   5   1         14.15          4.86         7.25 o
  11   5   1          4.92          7.80         4.70 o
  12   5   1         29.67         45.15         5.70 o
  13   5   1         43.52         52.35         6.17 o
 -12   6   1          9.73         10.70         9.27 o
 -11   6   1         67.40         65.15         6.21 o
 -10   6   1         93.83         87.28         7.65 o
  -9   6   1          0.99         10.53         7.19 o
  -8   6   1        160.34        130.05         9.57 o
  -7   6   1        192.89        154.17        10.48 o
  -6   6   1         56.48         65.86         5.16 o
  -5   6   1        214.49        177.03        12.16 o
  -4   6   1        497.44        553.30        17.91 o
  -3   6   1         15.32         19.91         3.50 o
  -2   6   1        257.09        245.40        11.58 o
  -1   6   1        531.44        565.17        17.50 o
   1   6   1        316.33        322.62        13.20 o
   2   6   1        499.73        538.39        16.81 o
   3   6   1          0.07         -6.16         6.45 o
   4   6   1          0.30         -0.50         6.09 o
   5   6   1        314.41        353.68        14.93 o
   6   6   1        161.38        180.63        11.56 o
   7   6   1         20.75         14.89         7.60 o
   8   6   1        111.32         96.59         6.32 o
   9   6   1         58.31         45.90         5.73 o
  10   6   1          1.05          9.15         6.20 o
  11   6   1         12.83          8.22         8.46 o
  12   6   1         44.35         39.27         6.18 o
 -11   7   1          3.05         -0.90         8.77 o
 -10   7   1         24.32         20.22         8.99 o
  -9   7   1         37.47         35.50         5.60 o
  -8   7   1         31.20         28.69         4.85 o
  -7   7   1         23.66          5.65         7.40 o
  -6   7   1          0.31         -3.92         7.33 o
  -5   7   1         64.91         64.57         5.12 o
  -4   7   1         48.00         32.49         4.41 o
  -3   7   1        200.72        200.00        13.18 o
  -2   7   1          0.83          9.21         6.87 o
  -1   7   1         43.52         39.82         4.24 o
   1   7   1        192.24        246.51        13.47 o
   2   7   1        146.89        144.07        10.97 o
   3   7   1        437.92        494.22        18.78 o
   4   7   1        134.52        137.04         9.36 o
   5   7   1        119.83        148.93         9.47 o
   6   7   1        436.84        443.82        19.16 o
   7   7   1         62.99         51.78         5.27 o
   8   7   1        167.42        182.82        13.77 o
   9   7   1        140.54        122.21         9.25 o
  10   7   1          4.55          3.37         8.68 o
  11   7   1         31.06         27.61         6.08 o
  -9   8   1         27.73         35.58         5.99 o
  -8   8   1          0.63         -9.74         9.74 o
  -7   8   1         61.18         46.82         5.57 o
  -6   8   1        113.61        108.86         7.47 o
  -5   8   1          1.00         -8.33         8.33 o
  -4   8   1        186.79        190.48        13.57 o
  -3   8   1        151.06        130.67        10.28 o
  -2   8   1          0.41          1.28         7.07 o
  -1   8   1        227.48        268.77        15.88 o
   1   8   1          1.58          5.75         7.08 o
   2   8   1        109.35        122.05         9.84 o
   3   8   1         48.34         47.69         5.22 o
   4   8   1         43.15         49.35         5.43 o
   5   8   1         13.40         -0.71         7.59 o
   6   8   1          5.42         -8.25         9.03 o
   7   8   1          0.33          4.01         7.57 o
   8   8   1         15.92         16.18        10.04 o
   9   8   1          9.66         15.76         8.84 o
  -7   9   1          3.03          1.82         9.81 o
  -6   9   1          1.71          0.86         7.32 o
  -5   9   1          3.09         -4.11         8.58 o
  -4   9   1         16.98         15.08         8.29 o
  -3   9   1         10.02         10.80         8.31 o
  -2   9   1         67.77         70.10         6.20 o
  -1   9   1          0.89         -2.99         7.85 o
   1   9   1         11.44         18.71         8.43 o
   2   9   1         11.36         18.71         7.14 o
   3   9   1         49.33         70.71         6.23 o
   4   9   1          6.18          4.76         8.02 o
   5   9   1          0.01         -4.11         7.31 o
   6   9   1          5.47         11.14         8.44 o
   7   9   1          0.08         -5.47         8.04 o
  -5  10   1         15.23         28.83         5.76 o
  -4  10   1         14.49         20.99         9.70 o
  -3  10   1          0.02          2.67         8.01 o
  -2  10   1          0.68         19.08         6.60 o
  -1  10   1          9.58         17.15         8.75 o
   1  10   1          0.64          5.15         8.14 o
   2  10   1          1.24         -1.73         7.85 o
   3  10   1          6.35         13.36         8.02 o
   4  10   1          4.51         17.34         7.80 o
   5  10   1         18.13          7.52        10.39 o
 -14   0   2          0.75          3.35         8.63 o
 -13   0   2         56.02         55.84         6.07 o
 -12   0   2        399.90        435.29        18.31 o
 -11   0   2         42.28         37.04         4.72 o
 -10   0   2        148.54        175.34        11.51 o
  -9   0   2        506.76        507.25        16.94 o
  -8   0   2         17.68         17.24         3.02 o
  -7   0   2         91.35        109.42         7.77 o
  -6   0   2         17.97         42.52         3.17 o
  -5   0   2       5477.60       6326.66        40.84 o
  -4   0   2       1037.69       1227.43        16.22 o
  -3   0   2        490.94        397.42         8.36 o
  -2   0   2       5162.26       5488.56        25.41 o
   2   0   2         39.56         32.89         2.25 o
   3   0   2        665.96        880.57        12.30 o
   4   0   2       1221.96       1059.26        15.22 o
   5   0   2       2534.73       2596.19        26.40 o
   6   0   2         21.94         25.36         2.64 o
   7   0   2         72.70         97.90         7.29 o
   8   0   2         53.95         75.76         6.05 o
   9   0   2        204.10        232.26        12.25 o
  10   0   2        133.13        164.90        11.35 o
  11   0   2         75.14         78.78         6.50 o
  12   0   2        329.10        334.49        17.42 o
  13   0   2         31.52         43.84         5.66 o
  14   0   2         46.52         32.19         5.82 o
 -14   1   2         99.35        110.19         5.47 o
 -13   1   2          7.63          2.39         5.16 o
 -12   1   2          1.64          5.91         4.30 o
 -11   1   2        534.26        624.02        14.93 o
 -10   1   2         46.17         60.12         3.51 o
  -9   1   2         19.98         25.69         2.63 o
  -8   1   2        376.82        376.00         9.76 o
  -7   1   2        317.73        272.16        23.04 o
  -6   1   2        419.69        522.44         9.58 o
  -5   1   2       1273.85       1247.39        13.21 o
  -4   1   2       1863.86       1778.76        30.99 o
  -3   1   2        176.89        161.57         4.06 o
  -2   1   2      18871.07      19256.24       197.66 o
   2   1   2      16824.09      18387.85       137.11 o
   3   1   2          1.09          0.80         1.59 o
   4   1   2        511.54        457.55         7.47 o
   5   1   2         18.39         19.05         2.21 o
   6   1   2        534.29        586.81        14.31 o
   7   1   2        252.87        245.78         7.65 o
   8   1   2         34.21         48.07         6.65 o
   9   1   2          1.55          0.76         3.88 o
  10   1   2         57.67         49.36         3.45 o
  11   1   2        437.17        472.04        13.61 o
  12   1   2        261.93        192.34        27.79 o
  13   1   2          2.26          8.37         5.33 o
  14   1   2        190.89        235.19        12.02 o
 -14   2   2          0.16          8.63         8.63 o
 -13   2   2         21.99         34.28         4.85 o
 -12   2   2          4.68         -8.20         8.20 o
 -11   2   2          4.71          1.27         6.07 o
 -10   2   2         23.86         15.80         6.86 o
  -9   2   2         81.39         91.43         7.27 o
  -8   2   2        103.56        101.80         6.68 o
  -7   2   2         50.24         51.47         4.26 o
  -6   2   2        199.48        169.96         8.57 o
  -5   2   2         28.96         56.30         4.05 o
  -4   2   2        457.44        504.37        11.72 o
  -3   2   2        411.46        467.08        10.44 o
  -2   2   2       4578.42       5035.21        30.30 o
   2   2   2       1105.59       1000.31        13.65 o
   3   2   2       1270.41       1256.32        16.73 o
   4   2   2         68.42         83.51         5.76 o
   5   2   2          0.52          0.29         3.45 o
   6   2   2         98.00        152.21         8.17 o
   7   2   2        102.24        107.14         7.94 o
   8   2   2        288.78        284.28        12.57 o
   9   2   2         17.48         14.09         6.25 o
  10   2   2          7.50         14.13         6.37 o
  11   2   2          0.02          1.90         6.50 o
  12   2   2          2.85          6.32         7.19 o
  13   2   2         13.95         22.63         9.72 o
  14   2   2         17.79          9.50         9.42 o
 -14   3   2         24.50         17.85         9.86 o
 -13   3   2          1.73          4.05         4.31 o
 -12   3   2         10.11         19.76         7.71 o
 -11   3   2         17.03         20.44         7.60 o
 -10   3   2         10.07         10.14         6.83 o
  -9   3   2         46.13         81.83         7.23 o
  -8   3   2        346.99        344.35        14.62 o
  -7   3   2         34.63         50.51         4.39 o
  -6   3   2       1264.67       1158.72        21.63 o
  -5   3   2         32.60         30.98         2.91 o
  -4   3   2        448.84        428.89        12.06 o
  -3   3   2       4010.23       4360.33        34.61 o
  -2   3   2        282.31        356.75         9.61 o
   2   3   2        740.97        757.76        13.83 o
   3   3   2          9.97          8.73         3.00 o
   4   3   2         39.56         41.54         3.97 o
   5   3   2         96.66         67.67         5.04 o
   6   3   2        345.86        363.67        12.82 o
   7   3   2        115.76        130.44         9.33 o
   8   3   2         81.10         90.27         7.38 o
   9   3   2         24.49         18.97         3.84 o
  10   3   2         39.08         50.40         4.91 o
  11   3   2          1.21          0.66         7.08 o
  12   3   2          0.96          5.13         7.22 o
  13   3   2         61.62         50.55         6.22 o
  14   3   2          0.12         12.52         8.00 o
 -13   4   2          9.81         17.05         8.94 o
 -12   4   2        157.39        182.89        12.07 o
 -11   4   2          8.39         14.06         6.74 o
 -10   4   2        212.82        182.17        13.08 o
  -9   4   2         65.52         63.25         5.55 o
  -8   4   2         62.83         55.31         4.69 o
  -7   4   2        665.88        700.10        19.97 o
  -6   4   2        273.04        252.59        11.84 o
  -5   4   2        168.98        166.31         9.78 o
  -4   4   2        270.80        232.09        10.18 o
  -3   4   2         52.48         50.84         4.62 o
  -2   4   2          0.59         11.50         4.02 o
   2   4   2        351.27        362.07        11.41 o
   3   4   2        205.78        187.12         8.94 o
   4   4   2        291.20        252.71        10.58 o
   5   4   2         67.54         57.19         4.31 o
   6   4   2       1060.95       1077.53        22.79 o
   7   4   2        142.60        162.23        10.93 o
   8   4   2          9.04         13.15         6.59 o
   9   4   2        323.12        341.03        16.06 o
  10   4   2         84.90         58.89         5.91 o
  11   4   2         70.09         66.41         5.75 o
  12   4   2         73.31         72.95         6.30 o
  13   4   2          3.16         -8.91         8.91 o
 -13   5   2          0.22          0.91         8.93 o
 -12   5   2          0.05          3.32         6.64 o
 -11   5   2        101.58         73.58         6.02 o
 -10   5   2         13.21         13.04         4.20 o
  -9   5   2          0.85         -7.04         7.21 o
  -8   5   2        514.19        445.39        18.05 o
  -7   5   2        190.38        224.72        13.01 o
  -6   5   2         18.07         16.44         7.06 o
  -5   5   2        659.01        626.21        18.10 o
  -4   5   2        121.14        137.51         8.88 o
  -3   5   2        221.48        218.80        10.46 o
  -2   5   2         75.76         90.35         7.02 o
  -1   5   2        154.32        155.48         8.83 o
   1   5   2       1048.29       1357.00        23.36 o
   2   5   2        372.21        395.50        13.05 o
   3   5   2         66.23         61.81         5.45 o
   4   5   2         89.05         89.22         6.30 o
   5   5   2       1030.63       1071.51        23.19 o
   6   5   2         12.96         15.96         6.03 o
   7   5   2         27.68         17.65         7.19 o
   8   5   2        439.96        443.67        17.93 o
   9   5   2          8.10          2.56         7.64 o
  10   5   2          8.13         -6.29         7.37 o
  11   5   2        106.42         91.15         7.62 o
  12   5   2         19.53         36.56         5.47 o
  13   5   2         12.00          1.82         8.99 o
 -12   6   2         41.03         49.60         6.28 o
 -11   6   2          0.44         -7.43         8.70 o
 -10   6   2         36.30         21.47         7.90 o
  -9   6   2          9.77          9.90         6.78 o
  -8   6   2          2.52          6.75         6.34 o
  -7   6   2        202.85        170.03        12.47 o
  -6   6   2          3.25         13.75         6.12 o
  -5   6   2        194.63        185.76        11.49 o
  -4   6   2         30.99         30.26         4.03 o
  -3   6   2         43.00         51.95         4.15 o
  -2   6   2        228.86        233.33        11.43 o
  -1   6   2          0.41         -4.98         5.45 o
   1   6   2        612.89        614.24        17.92 o
   2   6   2        103.78         83.31         6.41 o
   3   6   2         74.73         99.81         7.27 o
   4   6   2        309.36        300.85        13.28 o
   5   6   2         19.55         15.54         3.75 o
   6   6   2        245.63        247.18        13.97 o
   7   6   2        146.16        139.77         9.24 o
   8   6   2         35.43         24.12         4.84 o
   9   6   2         31.88         16.98         9.34 o
  10   6   2          7.60         -1.54         6.95 o
  11   6   2          0.32          3.31         8.02 o
  12   6   2         20.87         23.33        10.15 o
 -11   7   2          3.74         12.66         9.22 o
 -10   7   2         26.94         31.34         5.77 o
  -9   7   2         25.15         22.06         8.77 o
  -8   7   2         98.09         98.81         7.81 o
  -7   7   2         54.27         66.57         6.27 o
  -6   7   2          0.05          6.58         7.15 o
  -5   7   2        178.85        177.26        12.42 o
  -4   7   2        170.08        161.70        11.92 o
  -3   7   2         23.07         41.13         4.76 o
  -2   7   2        805.28        989.69        25.08 o
  -1   7   2        702.36        691.44        20.67 o
   1   7   2        833.75        902.54        23.89 o
   2   7   2        496.51        508.69        18.27 o
   3   7   2         10.30         20.48         7.37 o
   4   7   2        231.22        203.29        13.24 o
   5   7   2         41.42         31.95         4.81 o
   6   7   2          3.89         18.45         6.39 o
   7   7   2        152.36        158.87        10.25 o
   8   7   2        104.52        108.03         8.66 o
   9   7   2         12.16          6.31         8.04 o
  10   7   2         39.31         43.81         6.03 o
  11   7   2         24.49         14.49        10.56 o
  -9   8   2         62.73         52.19         6.41 o
  -8   8   2         10.09         22.26         8.47 o
  -7   8   2        186.82        175.51        12.32 o
  -6   8   2         18.99          4.53         7.39 o
  -5   8   2         37.22         33.32         4.78 o
  -4   8   2         19.39         25.08         4.89 o
  -3   8   2         97.55         66.46         6.08 o
  -2   8   2         52.19         50.75         5.28 o
  -1   8   2        178.95        152.53        12.06 o
   1   8   2         95.30        137.33         9.60 o
   2   8   2        163.64        167.14        13.15 o
   3   8   2        134.46        131.29         9.58 o
   4   8   2          3.18         -0.69         8.26 o
   5   8   2         50.77         50.84         5.36 o
   6   8   2         59.24         49.34         5.77 o
   7   8   2         91.40         97.39         8.92 o
   8   8   2         17.25         21.42         8.95 o
   9   8   2         51.02         38.16         6.04 o
  -7   9   2          0.14         10.07         8.03 o
  -6   9   2         93.51         95.83         7.61 o
  -5   9   2          1.15          3.31         9.43 o
  -4   9   2          0.08          2.40         7.45 o
  -3   9   2        310.51        284.85        17.65 o
  -2   9   2         38.11         49.73         5.33 o
  -1   9   2          1.32         -2.26         7.72 o
   1   9   2         28.43         31.65         5.00 o
   2   9   2          1.61          3.01         7.07 o
   3   9   2        154.93        131.07         8.88 o
   4   9   2         11.51          2.40         8.64 o
   5   9   2          8.30         -2.48         8.23 o
   6   9   2         23.62         25.29         5.79 o
   7   9   2         27.48         19.24         9.39 o
  -4  10   2          7.64          8.26         9.13 o
  -3  10   2          1.25         -9.85         9.85 o
  -2  10   2          0.89          4.36         8.23 o
  -1  10   2          2.41          0.86         7.67 o
   1  10   2         34.80         31.06        10.35 o
   2  10   2          5.12         12.21         8.89 o
   3  10   2         37.07         27.77         9.35 o
   4  10   2         24.54         22.03         9.54 o
 -14   1   3         49.75         50.30         4.24 o
 -13   1   3         48.22         45.07         4.04 o
 -12   1   3          7.68         21.03         4.01 o
 -11   1   3        123.60        121.06         6.80 o
 -10   1   3        313.73        356.23        14.39 o
  -9   1   3         11.89         18.16         4.54 o
  -8   1   3        422.98        356.69        16.37 o
  -7   1   3        262.35        265.87         8.12 o
  -6   1   3       1542.86       1434.24        19.17 o
  -5   1   3         10.01         11.65         3.69 o
  -4   1   3       1067.03       1075.66        18.49 o
  -3   1   3       1664.16       1554.30        16.90 o
  -2   1   3         11.41          7.86         1.17 o
   2   1   3      10135.56      12264.20       204.28 o
   3   1   3        237.00        304.45        11.76 o
   4   1   3        233.12        263.34         6.00 o
   5   1   3        587.46        514.32         8.93 o
   6   1   3        355.11        375.61         8.92 o
   7   1   3        320.56        304.99         9.84 o
   8   1   3        176.10        164.16        10.58 o
   9   1   3        221.75        209.25         8.39 o
  10   1   3        120.66        104.44         5.81 o
  11   1   3          0.97          5.83         9.35 o
  12   1   3        186.23        183.55         9.44 o
  13   1   3         13.36         11.13         5.75 o
  14   1   3          4.72          1.52         9.39 o
 -14   2   3          0.74          5.22         8.79 o
 -13   2   3         91.21         95.07         7.99 o
 -12   2   3         16.01          3.54         8.30 o
 -11   2   3         34.90         42.10         4.68 o
 -10   2   3        399.66        407.66        17.21 o
  -9   2   3        371.08        341.93        15.00 o
  -8   2   3         89.27         74.70         6.40 o
  -7   2   3        195.30        145.60         9.52 o
  -6   2   3        237.82        225.60         9.90 o
  -5   2   3        184.92        163.52         8.11 o
  -4   2   3        314.62        231.64         8.54 o
  -3   2   3       1800.37       1696.77        19.98 o
  -2   2   3        879.29       1055.10        14.75 o
   2   2   3       2704.30       2610.20        22.96 o
   3   2   3       4939.76       4899.16        33.83 o
   4   2   3          9.41         10.42         2.23 o
   5   2   3        287.61        267.72         9.83 o
   6   2   3        985.33        892.93        18.40 o
   7   2   3         58.21         84.50         5.82 o
   8   2   3         46.42         52.25         3.64 o
   9   2   3        289.60        281.89        14.02 o
  10   2   3         22.25         34.44         4.37 o
  11   2   3         15.80         19.28         7.21 o
  12   2   3         71.76         76.17         6.37 o
  13   2   3         78.14         84.14         6.48 o
  14   2   3          1.63         -0.87         8.50 o
 -14   3   3         73.54         89.67         7.30 o
 -13   3   3        141.35        131.21        10.19 o
 -12   3   3         36.52         32.30         5.15 o
 -11   3   3        255.06        266.24        15.20 o
 -10   3   3        549.97        549.87        20.56 o
  -9   3   3        332.27        296.24        15.19 o
  -8   3   3        749.98        682.07        19.68 o
  -7   3   3       3061.39       3102.01        38.93 o
  -6   3   3         94.44         92.89         6.50 o
  -5   3   3        661.14        550.53        14.74 o
  -4   3   3       3111.35       3018.95        31.28 o
  -3   3   3        281.87        343.28        10.49 o
  -2   3   3        454.56        450.99        11.23 o
   2   3   3        530.75        439.08        11.07 o
   3   3   3         12.75         33.82         2.97 o
   4   3   3         18.71         26.23         2.60 o
   5   3   3        846.77        779.74        17.06 o
   6   3   3        493.30        512.13        15.09 o
   7   3   3         58.46         63.36         5.03 o
   8   3   3        203.68        210.23        11.64 o
   9   3   3        974.55        995.25        24.80 o
  10   3   3         14.24         17.18         4.38 o
  11   3   3         46.52         61.09         5.75 o
  12   3   3        373.13        392.98        19.42 o
  13   3   3          6.02         -0.82         7.73 o
  14   3   3          0.61         -8.93         8.93 o
 -13   4   3         35.31         39.56         5.79 o
 -12   4   3          1.56          5.48         5.48 o
 -11   4   3         21.75         18.48         8.23 o
 -10   4   3         69.84         53.92         5.42 o
  -9   4   3        133.72        122.82         8.29 o
  -8   4   3        424.58        464.40        17.59 o
  -7   4   3        430.04        375.82        15.16 o
  -6   4   3        193.73        196.05        10.40 o
  -5   4   3        101.18        106.19         8.30 o
  -4   4   3        194.78        281.74        11.28 o
  -3   4   3         20.95          5.08         4.10 o
  -2   4   3       1200.81       1303.40        20.80 o
   2   4   3        512.70        538.51        13.92 o
   3   4   3       5112.40       5235.83        43.15 o
   4   4   3        658.98        547.71        15.16 o
   5   4   3        207.90        168.48         9.35 o
   6   4   3       1604.98       1526.01        27.12 o
   7   4   3         10.56         13.29         3.16 o
   8   4   3         14.08         15.52         6.26 o
   9   4   3        627.97        646.88        21.27 o
  10   4   3          1.80          0.65         6.80 o
  11   4   3          1.20          1.42         6.83 o
  12   4   3         73.79         81.59         6.80 o
  13   4   3          0.03         12.07         7.71 o
 -12   5   3         28.92         40.49         5.61 o
 -11   5   3         14.40          9.20         7.74 o
 -10   5   3          7.20          6.36         6.81 o
  -9   5   3          1.93          8.39         6.16 o
  -8   5   3         90.13         95.66         7.89 o
  -7   5   3        313.69        342.54        15.33 o
  -6   5   3        410.15        455.94        15.95 o
  -5   5   3        280.72        304.27        13.34 o
  -4   5   3        211.01        202.70        10.89 o
  -3   5   3        495.57        552.03        15.91 o
  -2   5   3        109.21        153.85         9.00 o
  -1   5   3          1.69         11.39         4.46 o
   1   5   3         54.56         42.18         3.19 o
   2   5   3         88.02         81.25         5.94 o
   3   5   3        138.14        134.80         8.68 o
   4   5   3        123.54        177.37        10.16 o
   5   5   3        117.87        112.84         7.51 o
   6   5   3        194.93        160.55        10.97 o
   7   5   3         50.02         60.56         5.18 o
   8   5   3         54.83         54.07         5.05 o
   9   5   3        171.02        166.99        12.82 o
  10   5   3         88.01         79.28         6.14 o
  11   5   3         33.86         33.54         5.42 o
  12   5   3         23.80         26.86         4.80 o
 -12   6   3         17.88         12.66         9.99 o
 -11   6   3         13.95         20.01         9.13 o
 -10   6   3         11.22          0.00         7.59 o
  -9   6   3         26.16         20.49         4.46 o
  -8   6   3        113.92         87.55         7.38 o
  -7   6   3         40.67         49.86         4.89 o
  -6   6   3         20.92         40.71         4.35 o
  -5   6   3        483.23        426.67        16.52 o
  -4   6   3         92.36         91.39         7.93 o
  -3   6   3         20.65         11.24         5.85 o
  -2   6   3       1154.29       1220.30        25.07 o
  -1   6   3        120.60        155.26        10.37 o
   1   6   3       1760.05       1908.64        31.05 o
   2   6   3        723.04        805.43        20.61 o
   3   6   3        346.08        353.24        14.94 o
   4   6   3        105.38         89.10         7.24 o
   5   6   3         91.73        126.06         8.57 o
   6   6   3        488.93        452.61        17.62 o
   7   6   3         38.79         36.18         4.79 o
   8   6   3        330.33        378.19        18.00 o
   9   6   3         13.05         -2.86         7.91 o
  10   6   3          7.72         22.51         8.25 o
  11   6   3         80.45        114.14         9.37 o
  12   6   3          0.02          1.81         7.79 o
 -11   7   3         14.17         10.94         9.48 o
 -10   7   3         99.12        115.84         9.02 o
  -9   7   3        136.02        111.72         8.20 o
  -8   7   3          8.74         11.53         7.41 o
  -7   7   3         95.51         95.80         6.70 o
  -6   7   3        161.90        131.59         9.26 o
  -5   7   3          1.03         -1.89         6.27 o
  -4   7   3        123.84        133.41         9.07 o
  -3   7   3        333.81        360.90        16.20 o
  -2   7   3         37.57         52.04         4.58 o
  -1   7   3        175.24        217.71        12.74 o
   1   7   3          5.38          1.11         6.11 o
   2   7   3         31.42         50.40         4.81 o
   3   7   3         44.35         41.61         4.50 o
   4   7   3        189.58        202.74        13.52 o
   5   7   3          2.91          4.42         6.59 o
   6   7   3        139.24        119.85         8.33 o
   7   7   3          4.60         -4.32         6.60 o
   8   7   3         14.96         19.24         8.03 o
   9   7   3          3.04         -4.78         8.51 o
  10   7   3         34.12         32.25         5.59 o
  11   7   3          4.14          3.65         7.96 o
  -9   8   3          9.81         15.09         9.43 o
  -8   8   3         12.95          4.32        10.12 o
  -7   8   3          2.93          7.34         7.61 o
  -6   8   3          0.08         -1.53         8.07 o
  -5   8   3         29.30         21.58         4.44 o
  -4   8   3          3.46          9.08         6.66 o
  -3   8   3         14.30          4.73         7.79 o
  -2   8   3         39.96         51.20         5.45 o
  -1   8   3         13.16          6.52         7.94 o
   1   8   3         87.41         85.68         6.34 o
   2   8   3        147.41        123.38         9.56 o
   3   8   3        157.40        181.91        12.71 o
   4   8   3          1.11         -7.30         7.30 o
   5   8   3          0.93         -0.73         7.32 o
   6   8   3        194.50        190.17        14.19 o
   7   8   3          7.44          8.17         7.92 o
   8   8   3         38.98         31.44         6.04 o
   9   8   3         21.19          7.11        11.38 o
  -7   9   3          4.11         11.08         9.60 o
  -6   9   3          1.37         -0.87         7.63 o
  -5   9   3          4.76          0.84         8.95 o
  -4   9   3         12.44         14.52         7.40 o
  -3   9   3          0.12          3.14         6.28 o
  -2   9   3          6.74          6.86         8.03 o
  -1   9   3         63.73         60.70         6.03 o
   1   9   3          3.54          6.10         7.77 o
   2   9   3         92.00        102.41         7.35 o
   3   9   3         30.52         18.84         8.16 o
   4   9   3          5.35          4.04         8.35 o
   5   9   3         11.58         18.39         8.10 o
   6   9   3         15.74         21.77         8.31 o
  -4  10   3          7.29         12.03         9.39 o
  -3  10   3          0.50         -6.32         8.23 o
  -2  10   3         47.95         38.72         6.18 o
  -1  10   3          6.57          0.87         8.03 o
   1  10   3         65.89         69.09         6.54 o
   2  10   3          1.21         -9.19         9.19 o
   3  10   3          8.56         -3.62         8.38 o
   4  10   3         27.39         42.60         6.10 o
 -14   0   4          1.73         -8.48         8.48 o
 -13   0   4        108.84        130.72         9.63 o
 -12   0   4        466.00        562.40        22.13 o
 -11   0   4          0.15          0.63         7.07 o
 -10   0   4        153.29        139.01        10.98 o
  -9   0   4       1716.93       1767.89        31.46 o
  -8   0   4         65.63         80.87         6.39 o
  -7   0   4       1441.72       1356.95        24.37 o
  -6   0   4       4937.94       4711.10        40.72 o
  -5   0   4        364.15        302.65        10.13 o
  -4   0   4       1370.41       1142.13        17.17 o
  -3   0   4      13863.71      13657.97        53.08 o
  -2   0   4       4214.17       4404.79        27.47 o
   2   0   4         28.46         12.77         1.49 o
   3   0   4       9660.49       9049.84        43.48 o
   4   0   4        969.75        927.18        15.67 o
   5   0   4          5.46         11.44         3.88 o
   6   0   4        867.72        825.84        17.58 o
   7   0   4        584.51        709.26        17.74 o
   8   0   4         15.95         19.72         2.85 o
   9   0   4        418.49        386.15        15.64 o
  10   0   4       1388.80       1387.36        30.46 o
  11   0   4        102.54         79.04         6.30 o
  12   0   4         62.25         94.87         7.70 o
  13   0   4        539.11        538.57        23.41 o
  14   0   4         59.06         57.31         6.25 o
 -14   1   4          6.94          7.25         5.53 o
 -13   1   4        157.12        187.43        10.40 o
 -12   1   4          5.30         11.70         8.42 o
 -11   1   4          0.09         -0.92        11.09 o
 -10   1   4        441.37        501.69        13.26 o
  -9   1   4          0.03          5.36         3.55 o
  -8   1   4        185.42        204.66         8.03 o
  -7   1   4        329.21        284.75         8.32 o
  -6   1   4         39.69         39.48         2.20 o
  -5   1   4        252.47        263.59        12.05 o
  -4   1   4         51.97         39.66         2.32 o
  -3   1   4         45.77         52.52         2.54 o
  -2   1   4       8899.43       9667.69        38.05 o
   2   1   4       3307.12       2792.99        67.92 o
   3   1   4       5062.83       4992.62        44.64 o
   4   1   4        391.66        368.89        14.94 o
   5   1   4         99.49         91.24         4.54 o
   6   1   4        306.03        344.01         8.29 o
   7   1   4        324.01        340.20         9.03 o
   8   1   4        134.46        144.48         6.97 o
   9   1   4         90.29        125.78         6.69 o
  10   1   4          5.97          8.85         5.67 o
  11   1   4          9.23         13.10         3.63 o
  12   1   4        103.49        103.88         5.66 o
  13   1   4          3.13          7.97         5.54 o
  14   1   4         50.49         27.32         7.75 o
 -14   2   4         43.91         56.39         5.93 o
 -13   2   4         37.46         47.88         5.72 o
 -12   2   4         22.04         10.80         9.08 o
 -11   2   4          2.36          2.61         5.69 o
 -10   2   4         23.74         37.40         4.50 o
  -9   2   4        188.04        196.26        11.64 o
  -8   2   4       1096.17       1079.20        23.82 o
  -7   2   4       2155.57       2380.97        32.85 o
  -6   2   4        655.98        758.65        17.57 o
  -5   2   4       1857.20       1653.86        23.72 o
  -4   2   4       2699.31       2875.44        29.13 o
  -3   2   4        664.20        524.06        11.94 o
  -2   2   4       4198.01       4635.92        32.20 o
   2   2   4         56.21         76.89         4.85 o
   3   2   4        906.64        901.44        15.53 o
   4   2   4       1673.31       1500.71        21.16 o
   5   2   4        126.34         85.12         6.68 o
   6   2   4         36.42         40.50         3.29 o
   7   2   4        372.04        387.20        13.99 o
   8   2   4        513.80        509.18        16.83 o
   9   2   4        839.07        774.20        21.97 o
  10   2   4        532.94        507.79        19.02 o
  11   2   4         38.49         22.48         4.79 o
  12   2   4         41.37         48.16         5.48 o
  13   2   4         54.99         49.36         6.26 o
  14   2   4          7.12          5.30         9.92 o
 -14   3   4          0.52         14.58         5.76 o
 -13   3   4          5.42         17.40         7.46 o
 -12   3   4         20.81         21.78         9.35 o
 -11   3   4          1.52          5.43         5.60 o
 -10   3   4         18.31         12.95         7.16 o
  -9   3   4         75.60         63.45         5.24 o
  -8   3   4         43.15         38.92         4.27 o
  -7   3   4         34.56         49.86         4.75 o
  -6   3   4        513.46        589.37        16.42 o
  -5   3   4        510.91        506.58        14.56 o
  -4   3   4          6.09          0.00         4.34 o
  -3   3   4        149.28        131.87         7.01 o
  -2   3   4         43.72         59.99         4.54 o
   2   3   4        619.49        745.52        14.73 o
   3   3   4        169.17        125.77         7.40 o
   4   3   4        140.87        117.89         7.00 o
   5   3   4         91.91        102.88         7.70 o
   6   3   4          2.14          5.69         3.90 o
   7   3   4        321.55        294.93        13.11 o
   8   3   4         48.98         49.73         4.42 o
   9   3   4         29.36         30.16         4.35 o
  10   3   4        314.09        275.88        14.56 o
  11   3   4         77.40         86.86         6.37 o
  12   3   4          3.36          3.01         6.57 o
  13   3   4          0.01         13.30         7.52 o
  14   3   4         18.35         32.89         5.87 o
 -13   4   4          0.31         -6.97         7.89 o
 -12   4   4         26.51          4.76         8.25 o
 -11   4   4         20.96         13.72         7.33 o
 -10   4   4         17.62         10.58         7.36 o
  -9   4   4        170.25        154.99        10.09 o
  -8   4   4        211.71        193.26        11.96 o
  -7   4   4        149.02        157.10        11.20 o
  -6   4   4        323.43        317.90        13.75 o
  -5   4   4        218.39        178.37         9.89 o
  -4   4   4        357.13        341.54        12.69 o
  -3   4   4        180.20        187.70         9.14 o
  -2   4   4        173.08        164.88         8.45 o
   2   4   4        356.23        267.51        10.36 o
   3   4   4        446.05        462.65        13.63 o
   4   4   4        513.08        506.35        14.98 o
   5   4   4        309.22        349.16        13.11 o
   6   4   4        149.33        144.75        10.08 o
   7   4   4        254.65        225.60        12.75 o
   8   4   4        430.81        462.13        17.37 o
   9   4   4         82.39         88.44         6.56 o
  10   4   4         33.45         22.55         7.56 o
  11   4   4         60.26         46.35         5.61 o
  12   4   4          9.69          7.17         8.39 o
  13   4   4         60.70         56.18         6.42 o
 -12   5   4         11.98          5.94         8.61 o
 -11   5   4          3.21          3.89         7.58 o
 -10   5   4        205.27        229.70        14.32 o
  -9   5   4         19.42         20.37         6.86 o
  -8   5   4        363.36        310.86        15.79 o
  -7   5   4        407.48        398.83        16.65 o
  -6   5   4         14.55         22.70         4.04 o
  -5   5   4       1193.07       1265.27        25.75 o
  -4   5   4        477.85        447.41        15.41 o
  -3   5   4        747.31        808.32        19.89 o
  -2   5   4        302.60        331.67        12.83 o
  -1   5   4       1584.20       1587.13        26.11 o
   1   5   4        724.00        871.02        19.23 o
   2   5   4         52.34         31.55         3.55 o
   3   5   4        704.18        620.24        17.33 o
   4   5   4       1077.23       1188.38        24.33 o
   5   5   4          1.46         14.46         5.15 o
   6   5   4        678.03        672.63        20.19 o
   7   5   4        276.64        305.16        14.65 o
   8   5   4        100.30        107.53         8.48 o
   9   5   4        105.64         96.63         9.70 o
  10   5   4         18.93         19.43         7.37 o
  11   5   4         22.47         14.03         9.16 o
  12   5   4         25.86         36.31         5.31 o
 -11   6   4          0.09          1.69         7.83 o
 -10   6   4         15.17          9.43         8.39 o
  -9   6   4         56.20         53.99         5.34 o
  -8   6   4          0.15         13.92         6.67 o
  -7   6   4        127.98        114.97         9.64 o
  -6   6   4        260.35        242.28        14.25 o
  -5   6   4          1.77          3.90         6.84 o
  -4   6   4        260.05        267.23        13.06 o
  -3   6   4        485.30        507.16        17.18 o
  -2   6   4        130.64        102.67         7.29 o
  -1   6   4        355.59        382.19        15.27 o
   1   6   4         10.37         -3.80         5.90 o
   2   6   4         74.74         80.68         6.08 o
   3   6   4        436.93        460.61        16.50 o
   4   6   4        430.94        419.94        16.57 o
   5   6   4         49.91         39.59         4.38 o
   6   6   4        113.95         95.50         7.59 o
   7   6   4         59.16         61.71         5.41 o
   8   6   4          4.04          5.58         6.69 o
   9   6   4         54.93         47.08         5.62 o
  10   6   4        100.48         93.78         6.94 o
  11   6   4          0.81          0.85         7.81 o
 -10   7   4         36.97         24.25        10.53 o
  -9   7   4         16.82         29.86         5.29 o
  -8   7   4          1.67          8.58         6.57 o
  -7   7   4          4.16          3.66         6.66 o
  -6   7   4          4.75         -0.68         8.28 o
  -5   7   4          1.93         -5.14         6.43 o
  -4   7   4          2.24          7.36         6.72 o
  -3   7   4          1.95          2.95         6.43 o
  -2   7   4          9.70          9.09         6.47 o
  -1   7   4          0.03         -6.64         6.64 o
   1   7   4        165.29        142.85         9.69 o
   2   7   4          4.74          5.68         6.63 o
   3   7   4         23.37         17.12         7.76 o
   4   7   4        151.80        154.71        11.35 o
   5   7   4          4.47         -1.29         7.34 o
   6   7   4         15.40         22.21         4.42 o
   7   7   4         44.92         46.14         5.40 o
   8   7   4         17.79         22.93         4.93 o
   9   7   4          5.07         -4.85         8.63 o
  10   7   4          0.00          4.34         7.31 o
  -9   8   4          2.11        -10.05        10.05 o
  -8   8   4         18.14         24.53         9.02 o
  -7   8   4         38.24         24.83         8.84 o
  -6   8   4          5.48         18.59         7.10 o
  -5   8   4        103.01        106.07         8.34 o
  -4   8   4        211.66        240.14        15.30 o
  -3   8   4         74.75         85.74         5.98 o
  -2   8   4        168.38        151.74        10.42 o
  -1   8   4        319.14        342.14        18.18 o
   1   8   4        132.44        126.27         9.68 o
   2   8   4        252.57        225.75        15.43 o
   3   8   4         17.77         12.39         8.26 o
   4   8   4          0.53         -1.42         6.44 o
   5   8   4        164.12        154.93        10.63 o
   6   8   4         58.32         53.52         5.79 o
   7   8   4          0.08          0.00         7.03 o
   8   8   4         43.64         45.04         6.23 o
   9   8   4         21.91         22.51        10.38 o
  -7   9   4         13.01         17.77         8.62 o
  -6   9   4          3.22          8.81         7.98 o
  -5   9   4         46.95         44.87         6.09 o
  -4   9   4          9.93          4.91         7.77 o
  -3   9   4          0.47         -4.78         8.04 o
  -2   9   4         65.49         80.17         6.40 o
  -1   9   4         15.76         -3.10         8.33 o
   1   9   4        126.73        121.51         9.35 o
   2   9   4          4.26         -1.55         9.02 o
   3   9   4         40.16         31.34         5.73 o
   4   9   4         64.57         62.27         6.41 o
   5   9   4          3.24         -5.08         8.30 o
   6   9   4         21.73         23.83         8.78 o
   7   9   4         46.35         31.84        11.84 o
  -4  10   4         52.97         34.67        11.96 o
  -3  10   4         27.37         22.88         9.81 o
  -2  10   4         80.20         68.35         6.96 o
  -1  10   4        123.92        109.39         7.52 o
   1  10   4          2.68          5.29         9.42 o
   2  10   4         29.65         15.16         9.73 o
   3  10   4          2.87         -5.49         8.09 o
   4  10   4          6.52         15.00         8.80 o
 -14   1   5         24.89         21.02         5.99 o
 -13   1   5          0.03         -2.46         5.32 o
 -12   1   5          8.72          8.04         5.62 o
 -11   1   5         94.07         95.70         5.12 o
 -10   1   5         41.86         47.99         3.77 o
  -9   1   5        290.60        249.00         9.46 o
  -8   1   5        283.65        278.68        11.49 o
  -7   1   5          0.00          4.53         8.36 o
  -6   1   5        109.36         82.85         4.37 o
  -5   1   5        596.61        568.37         9.98 o
  -4   1   5         23.49         12.08         2.08 o
  -3   1   5        184.29        213.16         7.12 o
  -2   1   5       2276.98       2291.48        20.95 o
   2   1   5        524.36        513.32        12.24 o
   3   1   5         32.44         51.86         4.24 o
   4   1   5        542.43        475.67         8.73 o
   5   1   5         13.24          4.28         2.88 o
   6   1   5          0.90         -1.83         3.26 o
   7   1   5          2.05         -2.30         3.26 o
   8   1   5          3.08         -3.87         3.87 o
   9   1   5         31.22         36.88         6.00 o
  10   1   5          7.35          5.90         4.80 o
  11   1   5         50.11         45.72         3.36 o
  12   1   5         22.39         32.48         3.61 o
  13   1   5         13.27         10.69         5.12 o
  14   1   5          0.79         -6.67         6.67 o
 -14   2   5         30.51         24.17        10.63 o
 -13   2   5          6.44         17.06         8.56 o
 -12   2   5        426.99        461.29        20.41 o
 -11   2   5         18.15         23.36         7.81 o
 -10   2   5        182.19        200.25        12.94 o
  -9   2   5       1492.09       1542.33        30.85 o
  -8   2   5         22.81         37.83         4.12 o
  -7   2   5        148.98        139.23         9.57 o
  -6   2   5       2493.97       2442.45        31.98 o
  -5   2   5         24.15         12.57         4.65 o
  -4   2   5          6.83          6.02         3.78 o
  -3   2   5         34.65         26.11         2.60 o
  -2   2   5        115.04        206.14         7.73 o
   2   2   5        997.25       1107.91        16.98 o
   3   2   5        141.31        184.08         8.39 o
   4   2   5       6087.22       5868.17        43.14 o
   5   2   5        314.95        330.44        11.41 o
   6   2   5         10.90         13.16         5.08 o
   7   2   5       4254.79       4330.83        45.34 o
   8   2   5         14.27         17.87         6.81 o
   9   2   5        586.81        590.12        20.01 o
  10   2   5       1126.96       1077.04        27.28 o
  11   2   5        117.38        126.99         8.81 o
  12   2   5        108.76        102.13         8.58 o
  13   2   5        324.20        366.91        19.47 o
  14   2   5         25.66         31.14         5.65 o
 -13   3   5          1.79         -8.13         8.13 o
 -12   3   5          4.49          2.30         8.06 o
 -11   3   5        142.45        125.71         9.76 o
 -10   3   5          8.91          0.63         6.77 o
  -9   3   5        148.26        149.88        11.27 o
  -8   3   5        665.59        629.76        19.86 o
  -7   3   5        220.32        192.76        11.05 o
  -6   3   5        434.33        547.84        16.11 o
  -5   3   5        932.08        855.86        19.19 o
  -4   3   5        590.73        502.88        13.98 o
  -3   3   5       1573.80       1824.23        24.68 o
  -2   3   5        608.74        446.09        12.08 o
   2   3   5        641.74        588.60        13.79 o
   3   3   5        507.04        473.06        13.19 o
   4   3   5       1945.19       2112.23        27.96 o
   5   3   5       1818.03       1849.52        27.54 o
   6   3   5          0.12          3.40         4.92 o
   7   3   5        358.44        400.47        15.13 o
   8   3   5        262.83        277.11        13.78 o
   9   3   5          0.47          2.30         6.84 o
  10   3   5          6.57         13.74         4.30 o
  11   3   5         39.22         34.79         5.21 o
  12   3   5          6.84          5.38         7.80 o
  13   3   5          2.04          0.00         8.29 o
 -13   4   5          2.73         10.62         8.40 o
 -12   4   5        102.73         82.44         6.79 o
 -11   4   5         23.03         17.19         4.80 o
 -10   4   5         48.60         79.32         5.83 o
  -9   4   5        726.04        691.63        22.67 o
  -8   4   5        410.25        457.62        18.08 o
  -7   4   5        302.04        319.64        14.37 o
  -6   4   5       1273.84       1359.81        26.57 o
  -5   4   5        782.54        897.94        20.70 o
  -4   4   5        628.75        666.30        17.21 o
  -3   4   5        780.81        889.47        18.85 o
  -2   4   5        199.98        231.54        10.25 o
   2   4   5         59.97         62.98         5.30 o
   3   4   5         25.37         44.96         3.42 o
   4   4   5       1251.19       1240.99        23.55 o
   5   4   5        765.83        721.13        19.01 o
   6   4   5        344.80        355.48        14.48 o
   7   4   5       1262.83       1327.39        28.41 o
   8   4   5        706.34        693.11        21.47 o
   9   4   5        162.06        158.65        12.39 o
  10   4   5        375.84        394.86        18.36 o
  11   4   5         95.45        120.25         9.78 o
  12   4   5          0.26         -3.24         6.98 o
  13   4   5         72.51         73.41         7.19 o
 -12   5   5          0.40         -2.59         8.05 o
 -11   5   5          4.55         -1.58         7.43 o
 -10   5   5         27.59         18.07         4.83 o
  -9   5   5          2.95          6.05         7.45 o
  -8   5   5          2.55         -6.82         6.82 o
  -7   5   5         41.31         44.70         4.75 o
  -6   5   5          0.77         -5.36         6.20 o
  -5   5   5          0.47          0.50         5.87 o
  -4   5   5        117.42        127.24         9.22 o
  -3   5   5         61.49         73.70         6.30 o
  -2   5   5         61.65         76.95         6.11 o
  -1   5   5        283.05        292.41        12.21 o
   1   5   5         43.01         53.49         4.32 o
   2   5   5          0.02         -0.84         4.19 o
   3   5   5        234.87        221.97        11.22 o
   4   5   5        183.71        195.03        11.45 o
   5   5   5          2.92          8.48         5.16 o
   6   5   5        137.50        144.04        10.75 o
   7   5   5         43.33         61.95         5.11 o
   8   5   5         46.76         31.30         4.55 o
   9   5   5         33.43         44.92         4.92 o
  10   5   5         21.51         22.04         8.25 o
  11   5   5          4.41          6.36         7.62 o
  12   5   5         22.71         34.05         5.77 o
 -11   6   5         88.67        117.38        10.70 o
 -10   6   5        146.65        157.47        11.41 o
  -9   6   5          0.77          1.48         7.11 o
  -8   6   5         24.15         25.54         4.73 o
  -7   6   5        176.81        177.29        13.03 o
  -6   6   5         89.51        106.04         7.31 o
  -5   6   5        111.84        112.60         8.21 o
  -4   6   5        134.29        164.83        11.40 o
  -3   6   5         13.21         18.65         6.59 o
  -2   6   5          2.83          5.46         6.30 o
  -1   6   5        196.45        230.85        12.48 o
   1   6   5         47.54         26.10         3.83 o
   2   6   5         51.67         47.86         4.77 o
   3   6   5        332.35        352.31        15.05 o
   4   6   5         47.38         73.61         6.39 o
   5   6   5         46.99         44.56         4.75 o
   6   6   5       1108.95       1161.95        28.94 o
   7   6   5         50.70         40.24         5.50 o
   8   6   5          2.65          3.57         6.95 o
   9   6   5        168.61        141.69        10.49 o
  10   6   5          2.24         12.85         5.45 o
  11   6   5         16.47         23.26         9.32 o
 -10   7   5          2.33          3.52         9.32 o
  -9   7   5          1.21          0.82         7.84 o
  -8   7   5         54.11         61.51         5.98 o
  -7   7   5          7.76         -2.24         7.86 o
  -6   7   5        126.93        101.32         7.29 o
  -5   7   5        268.03        246.10        14.71 o
  -4   7   5         16.23         28.08         4.02 o
  -3   7   5        535.47        559.45        20.23 o
  -2   7   5         86.60        112.05         8.42 o
  -1   7   5        146.87        142.38        11.10 o
   1   7   5        743.70        784.92        23.36 o
   2   7   5        302.80        363.92        16.18 o
   3   7   5        472.33        501.34        18.89 o
   4   7   5        116.58        114.61         8.63 o
   5   7   5         49.78         65.70         5.54 o
   6   7   5        156.36        169.67        12.71 o
   7   7   5         98.80         83.48         7.05 o
   8   7   5        125.59        127.03        10.24 o
   9   7   5         37.49         51.06         6.09 o
  10   7   5          9.71         -1.77         9.09 o
  -9   8   5         20.84         27.08         5.05 o
  -8   8   5          0.08         -7.13         8.36 o
  -7   8   5         33.57         29.49         5.17 o
  -6   8   5          2.44          1.58         7.57 o
  -5   8   5          0.26          5.28         7.20 o
  -4   8   5         32.69         19.59         9.49 o
  -3   8   5         21.46         18.28         7.57 o
  -2   8   5         27.98         39.94         4.86 o
  -1   8   5         75.38         90.42         7.51 o
   1   8   5         44.42         53.51         5.25 o
   2   8   5          0.32         -0.68         7.24 o
   3   8   5          0.61          4.93         6.01 o
   4   8   5        163.99        142.91        10.56 o
   5   8   5          0.42          2.27         6.80 o
   6   8   5        111.69        116.53        10.07 o
   7   8   5          8.84          5.07         9.25 o
   8   8   5          1.05          3.57         7.78 o
   9   8   5         53.01         62.21         6.29 o
  -7   9   5         14.25          8.55        10.01 o
  -6   9   5         13.59         18.82         9.94 o
  -5   9   5         15.49          4.31         8.91 o
  -4   9   5          1.61          8.33         6.97 o
  -3   9   5         37.50         42.45         5.67 o
  -2   9   5         22.24         22.07         4.82 o
  -1   9   5         12.58         14.20         8.42 o
   1   9   5         49.50         47.88         6.39 o
   2   9   5          1.20          7.10         7.36 o
   3   9   5         31.31         38.16         5.80 o
   4   9   5         31.88         28.37         9.73 o
   5   9   5         12.72         21.56         7.95 o
   6   9   5         11.89         13.46         8.93 o
   7   9   5          6.25          6.66         9.08 o
  -3  10   5         19.37         18.59        10.27 o
  -2  10   5          4.75          1.81         8.97 o
  -1  10   5          2.26         -0.90         8.46 o
   1  10   5          2.15          2.69         9.70 o
   2  10   5          2.67         -3.63         9.25 o
   3  10   5         23.77         16.75         8.83 o
 -14   0   6          0.61         -5.33         9.23 o
 -13   0   6         20.20         27.38         5.30 o
 -12   0   6        137.18        138.23        10.59 o
 -11   0   6        265.22        268.74        16.00 o
 -10   0   6         41.59         20.73         7.37 o
  -9   0   6        603.96        574.14        18.83 o
  -8   0   6        589.27        566.89        18.39 o
  -7   0   6        119.15        131.40         9.33 o
  -6   0   6         10.12         11.68         2.62 o
  -5   0   6         48.64         68.77         4.98 o
  -4   0   6       1688.28       1777.17        23.47 o
  -3   0   6       1191.72       1163.80        17.95 o
  -2   0   6        118.75        184.72         6.98 o
   2   0   6       7639.14       8356.21        44.69 o
   3   0   6         31.41         19.93         2.43 o
   4   0   6       4307.71       4091.14        35.55 o
   5   0   6       2853.69       2674.06        30.69 o
   6   0   6        255.45        270.14        11.40 o
   7   0   6        939.57        975.09        21.61 o
   8   0   6        497.88        504.35        17.00 o
   9   0   6       1228.56       1148.55        26.67 o
  10   0   6         28.36         37.71         4.68 o
  11   0   6        128.52         95.56         8.21 o
  12   0   6        168.93        168.63        11.24 o
  13   0   6          8.20         25.89         9.37 o
  14   0   6        136.91        167.74        12.79 o
 -14   1   6         19.86         23.25         6.81 o
 -13   1   6         25.93         22.58         7.71 o
 -12   1   6         25.87         39.34         3.60 o
 -11   1   6        239.45        287.43        15.67 o
 -10   1   6        385.79        353.44        23.06 o
  -9   1   6        129.43        141.45         6.95 o
  -8   1   6        496.52        472.90        11.60 o
  -7   1   6        830.97        782.91        26.70 o
  -6   1   6          1.92          1.60         3.16 o
  -5   1   6       3042.69       2834.77        22.65 o
  -4   1   6       2310.98       1954.82        17.75 o
  -3   1   6         15.42         14.23         1.59 o
  -2   1   6       2487.27       2332.74        22.90 o
   2   1   6         33.42        156.81         7.50 o
   3   1   6        338.54        417.05        11.36 o
   4   1   6         97.95         94.65        18.31 o
   5   1   6        631.60        551.40        10.26 o
   6   1   6        658.68        583.74        11.37 o
   7   1   6        135.27        106.17         6.42 o
   8   1   6         33.94         37.87         3.78 o
   9   1   6        173.66        171.43        13.79 o
  10   1   6         19.57          7.00         5.64 o
  11   1   6         86.80         93.02         5.69 o
  12   1   6        378.72        343.90        13.67 o
  13   1   6         10.24          8.97         6.21 o
  14   1   6         10.39          6.65         6.81 o
 -14   2   6          2.81         11.86         9.26 o
 -13   2   6         11.08         18.25         9.01 o
 -12   2   6          2.35          3.76         8.41 o
 -11   2   6         24.46         17.83         8.28 o
 -10   2   6          2.23         -6.63         6.63 o
  -9   2   6        119.19        136.19        10.29 o
  -8   2   6        289.99        338.43        14.80 o
  -7   2   6         44.16         56.19         4.46 o
  -6   2   6        240.71        320.59        12.55 o
  -5   2   6         39.23         42.02         3.29 o
  -4   2   6         32.22         19.13         2.49 o
  -3   2   6          9.04          5.33         3.84 o
  -2   2   6       1989.38       1878.69        23.12 o
   2   2   6        782.16        912.37        16.44 o
   3   2   6        998.27       1069.90        18.67 o
   4   2   6        392.04        380.37        12.10 o
   5   2   6        356.91        378.96        12.96 o
   6   2   6         32.29         51.39         4.62 o
   7   2   6        259.41        283.17        12.90 o
   8   2   6        437.76        464.41        17.07 o
   9   2   6          3.29         -5.05         6.66 o
  10   2   6         12.74         19.25         6.48 o
  11   2   6          2.87          0.69         6.78 o
  12   2   6          2.67         -6.05         7.56 o
  13   2   6          9.02          0.83         8.94 o
 -13   3   6          3.21          3.44         9.34 o
 -12   3   6         66.87         79.86         7.09 o
 -11   3   6          5.29         -0.71         7.76 o
 -10   3   6         12.88         11.05         7.09 o
  -9   3   6        295.72        309.03        15.80 o
  -8   3   6        277.16        245.76        13.52 o
  -7   3   6        132.58        100.88         8.07 o
  -6   3   6       1354.21       1333.70        25.55 o
  -5   3   6         21.50         35.10         3.18 o
  -4   3   6         20.35         33.26         3.02 o
  -3   3   6       1698.58       1913.43        26.18 o
  -2   3   6         50.25         40.37         3.23 o
   2   3   6         29.71         37.56         3.11 o
   3   3   6        365.27        441.40        13.11 o
   4   3   6         67.32        107.18         7.84 o
   5   3   6          2.04         -3.63         4.89 o
   6   3   6        102.15         99.37         6.90 o
   7   3   6        513.69        456.01        16.79 o
   8   3   6          0.02         -1.61         5.18 o
   9   3   6        167.79        154.33        11.48 o
  10   3   6         55.30         32.86         4.89 o
  11   3   6         46.49         42.38         5.33 o
  12   3   6          0.39         11.01         7.78 o
  13   3   6         64.77         63.05         6.25 o
 -13   4   6         13.27         16.24         8.27 o
 -12   4   6         49.51         45.69         5.86 o
 -11   4   6          9.18         13.58         4.48 o
 -10   4   6        115.06        100.65         8.13 o
  -9   4   6          0.23          1.91         6.52 o
  -8   4   6         70.67         54.37         5.34 o
  -7   4   6        122.03        123.89         8.55 o
  -6   4   6          3.70          3.46         5.95 o
  -5   4   6        517.85        464.66        16.20 o
  -4   4   6        142.36        193.31        10.07 o
  -3   4   6        194.16        239.80        11.33 o
  -2   4   6        241.69        227.08        10.38 o
   2   4   6        268.31        207.38         9.87 o
   3   4   6        338.43        335.89        12.81 o
   4   4   6        392.70        401.37        14.07 o
   5   4   6         33.08         36.04         3.66 o
   6   4   6       1066.76       1123.17        25.03 o
   7   4   6          0.35          6.59         5.54 o
   8   4   6          0.03         -0.58         6.97 o
   9   4   6        344.27        323.82        16.52 o
  10   4   6         17.36         14.64         8.10 o
  11   4   6         68.50         68.18         6.15 o
  12   4   6         32.78         13.27         8.54 o
  13   4   6          0.03         -9.06         9.76 o
 -12   5   6         47.10         70.71         6.15 o
 -11   5   6         33.08         19.43         9.09 o
 -10   5   6         25.93         22.26         4.45 o
  -9   5   6          7.73          6.21         7.07 o
  -8   5   6        273.56        272.67        15.65 o
  -7   5   6        258.74        286.82        15.87 o
  -6   5   6          0.64          7.78         6.85 o
  -5   5   6        678.54        599.57        19.85 o
  -4   5   6        521.31        447.50        16.15 o
  -3   5   6         60.51         84.60         6.30 o
  -2   5   6         92.82         92.87         6.45 o
  -1   5   6         57.15         48.19         4.29 o
   1   5   6        215.95        232.47        11.52 o
   2   5   6        547.61        569.91        16.94 o
   3   5   6          5.95          5.55         5.07 o
   4   5   6          1.84          3.89         6.11 o
   5   5   6        252.43        291.83        14.09 o
   6   5   6        147.45        130.05         9.07 o
   7   5   6         65.36         50.20         4.83 o
   8   5   6        244.23        257.64        15.22 o
   9   5   6         72.82         62.86         6.04 o
  10   5   6          8.65          3.77         7.79 o
  11   5   6         23.50         15.44         8.94 o
  12   5   6         36.02         48.89         5.67 o
 -11   6   6          4.72         -8.76         9.44 o
 -10   6   6         13.33          0.82         7.81 o
  -9   6   6          7.32          6.07         6.53 o
  -8   6   6         71.70         64.46         5.68 o
  -7   6   6         22.08         12.25         4.20 o
  -6   6   6         33.24         33.52         4.40 o
  -5   6   6        198.82        202.42        13.05 o
  -4   6   6         16.07         20.79         7.68 o
  -3   6   6         43.41         25.46         4.25 o
  -2   6   6        554.02        577.10        18.90 o
  -1   6   6         59.73         42.54         4.50 o
   1   6   6        649.34        706.80        20.56 o
   2   6   6        569.98        533.91        18.31 o
   3   6   6        162.27        159.51        11.15 o
   4   6   6        271.06        235.36        13.70 o
   5   6   6         53.38         76.18         5.94 o
   6   6   6        397.27        480.24        19.10 o
   7   6   6          6.06         16.38         7.09 o
   8   6   6         54.70         44.19         5.52 o
   9   6   6         58.63         63.20         6.20 o
  10   6   6          2.04          0.82         7.30 o
  11   6   6         20.14         25.21         5.53 o
 -10   7   6         35.21         22.44        11.25 o
  -9   7   6         19.25         21.82        10.14 o
  -8   7   6          7.59          5.70         7.76 o
  -7   7   6         94.11         91.05         8.31 o
  -6   7   6         59.24         59.38         5.78 o
  -5   7   6         75.03         60.64         5.79 o
  -4   7   6        235.19        256.49        14.37 o
  -3   7   6         73.05         78.07         5.80 o
  -2   7   6        103.58        103.36         7.35 o
  -1   7   6        405.44        388.59        18.42 o
   1   7   6        255.80        284.25        15.22 o
   2   7   6        149.24        162.30        11.90 o
   3   7   6         37.17         38.36         4.75 o
   4   7   6        150.58        145.78         9.72 o
   5   7   6         18.81         23.96         4.91 o
   6   7   6          0.36          1.43         8.08 o
   7   7   6        153.46        138.58        10.57 o
   8   7   6         42.37         50.60         5.69 o
   9   7   6         12.50          5.05         8.99 o
  10   7   6         82.04         87.65         7.56 o
  -8   8   6         12.45         12.73         8.13 o
  -7   8   6         22.92         43.63         5.68 o
  -6   8   6         50.05         55.47         5.99 o
  -5   8   6          5.66          2.32         8.14 o
  -4   8   6         12.87         17.12         8.12 o
  -3   8   6         17.58         24.30         4.78 o
  -2   8   6         60.05         62.24         5.49 o
  -1   8   6         25.77         20.96         7.46 o
   1   8   6          1.89         -7.78         7.78 o
   2   8   6         55.78         38.26         5.52 o
   3   8   6         92.16         83.09         7.68 o
   4   8   6          0.66          1.49         6.67 o
   5   8   6          2.74          2.32         6.70 o
   6   8   6         16.24          7.29         8.76 o
   7   8   6          0.24          0.86         6.40 o
   8   8   6          3.67         -8.20         9.86 o
  -6   9   6        174.09        185.86        13.99 o
  -5   9   6          0.08          9.67         7.09 o
  -4   9   6          0.06         -2.55         8.47 o
  -3   9   6        179.63        180.27        12.14 o
  -2   9   6          2.03         16.13         7.98 o
  -1   9   6          0.00         -7.27         9.17 o
   1   9   6         38.71         28.27         9.86 o
   2   9   6         13.72          0.00         8.39 o
   3   9   6         51.05         39.03         5.65 o
   4   9   6         29.63         20.47        10.44 o
   5   9   6          3.35          0.00         8.90 o
   6   9   6         23.34         31.13        10.91 o
  -2  10   6          0.05         23.10         8.52 o
  -1  10   6         40.04         50.31         6.14 o
   1  10   6          0.60         -7.32         9.15 o
   2  10   6          0.07         -8.32         8.62 o
 -13   1   7         26.99         23.30         6.47 o
 -12   1   7          4.19          3.88         5.07 o
 -11   1   7         45.96         46.45         3.84 o
 -10   1   7        169.76        153.54         7.64 o
  -9   1   7          2.32          8.96         4.25 o
  -8   1   7        216.73        232.37         8.74 o
  -7   1   7        789.46        736.55        17.54 o
  -6   1   7        172.15        189.98         9.72 o
  -5   1   7        108.13        133.13         7.52 o
  -4   1   7        254.38        191.22         6.41 o
  -3   1   7         51.64         70.03         3.33 o
  -2   1   7        290.79        283.73         7.14 o
   2   1   7       1848.59       1884.88        16.96 o
   3   1   7       1888.47       1809.19        33.93 o
   4   1   7         11.08         11.92         2.13 o
   5   1   7       1436.70       1401.67        16.72 o
   6   1   7        451.46        483.07        22.54 o
   7   1   7        501.70        448.00        16.82 o
   8   1   7        133.48        135.22         7.23 o
   9   1   7        459.17        440.29        12.75 o
  10   1   7         86.13         69.11         3.95 o
  11   1   7         10.15         10.95         5.03 o
  12   1   7         53.69         50.11         4.17 o
  13   1   7          8.20          2.93         6.41 o
 -13   2   7          2.78         -7.65         8.71 o
 -12   2   7         69.35         74.74         6.63 o
 -11   2   7        139.43        128.67        10.16 o
 -10   2   7          3.44          5.76         6.74 o
  -9   2   7        566.06        613.05        20.75 o
  -8   2   7        622.04        615.35        19.66 o
  -7   2   7         64.02         46.22         4.23 o
  -6   2   7       1927.38       2146.01        31.99 o
  -5   2   7        206.83        205.92        10.46 o
  -4   2   7        102.91        107.03         7.28 o
  -3   2   7       4447.49       4707.05        40.06 o
  -2   2   7         70.54         66.82         4.66 o
   2   2   7        186.87        252.87         9.73 o
   3   2   7        238.86        176.63         8.49 o
   4   2   7         90.88        119.29         7.60 o
   5   2   7         87.33        107.82         8.31 o
   6   2   7        356.04        370.37        13.93 o
   7   2   7        405.39        425.62        16.03 o
   8   2   7         35.00         43.53         4.29 o
   9   2   7         47.73         51.95         4.90 o
  10   2   7        162.94        150.53        10.27 o
  11   2   7          2.89         -8.10         8.10 o
  12   2   7          3.05          6.99         7.49 o
  13   2   7         92.61        111.53         8.73 o
 -13   3   7         46.97         31.70        10.57 o
 -12   3   7          9.75         17.95         4.21 o
 -11   3   7        109.15        112.40         8.79 o
 -10   3   7        331.78        305.56        16.68 o
  -9   3   7         43.53         40.46         5.08 o
  -8   3   7        351.29        365.35        16.05 o
  -7   3   7        926.20       1044.14        24.97 o
  -6   3   7        130.37        121.44         9.69 o
  -5   3   7        370.36        353.94        13.77 o
  -4   3   7        922.87        990.87        20.73 o
  -3   3   7         97.99        116.45         8.04 o
  -2   3   7         29.27          5.85         3.75 o
   2   3   7        650.93        641.87        15.51 o
   3   3   7       2273.71       2425.88        30.88 o
   4   3   7         31.67         27.13         3.45 o
   5   3   7       1169.05       1220.39        24.25 o
   6   3   7       1691.98       1815.33        31.14 o
   7   3   7         28.29         25.00         4.04 o
   8   3   7        445.03        443.33        17.72 o
   9   3   7        447.75        497.84        19.66 o
  10   3   7         22.43         20.92         7.24 o
  11   3   7         22.72         23.55         4.21 o
  12   3   7        154.87        163.16        11.46 o
  13   3   7          3.44          0.00         8.11 o
 -12   4   7         23.16         28.78         9.87 o
 -11   4   7          4.36          0.00         7.60 o
 -10   4   7         14.18         18.60         7.90 o
  -9   4   7        127.62        118.85         9.19 o
  -8   4   7         33.72         37.77         4.75 o
  -7   4   7         52.06         51.30         5.06 o
  -6   4   7       1116.65       1257.56        27.40 o
  -5   4   7         31.00         16.56         3.67 o
  -4   4   7          1.07         -2.23         5.02 o
  -3   4   7        561.79        596.09        17.10 o
  -2   4   7        199.51        180.57         9.44 o
   2   4   7        208.83        176.93         9.82 o
   3   4   7        893.24        974.35        21.28 o
   4   4   7        295.82        320.86        13.39 o
   5   4   7          7.47          8.66         5.27 o
   6   4   7        593.23        673.80        20.81 o
   7   4   7        241.54        277.67        14.76 o
   8   4   7          1.36          3.63         6.63 o
   9   4   7         43.03         39.66         5.48 o
  10   4   7        117.80        117.42        10.29 o
  11   4   7          5.53          0.78         7.91 o
  12   4   7          3.50          0.85         7.56 o
 -12   5   7         50.17         57.34         6.77 o
 -11   5   7         21.75         21.59         9.17 o
 -10   5   7         15.80         11.57         8.35 o
  -9   5   7        149.00        119.92         8.59 o
  -8   5   7         83.18         96.42         5.98 o
  -7   5   7          0.09         -6.94         7.11 o
  -6   5   7        115.23        113.01         8.90 o
  -5   5   7        334.05        321.45        14.82 o
  -4   5   7         34.51         29.84         4.40 o
  -3   5   7        210.62        265.74        13.04 o
  -2   5   7        198.62        227.80        12.18 o
  -1   5   7        191.60        203.01        11.29 o
   1   5   7        366.60        456.00        15.62 o
   2   5   7         81.11         90.78         6.78 o
   3   5   7        179.73        180.65        11.30 o
   4   5   7        519.74        532.06        18.19 o
   5   5   7        195.50        227.49        13.09 o
   6   5   7         43.20         62.32         5.25 o
   7   5   7        310.71        286.09        16.43 o
   8   5   7        226.72        225.45        15.12 o
   9   5   7          6.38          4.31         6.81 o
  10   5   7          5.84         14.72         6.62 o
  11   5   7         24.24         26.68         8.98 o
  12   5   7          7.70          9.95         8.24 o
 -11   6   7         34.84         52.01         6.17 o
 -10   6   7          8.53          4.20         8.18 o
  -9   6   7          7.38         19.50         6.93 o
  -8   6   7         48.35         50.85         5.77 o
  -7   6   7          2.93         -0.70         6.85 o
  -6   6   7         82.24         84.94         7.50 o
  -5   6   7        391.41        363.80        16.47 o
  -4   6   7        158.16        156.13        12.45 o
  -3   6   7        212.50        221.11        12.94 o
  -2   6   7        517.29        545.39        19.17 o
  -1   6   7         61.39         81.95         6.03 o
   1   6   7       1305.23       1354.64        28.55 o
   2   6   7        578.59        593.68        19.72 o
   3   6   7        387.49        360.98        16.64 o
   4   6   7         25.87         25.21         4.13 o
   5   6   7         32.71         30.81         4.56 o
   6   6   7        116.80        104.02         9.10 o
   7   6   7         36.68         35.03         5.02 o
   8   6   7         72.44         77.76         6.54 o
   9   6   7         10.70         -9.65         9.65 o
  10   6   7          2.67         15.17         7.99 o
  11   6   7         42.91         57.02         6.56 o
 -10   7   7         24.91         20.21        10.47 o
  -9   7   7         69.48         74.31         6.95 o
  -8   7   7          8.59         17.55         7.24 o
  -7   7   7         38.53         26.24         5.74 o
  -6   7   7          0.15         -3.67         7.45 o
  -5   7   7          0.29          4.19         7.06 o
  -4   7   7          8.30         12.06         4.31 o
  -3   7   7         32.34         36.23         4.87 o
  -2   7   7         94.86         88.46         7.47 o
  -1   7   7         45.17         71.32         5.85 o
   1   7   7         83.44         82.85         6.30 o
   2   7   7         27.30          8.76         8.30 o
   3   7   7         16.26         13.61         7.86 o
   4   7   7        231.52        200.08        14.68 o
   5   7   7         26.66         21.02         9.08 o
   6   7   7        212.64        214.32        15.47 o
   7   7   7          6.94         10.26         7.77 o
   8   7   7         19.53         12.58         8.59 o
   9   7   7         23.51         23.30         9.09 o
  -8   8   7         38.75         42.18         6.16 o
  -7   8   7          3.01         -3.53         9.26 o
  -6   8   7          7.95          2.49         8.00 o
  -5   8   7        105.42        110.03         9.03 o
  -4   8   7          7.25         11.24         4.48 o
  -3   8   7         98.73         88.87         7.93 o
  -2   8   7          5.96          5.05         7.73 o
  -1   8   7          0.09          3.61         7.03 o
   1   8   7         41.41         43.28         5.40 o
   2   8   7         36.75         17.33         8.66 o
   3   8   7         27.15         20.85         9.24 o
   4   8   7          7.65         16.12         6.91 o
   5   8   7          0.17         -4.78         8.27 o
   6   8   7         11.63          9.98         7.34 o
   7   8   7          3.67          4.42         8.89 o
   8   8   7         14.90         14.93         8.45 o
  -6   9   7          5.65          2.81         9.58 o
  -5   9   7          0.04         -6.31         8.78 o
  -4   9   7          1.67          2.62         8.95 o
  -3   9   7          7.82          8.51         9.24 o
  -2   9   7          8.92          7.45         8.96 o
  -1   9   7         44.64         40.39         6.26 o
   1   9   7          0.72          5.81         7.37 o
   2   9   7         27.32         33.42         5.63 o
   3   9   7         63.66         67.03         6.31 o
   4   9   7          4.10          1.75         7.82 o
   5   9   7         34.72         25.27         5.99 o
   6   9   7         39.13         48.73         6.63 o
 -13   0   8          0.03          0.00         8.33 o
 -12   0   8        315.43        327.64        18.99 o
 -11   0   8          0.33         -0.71         5.95 o
 -10   0   8         37.88         16.63         8.04 o
  -9   0   8       2062.90       2151.24        37.97 o
  -8   0   8        379.46        398.26        16.05 o
  -7   0   8         31.97         35.64         3.86 o
  -6   0   8       4274.42       4435.58        45.96 o
  -5   0   8       1330.67       1513.72        25.43 o
  -4   0   8        190.71        166.07         8.98 o
  -3   0   8       5485.58       5330.21        42.79 o
  -2   0   8       1090.87        989.87        18.02 o
   2   0   8       1952.05       2234.86        26.77 o
   3   0   8        348.47        242.45         9.97 o
   4   0   8       1087.00        933.95        18.99 o
   5   0   8         44.73         36.47         3.27 o
   6   0   8          5.31          3.92         4.71 o
   7   0   8       2874.10       2819.86        39.27 o
   8   0   8       1723.83       1658.08        31.75 o
   9   0   8        113.51        145.97        11.23 o
  10   0   8        605.55        583.62        21.68 o
  11   0   8        348.58        321.33        17.27 o
  12   0   8          0.87          0.00         7.62 o
  13   0   8        161.26        182.95        13.21 o
 -13   1   8         71.34         80.52         5.35 o
 -12   1   8          2.91         -3.50         5.52 o
 -11   1   8         15.29         20.67         3.17 o
 -10   1   8         29.48         37.70         3.46 o
  -9   1   8         29.69         10.62         7.33 o
  -8   1   8          7.09         -3.06         4.51 o
  -7   1   8        210.06        177.82         7.79 o
  -6   1   8        141.00        164.69         7.05 o
  -5   1   8        210.96        253.12         7.92 o
  -4   1   8         31.52         59.77         9.08 o
  -3   1   8        135.86         75.03         5.10 o
  -2   1   8        152.69        127.38         7.76 o
   2   1   8        341.13        334.75        11.97 o
   3   1   8       9642.40       9604.54       115.42 o
   4   1   8         65.58         52.69         3.11 o
   5   1   8          8.90         10.93         3.82 o
   6   1   8       1409.19       1543.29        41.20 o
   7   1   8        706.58        659.18        13.85 o
   8   1   8        368.79        347.85        10.84 o
   9   1   8        353.26        339.77        17.13 o
  10   1   8         21.40         19.17         3.72 o
  11   1   8         37.41         34.84         7.65 o
  12   1   8         38.24         35.82         3.98 o
  13   1   8          3.66          1.50         6.26 o
 -13   2   8         11.85         13.11         9.69 o
 -12   2   8         22.14         29.50         5.06 o
 -11   2   8          6.32         -3.66         8.25 o
 -10   2   8          4.07          1.33         7.16 o
  -9   2   8        210.04        248.53        14.27 o
  -8   2   8        583.75        526.33        19.26 o
  -7   2   8        657.60        538.67        18.41 o
  -6   2   8        779.19        890.17        21.79 o
  -5   2   8        625.51        548.31        16.22 o
  -4   2   8        595.06        550.64        15.52 o
  -3   2   8        837.56        757.41        17.36 o
  -2   2   8         50.21         34.35         3.02 o
   2   2   8         40.97         45.11         3.57 o
   3   2   8        302.40        298.57        11.52 o
   4   2   8        703.30        644.33        16.69 o
   5   2   8        342.90        325.87        12.73 o
   6   2   8        130.71        155.01        10.34 o
   7   2   8        439.13        521.63        17.70 o
   8   2   8        839.21        817.20        22.89 o
   9   2   8        544.09        492.73        19.85 o
  10   2   8        301.61        314.99        16.50 o
  11   2   8         75.94         63.78         6.34 o
  12   2   8          1.40          4.81         7.86 o
  13   2   8         18.87         21.10         8.88 o
 -13   3   8          3.78          6.33        10.66 o
 -12   3   8         33.72         40.84         5.72 o
 -11   3   8          0.08          6.05         6.51 o
 -10   3   8         26.47         16.02         8.33 o
  -9   3   8         32.88         38.73         4.52 o
  -8   3   8         73.16         92.08         7.82 o
  -7   3   8         28.44         24.16         4.01 o
  -6   3   8          9.63         17.05         3.70 o
  -5   3   8         74.97         63.25         4.47 o
  -4   3   8         42.99         39.78         3.51 o
  -3   3   8         17.77         20.18         3.07 o
  -2   3   8         16.97         13.52         2.62 o
   2   3   8         95.56         76.80         5.46 o
   3   3   8         87.48         74.12         5.27 o
   4   3   8        135.93        157.27         9.35 o
   5   3   8         70.20         72.64         5.52 o
   6   3   8        356.56        316.53        14.30 o
   7   3   8         21.97         32.02         4.23 o
   8   3   8         12.05         -0.59         7.01 o
   9   3   8        133.23        115.97         9.50 o
  10   3   8         72.60         71.19         5.60 o
  11   3   8         83.88         79.11         6.18 o
  12   3   8          4.22         -3.33         7.72 o
  13   3   8          0.54         -3.64         8.43 o
 -12   4   8         45.90         46.99         6.11 o
 -11   4   8         22.58         25.58         9.04 o
 -10   4   8         45.84         58.72         5.82 o
  -9   4   8        100.74         77.40         6.13 o
  -8   4   8         59.11         74.12         5.45 o
  -7   4   8        235.75        244.67        14.35 o
  -6   4   8        409.32        415.07        16.12 o
  -5   4   8          8.74          3.54         5.27 o
  -4   4   8        216.26        246.76        12.54 o
  -3   4   8        666.76        610.68        17.85 o
  -2   4   8         41.57         17.55         3.31 o
   2   4   8        546.98        491.89        15.73 o
   3   4   8         43.00         21.21         3.35 o
   4   4   8        159.60        139.75         9.60 o
   5   4   8         49.24         59.53         4.65 o
   6   4   8         15.62          6.02         6.68 o
   7   4   8        130.47        134.31         9.89 o
   8   4   8         66.67         54.79         5.54 o
   9   4   8        122.88        121.26         9.65 o
  10   4   8         49.29         54.31         5.71 o
  11   4   8          2.21          4.02         8.31 o
  12   4   8         31.39         34.98         5.49 o
 -11   5   8          1.23         -4.27         8.92 o
 -10   5   8         72.03         71.90         6.03 o
  -9   5   8         30.57         18.41         9.23 o
  -8   5   8         50.27         58.68         5.92 o
  -7   5   8         64.19         58.45         5.32 o
  -6   5   8        400.97        360.47        16.59 o
  -5   5   8         90.17        114.71         7.44 o
  -4   5   8         27.19         32.86         4.50 o
  -3   5   8        904.04        975.93        23.92 o
  -2   5   8        346.21        355.48        14.43 o
  -1   5   8         12.97         15.60         6.58 o
   1   5   8        276.05        256.74        12.46 o
   2   5   8        277.66        247.25        12.28 o
   3   5   8        763.87        819.35        22.53 o
   4   5   8        264.00        246.66        13.20 o
   5   5   8         72.86         67.05         5.40 o
   6   5   8        556.89        603.51        21.12 o
   7   5   8          7.02          9.89         8.16 o
   8   5   8         35.04         46.82         4.87 o
   9   5   8         59.28         66.13         5.71 o
  10   5   8         13.12         14.66         4.76 o
  11   5   8         13.45         19.74         9.60 o
 -10   6   8          7.61         15.54         7.63 o
  -9   6   8         93.55         85.28         7.32 o
  -8   6   8          3.45          7.55         6.58 o
  -7   6   8         16.18          3.64         8.53 o
  -6   6   8        365.41        361.96        17.78 o
  -5   6   8          7.74          8.97         7.07 o
  -4   6   8         36.02         34.01         4.68 o
  -3   6   8        703.60        708.76        21.83 o
  -2   6   8         77.90         66.60         5.41 o
  -1   6   8         67.61         77.55         5.38 o
   1   6   8         16.42         16.35         7.29 o
   2   6   8          3.65          7.37         6.54 o
   3   6   8         19.37         21.79         7.79 o
   4   6   8         90.51        117.62         8.89 o
   5   6   8        299.45        258.88        15.51 o
   6   6   8         41.17         40.50         5.01 o
   7   6   8         23.72         42.67         5.14 o
   8   6   8         30.66         36.18         5.15 o
   9   6   8          0.07         -5.65         7.87 o
  10   6   8         68.27         84.11         7.06 o
  -9   7   8         11.90         17.68         8.20 o
  -8   7   8         46.30         50.21         6.37 o
  -7   7   8         22.82         11.37         8.97 o
  -6   7   8          1.13         14.44         7.00 o
  -5   7   8          1.79          8.69         6.64 o
  -4   7   8          2.87         14.61         6.49 o
  -3   7   8         13.10          8.07         7.55 o
  -2   7   8         52.55         74.19         6.20 o
  -1   7   8         57.99         59.98         5.67 o
   1   7   8         34.95         34.45         4.94 o
   2   7   8         22.76          8.47         8.01 o
   3   7   8         49.46         44.49         5.36 o
   4   7   8          3.91          0.70         7.48 o
   5   7   8         23.13          7.26         7.89 o
   6   7   8         35.58         37.08         4.95 o
   7   7   8          0.80         12.23         5.09 o
   8   7   8          0.22         -6.91         8.64 o
   9   7   8         15.88         16.86         7.89 o
  -7   8   8          2.40         -8.42         8.42 o
  -6   8   8          1.43         -8.54         9.67 o
  -5   8   8         72.02         86.87         6.82 o
  -4   8   8        138.90        143.48        10.91 o
  -3   8   8         32.43         25.89         5.39 o
  -2   8   8        132.78        127.38        10.60 o
  -1   8   8        165.22        173.20        11.88 o
   1   8   8         53.27         56.77         5.49 o
   2   8   8        421.47        403.47        20.63 o
   3   8   8          7.21          6.16         7.14 o
   4   8   8          0.07         -6.34         8.16 o
   5   8   8        125.29        144.53        11.69 o
   6   8   8          4.96          5.14         8.39 o
   7   8   8          1.55         11.83         8.68 o
  -5   9   8         19.12         24.99        10.51 o
  -4   9   8         13.75         17.96        10.16 o
  -3   9   8         41.64         40.87         6.53 o
  -2   9   8        105.59        104.45         8.79 o
  -1   9   8        123.99        119.76         9.65 o
   1   9   8         10.56         -1.71         8.29 o
   2   9   8         52.32         58.89         6.05 o
   3   9   8         22.38         27.19         9.65 o
   4   9   8         16.51         16.19         9.60 o
   5   9   8         42.14         27.81        12.44 o
 -13   1   9          0.02         -1.39         5.43 o
 -12   1   9          2.82         10.02         4.53 o
 -11   1   9         26.65         28.45         3.47 o
 -10   1   9          7.00         -0.72         5.22 o
  -9   1   9        185.46        169.28         8.71 o
  -8   1   9          2.86          7.12         4.64 o
  -7   1   9          2.85         12.21         4.19 o
  -6   1   9        186.77        185.85         7.86 o
  -5   1   9         79.20         59.16         3.40 o
  -4   1   9        137.25        126.31         6.16 o
  -3   1   9         92.37         82.07         4.12 o
  -2   1   9         85.39         71.86         3.57 o
   2   1   9          8.70          9.81         3.29 o
   3   1   9          0.14         -1.44         3.17 o
   4   1   9        259.83        265.67         8.11 o
   5   1   9        264.35        276.28         8.69 o
   6   1   9          3.47         -0.52         4.31 o
   7   1   9        284.04        276.25        17.68 o
   8   1   9        115.27        126.66         8.83 o
   9   1   9         20.73         22.48         3.97 o
  10   1   9         18.29         10.33         6.11 o
  11   1   9         70.20         64.74         4.25 o
  12   1   9         23.66         22.10         4.67 o
  13   1   9         12.92         22.44         5.92 o
 -13   2   9          3.85          9.91         8.78 o
 -12   2   9        169.00        155.00        11.81 o
 -11   2   9         61.87         62.27         5.33 o
 -10   2   9          0.63         -4.16         7.96 o
  -9   2   9        437.97        452.76        19.17 o
  -8   2   9        448.21        435.15        18.13 o
  -7   2   9         11.74         15.28         3.73 o
  -6   2   9        728.57        756.52        21.15 o
  -5   2   9        996.61       1048.13        22.96 o
  -4   2   9        143.18        140.54         8.77 o
  -3   2   9         41.60         54.62         4.61 o
  -2   2   9        249.74        247.91        10.86 o
   2   2   9        553.74        544.60        15.07 o
   3   2   9         27.76         31.41         3.39 o
   4   2   9       2243.49       2232.03        31.77 o
   5   2   9        851.18        840.00        21.02 o
   6   2   9          3.21         12.90         5.34 o
   7   2   9       1356.53       1315.87        28.67 o
   8   2   9        385.80        374.92        17.33 o
   9   2   9         69.25         21.73         9.22 o
  10   2   9        149.80        114.03         8.65 o
  11   2   9        116.60        115.01         8.89 o
  12   2   9         19.09         19.91         7.87 o
  13   2   9         34.58         29.61         5.75 o
 -12   3   9         15.92          2.56         9.93 o
 -11   3   9         36.44         20.38         9.67 o
 -10   3   9          0.10         -2.17         7.42 o
  -9   3   9         76.54         69.14         5.89 o
  -8   3   9        195.06        200.09        13.94 o
  -7   3   9         67.72         73.92         6.53 o
  -6   3   9        622.12        669.63        20.25 o
  -5   3   9        133.62        197.60        11.68 o
  -4   3   9        615.18        617.26        18.10 o
  -3   3   9        346.04        304.45        12.85 o
  -2   3   9        448.54        479.29        14.85 o
   2   3   9       1494.78       1415.53        25.36 o
   3   3   9        264.16        321.55        12.99 o
   4   3   9         32.12         19.53         3.33 o
   5   3   9        975.37       1043.82        24.64 o
   6   3   9         40.00         64.98         6.23 o
   7   3   9         12.51          5.83         7.78 o
   8   3   9        639.80        624.05        22.05 o
   9   3   9         11.79         22.14         7.79 o
  10   3   9         66.32         66.56         5.85 o
  11   3   9         47.41         45.06         5.48 o
  12   3   9         14.22         25.22         4.85 o
 -12   4   9         45.89         31.10         6.52 o
 -11   4   9         53.22         56.21         6.22 o
 -10   4   9         10.52         14.59         9.25 o
  -9   4   9         56.97         81.64         6.82 o
  -8   4   9        407.25        433.47        19.51 o
  -7   4   9        532.55        469.47        19.17 o
  -6   4   9        367.24        458.19        17.91 o
  -5   4   9        192.86        268.52        13.80 o
  -4   4   9         66.01         59.08         4.64 o
  -3   4   9        219.13        212.11        12.00 o
  -2   4   9        415.86        388.93        14.82 o
   2   4   9        235.87        268.91        12.94 o
   3   4   9        658.19        629.09        18.72 o
   4   4   9        499.36        578.85        18.80 o
   5   4   9        885.10        810.27        22.79 o
   6   4   9        790.80        682.14        22.05 o
   7   4   9        116.69        161.27        12.79 o
   8   4   9        155.74        154.50        10.20 o
   9   4   9        365.15        321.07        18.19 o
  10   4   9        182.54        157.54        11.14 o
  11   4   9         36.08         46.83         5.52 o
  12   4   9          0.52         -7.71         7.71 o
 -11   5   9          2.25         -0.88         9.12 o
 -10   5   9          5.03         15.65         7.86 o
  -9   5   9         18.99         17.07         4.96 o
  -8   5   9         32.46         31.64         4.78 o
  -7   5   9         11.55         13.72         7.39 o
  -6   5   9         30.52         39.33         4.94 o
  -5   5   9          5.63         -7.47         7.47 o
  -4   5   9         50.45         57.35         4.84 o
  -3   5   9         16.50         37.00         4.38 o
  -2   5   9         72.93         64.79         5.25 o
  -1   5   9         72.71         61.94         4.94 o
   1   5   9          8.68          5.20         7.27 o
   2   5   9         72.58         69.72         5.54 o
   3   5   9         30.09         33.64         4.29 o
   4   5   9        111.18        121.51         8.06 o
   5   5   9         11.67         21.00         7.75 o
   6   5   9          6.29          6.37         6.18 o
   7   5   9         31.52         35.84         4.91 o
   8   5   9         36.01         47.09         5.10 o
   9   5   9          9.36          0.00         8.86 o
  10   5   9          0.03          2.48         7.72 o
  11   5   9          7.72         -2.66         9.08 o
 -10   6   9        104.03        128.26         9.38 o
  -9   6   9          0.03          5.82         9.15 o
  -8   6   9         36.61         58.95         5.26 o
  -7   6   9        155.30        153.07        12.34 o
  -6   6   9          5.15         12.70         7.73 o
  -5   6   9          0.44          2.01         6.86 o
  -4   6   9         33.07         58.93         5.62 o
  -3   6   9          1.29          1.85         6.51 o
  -2   6   9          2.24          8.34         7.34 o
  -1   6   9        467.55        506.90        19.63 o
   1   6   9         17.18         12.48         6.75 o
   2   6   9        212.82        200.45        13.63 o
   3   6   9        510.36        545.78        20.17 o
   4   6   9         29.65         35.97         4.63 o
   5   6   9         42.08         34.04         5.07 o
   6   6   9        343.90        340.56        17.62 o
   7   6   9         20.69          9.89         8.77 o
   8   6   9          0.19         -0.81         6.22 o
   9   6   9        107.84        105.31         8.69 o
  10   6   9          2.32          8.05         8.35 o
  -9   7   9         51.51         59.53         6.43 o
  -8   7   9          5.34          8.30         4.69 o
  -7   7   9          4.41          4.21         7.93 o
  -6   7   9         65.97         55.70         6.22 o
  -5   7   9         35.61         39.16         5.43 o
  -4   7   9         84.70         71.48         5.68 o
  -3   7   9        227.05        247.06        15.82 o
  -2   7   9          1.30         -0.68         6.63 o
  -1   7   9        117.25        103.88         8.23 o
   1   7   9          8.85          8.15         4.51 o
   2   7   9        388.16        340.32        17.98 o
   3   7   9         91.43         95.64         7.48 o
   4   7   9         17.37         15.98         8.28 o
   5   7   9         60.63         67.71         5.75 o
   6   7   9         34.33         30.84         4.90 o
   7   7   9         19.83         29.54         9.88 o
   8   7   9         42.84         46.71         5.97 o
   9   7   9          0.00         -8.18         8.18 o
  -7   8   9         33.56         36.81         6.60 o
  -6   8   9          0.23          0.88         8.42 o
  -5   8   9         45.04         53.12         6.01 o
  -4   8   9          4.25         -5.74         7.73 o
  -3   8   9          0.37          3.99         8.01 o
  -2   8   9         38.77         34.09         5.66 o
  -1   8   9         65.71         64.35         5.68 o
   1   8   9         48.89         60.00         6.45 o
   2   8   9         12.03         16.29         7.72 o
   3   8   9          8.18         -3.99         8.79 o
   4   8   9         55.52         53.39         6.45 o
   5   8   9          0.94         -7.65         7.65 o
   6   8   9         15.34         17.70         9.28 o
   7   8   9         16.86         28.79         5.55 o
  -4   9   9          3.62         10.18         8.43 o
  -3   9   9         11.27         10.85        10.62 o
  -2   9   9          2.01         17.61         8.45 o
  -1   9   9         21.95         24.40         4.77 o
   1   9   9         13.96          8.83         9.83 o
   2   9   9          2.49         10.58         6.48 o
   3   9   9          0.17          6.34         7.41 o
   4   9   9          0.75         -8.35         8.94 o
 -13   0  10         16.74         24.48         9.29 o
 -12   0  10         14.67         23.25         8.79 o
 -11   0  10        133.15        123.00        10.32 o
 -10   0  10         43.70         10.49         8.13 o
  -9   0  10         45.51         35.49         4.90 o
  -8   0  10        458.51        412.55        17.36 o
  -7   0  10          0.01         -5.52         6.54 o
  -6   0  10         12.18          6.08         4.81 o
  -5   0  10       1560.11       1472.04        27.42 o
  -4   0  10         18.87         17.51         3.13 o
  -3   0  10         86.26         75.62         5.84 o
  -2   0  10        620.52        582.47        15.75 o
   2   0  10        186.18        140.91         8.68 o
   3   0  10         78.52         86.45         5.84 o
   4   0  10        969.10       1075.42        22.42 o
   5   0  10        907.49       1000.78        22.91 o
   6   0  10          0.67         11.08         5.04 o
   7   0  10        435.37        455.58        18.76 o
   8   0  10        192.44        208.89        12.52 o
   9   0  10        182.75        164.07        11.77 o
  10   0  10         27.68         20.89         4.02 o
  11   0  10         51.66         46.26         5.56 o
  12   0  10          5.14         20.07         8.69 o
  13   0  10          0.41         -6.39         8.90 o
 -13   1  10         52.36         69.73         4.93 o
 -12   1  10          2.28          0.00         5.32 o
 -11   1  10         96.02         94.28         4.99 o
 -10   1  10        203.88        198.72        13.76 o
  -9   1  10         63.46         69.74         4.34 o
  -8   1  10          3.88          5.62         5.92 o
  -7   1  10        811.36        828.12        23.38 o
  -6   1  10          0.08          3.29         7.13 o
  -5   1  10          1.80          1.68         4.67 o
  -4   1  10       1200.24       1149.81        16.79 o
  -3   1  10         83.70         85.77         4.52 o
  -2   1  10         28.73         34.42         7.94 o
   2   1  10          1.73          0.84         4.08 o
   3   1  10        563.62        506.60        16.77 o
   4   1  10        138.69        151.18        13.73 o
   5   1  10        897.19        855.74        15.27 o
   6   1  10       1810.73       1819.30        22.93 o
   7   1  10         86.92         93.77         8.22 o
   8   1  10         17.57         13.89         6.26 o
   9   1  10        450.98        434.29        21.84 o
  10   1  10          1.67          1.66         9.95 o
  11   1  10         26.06         31.98         4.79 o
  12   1  10        160.62        161.33         8.58 o
 -12   2  10          0.07         -4.27         9.40 o
 -11   2  10         15.46          7.90        10.18 o
 -10   2  10         10.32         13.04         8.13 o
  -9   2  10          0.31          1.33         5.25 o
  -8   2  10         51.82         63.64         5.47 o
  -7   2  10         22.17          8.12         7.43 o
  -6   2  10          0.26         -5.28         6.76 o
  -5   2  10        121.58        140.57        10.35 o
  -4   2  10         31.64         31.62         3.77 o
  -3   2  10         60.17         71.94         5.25 o
  -2   2  10       1113.77       1019.47        21.38 o
   2   2  10         81.34        109.33         8.14 o
   3   2  10          2.29         11.71         4.18 o
   4   2  10         31.38         36.97         3.80 o
   5   2  10          0.15         -0.49         5.87 o
   6   2  10         76.82         57.35         4.53 o
   7   2  10         73.09         76.25         5.76 o
   8   2  10          4.17          1.23         7.29 o
   9   2  10         27.14         34.24         4.54 o
  10   2  10          3.09         -1.46         7.72 o
  11   2  10          0.57         -4.77         7.03 o
  12   2  10          7.95          3.44         7.79 o
 -12   3  10         32.61         39.23         5.97 o
 -11   3  10          2.95          8.96         7.94 o
 -10   3  10          0.99         -6.80         7.29 o
  -9   3  10        155.87        137.87        10.60 o
  -8   3  10          8.61         10.31         6.63 o
  -7   3  10         76.08         49.49         5.14 o
  -6   3  10        132.13        114.21         8.60 o
  -5   3  10         36.24         31.18         4.02 o
  -4   3  10         71.90         46.51         4.35 o
  -3   3  10         62.19         89.89         6.88 o
  -2   3  10         17.99         18.45         3.25 o
   2   3  10          1.67          7.16         4.20 o
   3   3  10          5.51          5.17         5.13 o
   4   3  10        159.19        141.12         9.94 o
   5   3  10        119.87        148.61        10.62 o
   6   3  10         16.40         19.20         6.59 o
   7   3  10        156.55        145.22         9.71 o
   8   3  10         44.11         44.49         4.80 o
   9   3  10         25.12         27.65         4.89 o
  10   3  10          0.29          2.28         6.59 o
  11   3  10          0.52         -4.96         7.84 o
  12   3  10          3.26          8.91         8.63 o
 -11   4  10         30.41         18.00        10.39 o
 -10   4  10         57.69         46.07         6.15 o
  -9   4  10         11.85         11.88         8.27 o
  -8   4  10        181.73        185.92        13.70 o
  -7   4  10         18.42         22.44         4.31 o
  -6   4  10         13.98         20.07         7.22 o
  -5   4  10        731.85        799.88        22.97 o
  -4   4  10          1.13         -4.31         6.95 o
  -3   4  10        232.23        307.13        14.33 o
  -2   4  10        410.78        438.94        16.31 o
   2   4  10          0.16          1.99         5.53 o
   3   4  10        131.30        122.40         8.51 o
   4   4  10         59.29         72.54         5.99 o
   5   4  10          1.55         17.22         6.13 o
   6   4  10         76.78         72.61         6.09 o
   7   4  10          1.40         -5.31         7.39 o
   8   4  10          1.91         -2.77         7.83 o
   9   4  10          4.22         -0.75         7.73 o
  10   4  10          1.08          4.82         7.87 o
  11   4  10         17.02         13.79         9.60 o
 -11   5  10         10.83         14.58         8.55 o
 -10   5  10         11.00         17.08         9.20 o
  -9   5  10         11.19         12.72         8.85 o
  -8   5  10         55.27         47.44         5.16 o
  -7   5  10         85.85         79.45         7.41 o
  -6   5  10          7.48          4.00         7.31 o
  -5   5  10        163.12        181.06        13.28 o
  -4   5  10        473.93        494.43        18.94 o
  -3   5  10         22.15         19.07         7.01 o
  -2   5  10         13.96         18.91         3.77 o
  -1   5  10        227.32        225.30        13.41 o
   1   5  10        154.28        143.70         8.95 o
   2   5  10        267.91        274.75        14.07 o
   3   5  10        187.16        213.25        13.11 o
   4   5  10        341.30        313.29        16.32 o
   5   5  10          8.56         30.61         4.80 o
   6   5  10        135.39        148.71        10.41 o
   7   5  10         22.32         27.69         5.18 o
   8   5  10        230.36        252.39        16.32 o
   9   5  10        246.27        281.81        17.86 o
  10   5  10         53.80         56.11         6.30 o
 -10   6  10          0.56          0.92         9.88 o
  -9   6  10          4.40         12.94         7.47 o
  -8   6  10         54.85         50.71         5.84 o
  -7   6  10         10.01         16.59         8.10 o
  -6   6  10          9.13         14.75         4.08 o
  -5   6  10        161.05        145.11        10.80 o
  -4   6  10         71.17         83.81         7.21 o
  -3   6  10          4.93          2.60         7.75 o
  -2   6  10        301.63        279.05        15.47 o
  -1   6  10         46.34         52.46         5.19 o
   1   6  10         65.66         69.86         5.65 o
   2   6  10         61.03         64.42         5.39 o
   3   6  10          0.21         -1.96         6.68 o
   4   6  10         82.33         89.93         7.08 o
   5   6  10          2.67          7.75         7.29 o
   6   6  10         11.97         12.59         6.50 o
   7   6  10          0.01         -7.69         7.69 o
   8   6  10          0.55         -4.21         8.04 o
   9   6  10          3.64         -8.27         8.27 o
  -8   7  10          5.42          6.45         8.78 o
  -7   7  10         67.87         45.40         7.09 o
  -6   7  10         79.99         91.18         7.42 o
  -5   7  10         18.18          2.35         8.92 o
  -4   7  10         42.40         23.45         8.32 o
  -3   7  10         80.80         81.48         7.47 o
  -2   7  10          2.25         -7.12         7.67 o
  -1   7  10         72.23         64.28         5.58 o
   1   7  10          7.71          3.56         7.16 o
   2   7  10         21.91         20.67         9.21 o
   3   7  10        193.10        193.46        14.84 o
   4   7  10          2.49          2.28         6.83 o
   5   7  10         19.55         12.60         9.58 o
   6   7  10         80.18         90.22         7.38 o
   7   7  10          0.23         -7.89         7.89 o
   8   7  10         10.34        -10.17        10.90 o
  -6   8  10         88.60        118.76         9.38 o
  -5   8  10          0.39         -5.27         7.76 o
  -4   8  10         14.85         27.81         5.12 o
  -3   8  10         76.64         70.75         6.55 o
  -2   8  10         44.99         44.07         5.90 o
  -1   8  10          2.67         12.92         7.57 o
   1   8  10         39.81         47.66         5.99 o
   2   8  10          0.82         -4.04         8.19 o
   3   8  10         24.25         25.75         9.36 o
   4   8  10         10.14          5.97         8.40 o
   5   8  10          0.00          7.93         7.93 o
   6   8  10          9.43         14.66         8.30 o
  -3   9  10         11.26          8.41         9.58 o
  -2   9  10          2.70         20.05         8.55 o
  -1   9  10         12.60         15.34         8.79 o
   1   9  10         20.37         26.52         9.72 o
   2   9  10          3.06         -5.47         8.66 o
   3   9  10          7.68          3.75         9.36 o
 -12   1  11          0.72         -0.22         5.46 o
 -11   1  11          0.63         13.02         6.05 o
 -10   1  11         75.11         80.55         4.27 o
  -9   1  11          5.77         15.07         4.65 o
  -8   1  11         55.69         34.81         3.35 o
  -7   1  11        257.29        257.74        10.25 o
  -6   1  11        133.34        169.70         8.47 o
  -5   1  11        335.73        292.87         9.75 o
  -4   1  11        136.83        121.84         6.53 o
  -3   1  11        389.83        403.78        10.60 o
  -2   1  11        212.37        220.87         9.22 o
   2   1  11        128.16        125.62         7.31 o
   3   1  11       1262.26       1190.80        36.09 o
   4   1  11         74.36         68.29         3.78 o
   5   1  11         77.29         45.18         3.22 o
   6   1  11        747.56        729.49        15.43 o
   7   1  11         96.04         86.95         7.72 o
   8   1  11         13.11         11.52         5.19 o
   9   1  11        148.48        127.38        12.39 o
  10   1  11          0.45          4.46         5.08 o
  11   1  11          0.88         11.39         7.71 o
  12   1  11         13.24         19.18         4.20 o
 -12   2  11         46.85         51.22         6.52 o
 -11   2  11         31.51         20.61         8.12 o
 -10   2  11          3.03          0.00         8.10 o
  -9   2  11         65.68         54.05         5.94 o
  -8   2  11        125.91        126.49         9.45 o
  -7   2  11         90.82         79.41         5.86 o
  -6   2  11        209.95        257.82        13.78 o
  -5   2  11        141.96        136.33        10.00 o
  -4   2  11        132.60        125.12         8.09 o
  -3   2  11        695.31        754.57        20.08 o
  -2   2  11         29.68         28.97         3.57 o
   2   2  11          4.37          9.93         5.27 o
   3   2  11        243.24        266.85        12.60 o
   4   2  11         88.07        109.45         7.18 o
   5   2  11        199.76        227.03        12.80 o
   6   2  11          0.01         -7.57         7.57 o
   7   2  11         58.16         60.13         5.56 o
   8   2  11         36.50         36.50         4.61 o
   9   2  11          3.83         -4.95         7.71 o
  10   2  11        122.89        130.93        10.87 o
  11   2  11          0.01          0.83         7.09 o
  12   2  11          8.48          8.05         7.74 o
 -11   3  11          5.88         -3.39         8.65 o
 -10   3  11        150.70        131.11        10.67 o
  -9   3  11         75.57         62.59         5.80 o
  -8   3  11         11.68         12.23         8.15 o
  -7   3  11        115.42        154.15        11.76 o
  -6   3  11        358.06        321.49        15.96 o
  -5   3  11          9.25          7.28         6.16 o
  -4   3  11        582.91        612.12        19.70 o
  -3   3  11        911.41        942.79        23.53 o
  -2   3  11         33.71         41.75         4.12 o
   2   3  11         96.67         88.90         7.14 o
   3   3  11        937.35        975.57        23.90 o
   4   3  11         22.81         12.23         6.62 o
   5   3  11        120.52        155.35        11.29 o
   6   3  11        810.55        884.31        25.23 o
   7   3  11         64.94         63.69         5.75 o
   8   3  11         46.30         58.79         5.52 o
   9   3  11        140.10        127.47        10.59 o
  10   3  11          0.70         -8.34         8.34 o
  11   3  11         10.36         16.36         8.21 o
 -11   4  11          1.79          2.67         7.71 o
 -10   4  11          1.60          1.67         8.49 o
  -9   4  11         17.70         15.54         9.00 o
  -8   4  11         56.58         60.05         5.49 o
  -7   4  11          6.48         20.20         7.40 o
  -6   4  11        438.61        486.02        20.14 o
  -5   4  11          4.21          9.10         7.20 o
  -4   4  11         61.24         62.56         5.87 o
  -3   4  11        136.47        112.09         8.67 o
  -2   4  11        183.70        179.19        11.68 o
   2   4  11         47.77         39.55         4.36 o
   3   4  11         90.11         75.48         5.55 o
   4   4  11         67.26         71.30         5.62 o
   5   4  11         51.07         43.79         4.65 o
   6   4  11        161.95        182.69        12.79 o
   7   4  11         36.58         31.74         4.87 o
   8   4  11         50.63         51.67         5.36 o
   9   4  11          4.70         -1.56         7.82 o
  10   4  11        106.15         89.51         8.23 o
  11   4  11          7.93          6.27         9.86 o
 -10   5  11         25.21         20.42        10.62 o
  -9   5  11         61.31         50.03         6.32 o
  -8   5  11         10.54         14.82         7.91 o
  -7   5  11         14.72          5.28         7.66 o
  -6   5  11         38.42         42.40         5.26 o
  -5   5  11        242.62        242.13        14.84 o
  -4   5  11         15.44          8.26         7.16 o
  -3   5  11         68.55         67.63         5.75 o
  -2   5  11        222.00        255.02        14.72 o
  -1   5  11         58.89        101.06         7.20 o
   1   5  11        995.71       1048.32        27.39 o
   2   5  11         43.07         39.02         4.67 o
   3   5  11         73.70         76.64         5.74 o
   4   5  11        441.56        439.50        18.08 o
   5   5  11         43.81         45.31         5.44 o
   6   5  11         57.02         64.95         5.88 o
   7   5  11        176.98        155.78        11.38 o
   8   5  11         13.42          8.62         8.55 o
   9   5  11          1.19          2.51         8.08 o
  10   5  11          1.25         -9.37         9.37 o
  -9   6  11         47.84         51.69         6.12 o
  -8   6  11         28.07         38.43         5.61 o
  -7   6  11         57.98         78.92         7.14 o
  -6   6  11         21.56         16.23         8.98 o
  -5   6  11         37.87         41.80         5.47 o
  -4   6  11         87.59        101.74         7.61 o
  -3   6  11        167.41        208.66        14.43 o
  -2   6  11          5.37          9.97         7.19 o
  -1   6  11        254.93        277.33        16.22 o
   1   6  11          0.01         10.62         6.44 o
   2   6  11        263.72        244.90        15.15 o
   3   6  11          5.77         -5.50         6.67 o
   4   6  11          0.01         -8.71         8.71 o
   5   6  11         65.48         63.17         5.75 o
   6   6  11          0.08          0.00         7.84 o
   7   6  11         13.61         21.56         8.46 o
   8   6  11          7.18          8.78         7.95 o
   9   6  11         13.21          6.31         8.87 o
  -7   7  11         12.28         15.44        10.39 o
  -6   7  11          0.09         -2.56         7.97 o
  -5   7  11         13.15         24.60         8.98 o
  -4   7  11         21.89         32.20         4.85 o
  -3   7  11         11.31         13.08         9.01 o
  -2   7  11         40.21         51.55         5.61 o
  -1   7  11          1.58          9.72         8.01 o
   1   7  11        104.92         99.33         7.34 o
   2   7  11          2.11         -0.75         7.29 o
   3   7  11         12.61         20.05         7.63 o
   4   7  11        116.82        124.38         9.89 o
   5   7  11         24.51         27.96         4.84 o
   6   7  11         22.74         42.03         5.58 o
   7   7  11          9.89         10.94         9.21 o
  -5   8  11         17.69          5.48        11.19 o
  -4   8  11          3.28          8.86         6.75 o
  -3   8  11         42.61         49.53         5.67 o
  -2   8  11          0.20         -5.05         7.71 o
  -1   8  11          2.78         -8.68         8.68 o
   1   8  11          3.77         19.39         7.68 o
   2   8  11          3.22          1.68         8.08 o
   3   8  11          0.55         -1.73         8.12 o
   4   8  11          1.29          9.77         8.09 o
   5   8  11         15.74         14.66         8.29 o
 -12   0  12        158.01        184.29        12.83 o
 -11   0  12          6.49         20.93         8.74 o
 -10   0  12          2.49         -0.77         7.98 o
  -9   0  12        264.52        257.40        16.15 o
  -8   0  12        152.57        155.93        11.60 o
  -7   0  12         87.46         88.64         7.12 o
  -6   0  12         82.38         81.94         6.09 o
  -5   0  12        891.69        929.64        23.86 o
  -4   0  12          0.22          2.04         6.57 o
  -3   0  12        112.90        112.32         7.82 o
  -2   0  12       1658.03       1476.24        27.93 o
   2   0  12        745.91        695.11        19.77 o
   3   0  12          1.88          7.82         5.44 o
   4   0  12       2158.60       2177.63        35.30 o
   5   0  12          0.27         15.77         6.64 o
   6   0  12        274.87        295.03        14.80 o
   7   0  12       1489.32       1418.55        32.12 o
   8   0  12        405.17        447.21        19.15 o
   9   0  12          0.03          2.16         6.48 o
  10   0  12        282.30        290.01        17.16 o
  11   0  12         85.15         79.28         7.82 o
  12   0  12          1.83         -5.44         9.43 o
 -12   1  12         18.02          4.40         9.52 o
 -11   1  12         13.30         17.55         6.26 o
 -10   1  12          3.99          2.70         5.48 o
  -9   1  12         66.34         63.08         4.69 o
  -8   1  12         12.08         17.54         5.44 o
  -7   1  12         23.13         23.16         3.87 o
  -6   1  12        318.63        382.18        11.89 o
  -5   1  12          0.79          8.05         5.75 o
  -4   1  12        318.42        262.35         9.64 o
  -3   1  12       1249.27       1231.86        18.51 o
  -2   1  12         35.11         34.94         2.63 o
   2   1  12         78.19         72.22         4.30 o
   3   1  12        691.95        787.79        15.10 o
   4   1  12         48.98         62.68         3.47 o
   5   1  12         90.30         88.25         4.71 o
   6   1  12         13.90         24.04         3.64 o
   7   1  12          0.65         -7.70         7.70 o
   8   1  12         43.31         32.68         6.27 o
   9   1  12         43.91         51.22         8.16 o
  10   1  12         37.29         41.31         4.05 o
  11   1  12          0.15          1.73         5.37 o
  12   1  12         12.67         11.31        13.70 o
 -11   2  12          5.59         17.23         8.79 o
 -10   2  12         25.70         25.49         9.42 o
  -9   2  12         32.16         41.20         5.40 o
  -8   2  12         36.29         34.31         5.16 o
  -7   2  12         71.01         63.34         5.24 o
  -6   2  12        221.20        274.45        15.24 o
  -5   2  12        279.17        294.47        15.19 o
  -4   2  12         30.66         37.41         4.51 o
  -3   2  12         91.47         80.92         5.51 o
  -2   2  12         70.00         76.93         6.31 o
   2   2  12         80.55         83.65         5.60 o
   3   2  12        125.68        126.40         8.19 o
   4   2  12        381.70        429.36        17.21 o
   5   2  12         60.28         52.10         5.10 o
   6   2  12        104.68        103.61         8.82 o
   7   2  12        382.32        395.74        18.60 o
   8   2  12         59.96         53.88         5.53 o
   9   2  12         12.61         21.62         7.26 o
  10   2  12        165.20        148.13        11.05 o
  11   2  12         62.13         57.27         6.38 o
 -11   3  12          9.16          8.85         8.85 o
 -10   3  12          8.05          5.79         8.40 o
  -9   3  12          0.47          0.00         7.07 o
  -8   3  12          0.34          2.87         6.96 o
  -7   3  12         85.95         75.67         6.55 o
  -6   3  12         20.73         18.73         4.41 o
  -5   3  12        148.93        116.10         9.01 o
  -4   3  12         64.38         76.67         5.94 o
  -3   3  12          1.01          5.49         5.65 o
  -2   3  12         97.30        129.70        10.09 o
   2   3  12        306.23        295.40        14.07 o
   3   3  12        146.03        166.30        11.63 o
   4   3  12          0.00          0.00         6.58 o
   5   3  12         49.97         50.49         5.05 o
   6   3  12        180.54        174.05        12.89 o
   7   3  12          4.46         -0.69         7.18 o
   8   3  12         30.32         39.73         5.19 o
   9   3  12         57.06         55.65         6.08 o
  10   3  12          3.20          2.50         8.29 o
  11   3  12         42.75         48.20         6.34 o
 -10   4  12          7.20         12.18         8.87 o
  -9   4  12         11.06          9.78         7.47 o
  -8   4  12          0.16          9.14         8.13 o
  -7   4  12         39.24         40.23         5.32 o
  -6   4  12          7.14         -4.79         7.65 o
  -5   4  12         23.15         21.97         8.77 o
  -4   4  12         38.66         48.92         5.18 o
  -3   4  12          1.25          5.36         6.10 o
  -2   4  12        543.35        587.74        20.31 o
   2   4  12        247.61        272.64        14.30 o
   3   4  12        388.89        356.07        16.32 o
   4   4  12        253.17        245.17        14.86 o
   5   4  12         31.91         39.06         5.15 o
   6   4  12        149.77        139.80         9.52 o
   7   4  12        113.33        135.20        10.23 o
   8   4  12         14.50         16.09         7.85 o
   9   4  12         53.99         56.85         6.51 o
  10   4  12         73.85         85.23         7.35 o
  -9   5  12        101.99         97.03         8.85 o
  -8   5  12         58.14         63.48         6.25 o
  -7   5  12         16.60         16.41         4.78 o
  -6   5  12        287.43        267.77        16.47 o
  -5   5  12         31.10         38.14         4.89 o
  -4   5  12         45.16         41.55         5.21 o
  -3   5  12        464.08        434.68        19.49 o
  -2   5  12         58.50         55.26         5.11 o
  -1   5  12         16.71          8.21         6.77 o
   1   5  12          0.18          0.63         7.45 o
   2   5  12          8.28          4.44         6.05 o
   3   5  12          5.23          7.22         6.60 o
   4   5  12         14.39         13.55         6.91 o
   5   5  12          1.65          7.80         6.69 o
   6   5  12         12.41         16.39         8.30 o
   7   5  12         88.14         99.36         8.55 o
   8   5  12         16.16         31.23         4.70 o
   9   5  12          0.03         10.50         6.43 o
  -8   6  12          3.94         -3.54         8.49 o
  -7   6  12          0.08         -1.73         7.53 o
  -6   6  12         52.90         58.42         5.74 o
  -5   6  12         59.46         53.83         5.97 o
  -4   6  12          0.10          0.00         7.99 o
  -3   6  12         61.69         55.62         5.60 o
  -2   6  12        221.06        231.40        15.10 o
  -1   6  12          0.26         -1.41         8.20 o
   1   6  12        190.75        172.64        11.57 o
   2   6  12         32.18         25.36         5.18 o
   3   6  12         22.33         23.52         4.87 o
   4   6  12        202.93        207.84        14.72 o
   5   6  12         14.89         16.36         4.74 o
   6   6  12          6.03         -3.26         8.07 o
   7   6  12        179.79        222.27        16.43 o
   8   6  12          0.57          8.25         7.61 o
  -7   7  12          7.77         10.41         9.22 o
  -6   7  12          5.43         -4.46         7.94 o
  -5   7  12         10.84          2.57        10.41 o
  -4   7  12          7.07          8.30         7.79 o
  -3   7  12          9.77         19.93         4.77 o
  -2   7  12         75.96         95.43         8.52 o
  -1   7  12         69.05         75.23         6.45 o
   1   7  12         33.12         25.97         9.92 o
   2   7  12         58.96         54.80         6.32 o
   3   7  12          5.18          7.29         8.30 o
   4   7  12         12.47         17.48         8.28 o
   5   7  12         10.05        -10.08        10.08 o
   6   7  12          1.16          6.27         7.33 o
   7   7  12         12.40         -1.90         8.91 o
  -4   8  12         29.66         30.48        10.49 o
  -3   8  12         69.95         49.30         7.08 o
  -2   8  12          8.44         14.94         8.01 o
  -1   8  12          8.93          0.88         7.83 o
   1   8  12          3.62          4.41         9.62 o
   2   8  12         84.29         79.48         7.26 o
   3   8  12         47.64         69.58         6.86 o
   4   8  12          0.69         -6.48         9.03 o
 -11   1  13         35.18         58.89         4.47 o
 -10   1  13          1.51          6.13         7.37 o
  -9   1  13         37.93         28.70         3.57 o
  -8   1  13          2.48          2.84         4.94 o
  -7   1  13         31.32         23.07         8.97 o
  -6   1  13         98.94         78.94         4.70 o
  -5   1  13         26.04         15.44         5.25 o
  -4   1  13          4.60          3.98         4.77 o
  -3   1  13         27.16         24.15         2.96 o
  -2   1  13         48.77         46.16         4.27 o
   2   1  13          1.66          9.62         4.23 o
   3   1  13         12.77          9.10         3.13 o
   4   1  13        137.64        196.38         8.74 o
   5   1  13          0.55          1.10         4.54 o
   6   1  13         77.01         85.72         4.73 o
   7   1  13         55.77         61.18         9.26 o
   8   1  13          2.44         -1.67         5.35 o
   9   1  13          2.30          3.74         6.53 o
  10   1  13         53.81         56.48         4.42 o
  11   1  13         11.95          7.79        12.02 o
 -11   2  13         58.69         63.41         7.22 o
 -10   2  13          0.06         -0.84         7.05 o
  -9   2  13         12.26         16.41         7.77 o
  -8   2  13        298.73        288.90        16.55 o
  -7   2  13          0.01         -7.55         7.55 o
  -6   2  13        109.88         99.54         8.70 o
  -5   2  13        712.83        701.59        23.06 o
  -4   2  13        117.72        120.90         8.54 o
  -3   2  13         96.45        103.74         8.34 o
  -2   2  13       1821.22       1871.80        33.50 o
   2   2  13        917.24        866.48        23.11 o
   3   2  13        156.20        152.43         9.79 o
   4   2  13        748.89        639.96        21.34 o
   5   2  13        226.77        220.58        13.53 o
   6   2  13        197.87        180.90        13.49 o
   7   2  13        245.16        211.64        14.87 o
   8   2  13        296.18        300.44        17.06 o
   9   2  13          0.06         -5.51         7.91 o
  10   2  13         34.08         39.07         5.73 o
  11   2  13         38.50         49.96         5.82 o
 -10   3  13          6.88          4.34         9.22 o
  -9   3  13         46.20         45.22         5.54 o
  -8   3  13         91.63        105.25         6.99 o
  -7   3  13          2.08         10.27         6.56 o
  -6   3  13        317.81        354.41        17.95 o
  -5   3  13         36.70         44.42         5.11 o
  -4   3  13          3.89          4.91         6.78 o
  -3   3  13        244.61        217.08        13.32 o
  -2   3  13         71.78         62.30         4.84 o
   2   3  13         55.84         59.39         5.20 o
   3   3  13         63.07         49.79         4.81 o
   4   3  13          8.86         20.56         4.11 o
   5   3  13          0.67         -0.65         7.06 o
   6   3  13         44.52         40.67         5.24 o
   7   3  13         37.81         40.83         4.99 o
   8   3  13         14.97         -0.76         8.54 o
   9   3  13         44.50         48.80         5.82 o
  10   3  13        151.08        159.01        12.23 o
 -10   4  13         15.82         27.61         5.26 o
  -9   4  13          2.53          4.28         7.79 o
  -8   4  13        133.98        142.32        10.43 o
  -7   4  13        213.40        189.21        14.71 o
  -6   4  13          5.32          9.44         6.93 o
  -5   4  13        149.70        160.30        10.38 o
  -4   4  13        228.09        194.63        13.82 o
  -3   4  13         11.68          5.75         6.73 o
  -2   4  13        673.74        579.76        21.25 o
   2   4  13        363.15        377.43        17.46 o
   3   4  13        109.72        105.57         9.26 o
   4   4  13        315.20        310.65        17.26 o
   5   4  13        139.21        139.29         9.76 o
   6   4  13         29.44          9.49         8.42 o
   7   4  13        118.23        144.61        11.09 o
   8   4  13         76.30         70.41         6.87 o
   9   4  13         59.55         72.32         6.59 o
  10   4  13        104.75         92.22         7.57 o
  -9   5  13         20.30         19.94         9.59 o
  -8   5  13          1.29          3.43         8.05 o
  -7   5  13          3.41         10.04         8.19 o
  -6   5  13          0.59          6.27         7.99 o
  -5   5  13         10.54         -9.53         9.53 o
  -4   5  13          0.65          1.44         6.91 o
  -3   5  13         20.89         28.60         4.82 o
  -2   5  13          0.01          5.40         6.26 o
  -1   5  13          8.13         17.54         7.81 o
   1   5  13          9.49         -2.03         6.92 o
   2   5  13          0.10         -7.00         7.00 o
   3   5  13          4.68         -1.40         7.40 o
   4   5  13          8.82          0.72         7.31 o
   5   5  13          0.29         15.78         7.25 o
   6   5  13          0.89          6.30         6.77 o
   7   5  13          9.67         10.09         8.49 o
   8   5  13         12.13         -0.86         8.93 o
   9   5  13          3.65          0.00         8.39 o
  -8   6  13         36.28         25.90         6.36 o
  -7   6  13         19.27         35.94         5.67 o
  -6   6  13          4.66         14.50         6.88 o
  -5   6  13          2.38         17.18         7.63 o
  -4   6  13         13.21         13.43         8.40 o
  -3   6  13         71.48         70.63         6.17 o
  -2   6  13          7.25          8.94         7.53 o
  -1   6  13         24.89         13.42         9.13 o
   1   6  13         36.63         36.33         5.63 o
   2   6  13        157.96        154.30        11.42 o
   3   6  13        294.25        334.03        18.21 o
   4   6  13          5.05          1.59         7.60 o
   5   6  13          4.70          4.93         7.25 o
   6   6  13         50.16         58.82         6.03 o
   7   6  13          1.15         -8.39         8.39 o
  -6   7  13         75.70         63.18         6.85 o
  -5   7  13          2.67         -3.60         7.42 o
  -4   7  13         16.26         24.12         5.02 o
  -3   7  13         59.72         60.61         6.19 o
  -2   7  13          2.97          3.31         7.21 o
  -1   7  13         55.76         33.41         5.90 o
   1   7  13         59.62         64.11         6.34 o
   2   7  13         24.58         21.53         8.68 o
   3   7  13         26.21         19.59        11.01 o
   4   7  13          8.38         15.73         8.56 o
   5   7  13          7.86         -8.12        10.01 o
   6   7  13          3.21          8.43         8.74 o
  -2   8  13         34.70         25.74        11.63 o
  -1   8  13          5.14         13.84         8.60 o
   1   8  13         60.62         71.06         6.68 o
   2   8  13          3.60         17.49        10.13 o
 -11   0  14         80.16         81.31         7.74 o
 -10   0  14         28.94         31.67         5.06 o
  -9   0  14         16.22         20.82         9.47 o
  -8   0  14        200.96        214.48        15.19 o
  -7   0  14        242.43        291.35        17.25 o
  -6   0  14         45.21         23.75         8.92 o
  -5   0  14        515.27        496.53        20.00 o
  -4   0  14        631.05        682.18        22.21 o
  -3   0  14        133.46        107.66         8.18 o
  -2   0  14        990.96       1030.27        25.70 o
   2   0  14        505.48        550.63        19.36 o
   3   0  14        473.24        469.89        18.69 o
   4   0  14          4.83          5.44         6.37 o
   5   0  14        320.22        328.45        16.11 o
   6   0  14          3.60         -6.87         6.87 o
   7   0  14         49.90         51.80         5.46 o
   8   0  14        227.70        237.14        15.48 o
   9   0  14         26.38         18.56        10.43 o
  10   0  14         13.71         26.75         9.72 o
 -10   1  14         77.56         88.29         8.28 o
  -9   1  14          0.43          2.71         4.67 o
  -8   1  14         13.82         17.32         5.59 o
  -7   1  14         64.75         68.55         4.20 o
  -6   1  14         28.14         21.00         4.14 o
  -5   1  14         39.97         33.39         3.41 o
  -4   1  14        131.39        143.56        13.70 o
  -3   1  14         60.03         77.67         4.42 o
  -2   1  14         72.86         75.17         4.45 o
   2   1  14        133.17        144.83         7.40 o
   3   1  14        386.21        464.22        12.81 o
   4   1  14          1.17          3.79         9.17 o
   5   1  14         43.28         35.04         3.44 o
   6   1  14        307.73        379.60        17.67 o
   7   1  14         10.83         15.39         4.47 o
   8   1  14          3.78          8.76         5.08 o
   9   1  14        120.89        110.09         8.40 o
  10   1  14          3.80          0.59         6.33 o
 -10   2  14          5.29         10.57         7.78 o
  -9   2  14          6.56         18.99         6.96 o
  -8   2  14         32.74         26.26         9.77 o
  -7   2  14        186.26        155.44        11.38 o
  -6   2  14         16.83         15.30         6.74 o
  -5   2  14         20.24         28.06         4.87 o
  -4   2  14        120.60        113.93         9.31 o
  -3   2  14         36.81         21.26         9.03 o
  -2   2  14        249.57        214.39        13.91 o
   2   2  14          6.60          3.52         6.10 o
   3   2  14         19.42         15.85         7.06 o
   4   2  14          0.25          1.26         6.62 o
   5   2  14          0.03         -5.29         6.81 o
   6   2  14         37.86         48.97         5.11 o
   7   2  14          0.93          3.01         7.29 o
   8   2  14          9.58          3.11         7.54 o
   9   2  14        110.02        156.32        11.76 o
  10   2  14         42.37         46.72         7.11 o
 -10   3  14          7.80         20.04         7.94 o
  -9   3  14         31.14         14.56        10.66 o
  -8   3  14         52.30         48.20         5.68 o
  -7   3  14         10.28         21.05         7.52 o
  -6   3  14          2.39          0.73         7.59 o
  -5   3  14         10.03         17.94         8.51 o
  -4   3  14          0.14          3.96         7.06 o
  -3   3  14         55.45         46.52         5.56 o
  -2   3  14        194.17        193.58        13.98 o
   2   3  14          1.69         -7.44         8.03 o
   3   3  14          3.51          8.35         6.13 o
   4   3  14         45.23         25.88         9.12 o
   5   3  14         47.43         62.17         5.51 o
   6   3  14          0.02         17.56         6.94 o
   7   3  14          2.50          6.28         6.18 o
   8   3  14         33.60         23.45         8.82 o
   9   3  14         10.65         -2.59         9.56 o
  10   3  14         17.46         22.93         8.75 o
  -9   4  14         59.49         53.64         6.80 o
  -8   4  14         23.69         29.07         5.36 o
  -7   4  14          2.76         17.31         7.69 o
  -6   4  14        116.75        109.24         9.03 o
  -5   4  14        149.34        158.20        11.05 o
  -4   4  14         77.09         65.64         5.75 o
  -3   4  14        131.85        162.71        10.64 o
  -2   4  14        105.55         94.68         8.01 o
   2   4  14         60.41         64.07         5.80 o
   3   4  14         64.95         71.52         6.83 o
   4   4  14          5.57          2.13         6.83 o
   5   4  14          5.99          3.70         7.66 o
   6   4  14         17.72         17.07         8.64 o
   7   4  14          1.24          2.49         7.73 o
   8   4  14          1.80          4.26         8.56 o
   9   4  14          0.91         -3.62         8.68 o
  -8   5  14         18.21         24.04         5.12 o
  -7   5  14         58.06         49.08         6.47 o
  -6   5  14          3.83         -5.80         8.57 o
  -5   5  14          3.12         -3.18         8.33 o
  -4   5  14         80.92         71.71         6.25 o
  -3   5  14          0.99          9.66         7.76 o
  -2   5  14         27.23         29.80         5.02 o
  -1   5  14         34.79         39.18         4.79 o
   1   5  14         52.25         49.33         5.31 o
   2   5  14         58.41         61.16         5.70 o
   3   5  14        195.76        165.96        11.59 o
   4   5  14         56.12         57.94         5.76 o
   5   5  14          0.15         -0.80         7.00 o
   6   5  14         83.14         83.61         7.51 o
   7   5  14         44.39         48.16         6.23 o
   8   5  14         14.52          0.00        10.42 o
  -7   6  14         55.35         77.97         6.99 o
  -6   6  14          5.88          0.90         7.35 o
  -5   6  14         20.14         16.40         9.26 o
  -4   6  14        122.76        109.39         9.74 o
  -3   6  14          0.25         -8.41         8.41 o
  -2   6  14         21.46         24.24         5.01 o
  -1   6  14        169.23        149.32        11.21 o
   1   6  14          6.34         -2.38         8.57 o
   2   6  14         24.15         18.21         7.96 o
   3   6  14          6.39         14.67         7.20 o
   4   6  14          6.36          4.19         8.91 o
   5   6  14         43.39         43.31         5.92 o
   6   6  14          4.94          0.00         8.83 o
  -4   7  14          1.77         -4.58         7.16 o
  -3   7  14          4.77         14.31         7.80 o
  -2   7  14         25.65         29.62         5.46 o
  -1   7  14          8.08         -6.11         9.77 o
   1   7  14         16.66         23.60         8.96 o
   2   7  14          7.36          7.85         9.19 o
   3   7  14         69.66         65.74         6.93 o
   4   7  14          7.77         24.81         8.86 o
 -10   1  15         31.76         27.92         5.52 o
  -9   1  15         10.56          4.73         6.18 o
  -8   1  15         42.22         42.09         4.14 o
  -7   1  15         20.07         23.24         7.90 o
  -6   1  15        141.03        141.29         7.19 o
  -5   1  15        104.66         93.67         5.51 o
  -4   1  15          0.46          0.33         4.92 o
  -3   1  15        275.30        239.09        10.71 o
  -2   1  15         89.17        111.66         5.73 o
   2   1  15          6.36          2.25         5.56 o
   3   1  15        444.48        416.85        13.01 o
   4   1  15          0.44          4.00         4.73 o
   5   1  15          0.08         -2.49         5.06 o
   6   1  15        149.78        128.62         7.24 o
   7   1  15          0.16          1.12         5.11 o
   8   1  15         27.74         30.02         4.98 o
   9   1  15          2.77         -3.54         5.97 o
  10   1  15         21.67         20.56         7.22 o
  -9   2  15         24.65         29.37         5.65 o
  -8   2  15          0.21          6.56         6.76 o
  -7   2  15         11.77         21.51         7.93 o
  -6   2  15          5.50         11.91         7.88 o
  -5   2  15         24.62         19.33         4.50 o
  -4   2  15        135.48        139.23         9.80 o
  -3   2  15         19.87         19.73         7.56 o
  -2   2  15         40.82         45.36         5.26 o
   2   2  15         34.44         50.57         5.06 o
   3   2  15         40.09         20.46         7.95 o
   4   2  15        237.99        235.63        15.35 o
   5   2  15         39.29         41.46         5.20 o
   6   2  15         47.21         60.42         5.65 o
   7   2  15          2.71         -1.60         7.26 o
   8   2  15         59.41         75.13         6.41 o
   9   2  15          0.01          9.67         7.71 o
  -9   3  15         33.22         37.03         5.83 o
  -8   3  15          9.31          0.00         9.55 o
  -7   3  15         33.18         30.66         5.52 o
  -6   3  15        180.49        161.99        11.35 o
  -5   3  15          3.98          2.22         7.13 o
  -4   3  15         66.65         67.23         6.33 o
  -3   3  15        560.87        584.46        22.24 o
  -2   3  15          1.19          8.02         6.55 o
   2   3  15         22.95         11.38         6.53 o
   3   3  15        316.66        348.90        18.42 o
   4   3  15         14.26         19.25         6.88 o
   5   3  15         12.23          8.17         7.24 o
   6   3  15        169.08        181.89        13.63 o
   7   3  15         18.27         16.95         5.06 o
   8   3  15          5.06          0.00         7.85 o
   9   3  15         53.08         26.37        10.87 o
  -8   4  15          0.03          8.94         7.48 o
  -7   4  15         14.41         17.46         9.41 o
  -6   4  15         17.09         19.69         5.23 o
  -5   4  15          5.00         14.10         7.68 o
  -4   4  15         41.78         31.95         5.12 o
  -3   4  15          0.13          5.14         7.24 o
  -2   4  15          4.09         -2.85         7.27 o
   2   4  15         18.14          2.14         8.30 o
   3   4  15          0.00          3.69         6.72 o
   4   4  15         28.08         25.00         8.40 o
   5   4  15          0.71         -3.95         6.16 o
   6   4  15         10.48         16.50         8.41 o
   7   4  15         11.12        -10.01        10.01 o
   8   4  15          5.34          4.50         8.48 o
  -7   5  15         22.12         21.39         9.35 o
  -6   5  15         13.13          8.48         5.00 o
  -5   5  15         33.07         39.59         5.94 o
  -4   5  15         60.99         53.19         6.40 o
  -3   5  15         18.94         11.09         9.57 o
  -2   5  15        106.24        110.82         9.82 o
  -1   5  15        109.31        111.97         9.61 o
   1   5  15         88.80         94.60         6.73 o
   2   5  15         36.66         34.70         5.21 o
   3   5  15          4.71          1.59         8.55 o
   4   5  15         96.39         95.77         7.65 o
   5   5  15         38.40         36.09         5.95 o
   6   5  15         16.32          5.29         8.90 o
   7   5  15         23.07         10.28         9.67 o
  -5   6  15          0.44          1.82         7.84 o
  -4   6  15         55.02         67.41         6.77 o
  -3   6  15         14.68         20.67         8.95 o
  -2   6  15          1.62          7.54         6.96 o
  -1   6  15        131.36        148.99        11.42 o
   1   6  15         62.20         57.75         6.49 o
   2   6  15         84.43         68.30         7.11 o
   3   6  15         19.12         22.74         5.09 o
   4   6  15          9.50         11.52         8.45 o
   5   6  15         19.48         14.63         9.41 o
  -2   7  15         25.62         16.84         5.87 o
  -1   7  15         16.49         16.59         8.45 o
   1   7  15         10.13         -0.92         8.70 o
   2   7  15         13.37         11.96         8.18 o
  -9   0  16         29.81         50.89         6.45 o
  -8   0  16         47.26         68.50         6.60 o
  -7   0  16         10.25         21.41         8.64 o
  -6   0  16         31.28         55.48         5.58 o
  -5   0  16         88.76        105.20         9.42 o
  -4   0  16          1.53          6.35         7.82 o
  -3   0  16          0.06         13.70         6.78 o
  -2   0  16        226.89        230.10        14.60 o
   2   0  16        280.86        265.20        15.91 o
   3   0  16          5.93          4.81         7.75 o
   4   0  16        395.37        391.65        19.64 o
   5   0  16         88.82         85.31         7.13 o
   6   0  16         58.02         68.55         6.12 o
   7   0  16         46.77         32.89         5.86 o
   8   0  16         24.61         18.74         9.93 o
   9   0  16          0.81          9.96         8.24 o
  -9   1  16         71.87         75.75         5.16 o
  -8   1  16          8.14          4.66         6.07 o
  -7   1  16          6.80         12.31         5.84 o
  -6   1  16        221.13        243.67        11.64 o
  -5   1  16         65.06         65.79         4.41 o
  -4   1  16          8.30          1.66         5.69 o
  -3   1  16        536.34        488.41        14.54 o
  -2   1  16         47.19         56.69         3.91 o
   2   1  16         47.74         47.61         7.38 o
   3   1  16         51.35         52.87         3.92 o
   4   1  16         76.12         95.42         5.40 o
   5   1  16         14.36          8.91         5.30 o
   6   1  16          5.18         16.16         5.31 o
   7   1  16        107.72        136.78         7.22 o
   8   1  16          2.62         -0.25        10.72 o
   9   1  16          4.62         -0.55         6.38 o
  -9   2  16          1.37         -1.84         8.65 o
  -8   2  16          0.60         12.18         8.07 o
  -7   2  16         27.46         18.68         9.22 o
  -6   2  16        100.36        134.89        11.14 o
  -5   2  16        108.38        114.29         8.78 o
  -4   2  16         14.89         16.80         7.77 o
  -3   2  16          0.41         -5.69         7.72 o
  -2   2  16         17.68         23.19         4.73 o
   2   2  16         17.69          8.28         7.56 o
   3   2  16          7.83         -3.57         8.41 o
   4   2  16         95.34        121.80        10.20 o
   5   2  16          6.49          1.53         6.83 o
   6   2  16          1.07          8.81         6.46 o
   7   2  16         85.26         81.01         7.32 o
   8   2  16          1.09         -8.76         8.76 o
  -8   3  16          1.07         16.21         8.26 o
  -7   3  16         12.02         17.62         9.24 o
  -6   3  16          1.45         -1.66         7.77 o
  -5   3  16         85.36        101.64         7.80 o
  -4   3  16         86.05         90.72         6.92 o
  -3   3  16          0.13          1.49         8.00 o
  -2   3  16          8.83         15.85         6.99 o
   2   3  16        153.02        133.34        10.69 o
   3   3  16         53.93         63.78         6.27 o
   4   3  16         21.15         13.01         7.22 o
   5   3  16         28.37         19.08         8.71 o
   6   3  16          9.73          9.99         7.90 o
   7   3  16          0.72          9.75         7.47 o
   8   3  16         34.33         40.50         6.16 o
  -7   4  16         28.25         12.02        12.44 o
  -6   4  16          6.58          7.85         9.90 o
  -5   4  16          0.21         -7.51         8.80 o
  -4   4  16         26.02         30.92         5.32 o
  -3   4  16          9.69         -7.87         8.48 o
  -2   4  16         51.53         57.86         5.82 o
   2   4  16          0.09          7.66         7.19 o
   3   4  16        105.24         88.42         8.39 o
   4   4  16         57.55         61.53         6.17 o
   5   4  16         14.51         19.35         9.18 o
   6   4  16         43.96         44.41         6.09 o
   7   4  16         44.06         50.55         6.50 o
  -6   5  16         68.45         53.50         6.64 o
  -5   5  16          0.84          3.57         8.09 o
  -4   5  16          7.44         15.58         8.21 o
  -3   5  16        133.87        100.25         7.91 o
  -2   5  16         33.15         30.65         5.68 o
  -1   5  16          4.06          2.47         8.19 o
   1   5  16         85.77        100.47         7.56 o
   2   5  16          3.54         10.69         7.03 o
   3   5  16          0.28          3.38         8.46 o
   4   5  16          3.53         -8.75         8.75 o
   5   5  16          4.90         -4.49         8.84 o
   6   5  16          3.10         16.78         8.54 o
  -4   6  16          0.03          7.47         8.03 o
  -3   6  16          0.10         -3.65         9.83 o
  -2   6  16         33.26         32.31         5.91 o
  -1   6  16          0.79          4.46         7.19 o
   1   6  16        104.51        104.44         8.03 o
   2   6  16          0.26         12.47         7.97 o
   3   6  16         35.72         30.49         5.57 o
   4   6  16         92.71         96.20         7.59 o
  -8   1  17          4.19          2.20         5.65 o
  -7   1  17          0.64          6.94        14.16 o
  -6   1  17          2.88          9.39         5.31 o
  -5   1  17          0.63          1.36         9.15 o
  -4   1  17         10.82          6.14         5.69 o
  -3   1  17          8.69          8.32         9.64 o
  -2   1  17         33.03         37.72         3.64 o
   2   1  17         42.01         37.71         3.62 o
   3   1  17          1.29          1.61         5.68 o
   4   1  17         64.06         62.89         4.30 o
   5   1  17          0.04         -4.30         5.60 o
   6   1  17          2.85         -0.77         5.32 o
   7   1  17          1.09         12.93         5.54 o
   8   1  17          1.91          6.08        10.94 o
  -8   2  17        171.45        219.77        14.11 o
  -7   2  17          1.09         10.85         7.99 o
  -6   2  17          9.64         11.07         8.12 o
  -5   2  17        173.80        165.62        12.11 o
  -4   2  17         17.38         18.08         8.36 o
  -3   2  17          0.85          3.83         7.23 o
  -2   2  17        279.82        270.91        17.92 o
   2   2  17        356.00        368.46        19.45 o
   3   2  17         15.38         24.61         8.28 o
   4   2  17         17.37         25.00         4.77 o
   5   2  17         91.73         92.92         8.32 o
   6   2  17          0.86         11.99         7.37 o
   7   2  17          0.07         -3.64         9.28 o
  -7   3  17         34.43         30.88        10.63 o
  -6   3  17          3.65         -7.95         8.78 o
  -5   3  17         56.15         40.32         6.44 o
  -4   3  17         23.91         25.34         5.36 o
  -3   3  17          8.24         19.16         7.32 o
  -2   3  17        143.41        156.70        11.29 o
   2   3  17          2.03          1.55         7.21 o
   3   3  17          4.71         16.01         7.43 o
   4   3  17         52.81         57.45         6.29 o
   5   3  17          1.58         -5.95         7.16 o
   6   3  17         24.29         24.85         5.23 o
   7   3  17         28.81         20.71         9.96 o
  -6   4  17         56.34         77.49         7.52 o
  -5   4  17         96.63         82.12         7.45 o
  -4   4  17         65.02         57.42         6.38 o
  -3   4  17         47.02         39.31         6.01 o
  -2   4  17         54.78         48.90         5.90 o
   2   4  17         93.53        114.55         8.85 o
   3   4  17          5.90          0.84         8.06 o
   4   4  17         35.75         33.14         5.83 o
   5   4  17         76.69         81.83         7.16 o
   6   4  17          4.91          3.72         9.58 o
  -4   5  17          3.74          3.68         8.92 o
  -3   5  17          2.70          4.49         8.76 o
  -2   5  17          7.04          4.38         8.80 o
  -1   5  17          0.51         -9.37         9.37 o
   1   5  17          0.17          6.15         7.19 o
   2   5  17         29.35         26.31         5.26 o
   3   5  17          1.29         18.02         6.74 o
   4   5  17          0.13         -8.53         8.53 o
  -7   0  18         60.50         54.98         7.07 o
  -6   0  18         14.75          8.07        10.18 o
  -5   0  18         64.45         70.34         6.51 o
  -4   0  18        111.76         84.11         7.49 o
  -3   0  18          1.52         16.00         5.66 o
  -2   0  18         97.67         82.41         6.66 o
   2   0  18        477.42        487.79        21.79 o
   3   0  18         77.11         99.12         8.23 o
   4   0  18         23.77         20.57         8.59 o
   5   0  18        103.01        104.36         9.21 o
   6   0  18         65.61         65.54         7.00 o
   7   0  18          8.98         -4.72        10.38 o
  -7   1  18          3.70          8.00         6.61 o
  -6   1  18         27.92         38.04         7.55 o
  -5   1  18         22.09         26.04         6.51 o
  -4   1  18         42.85         51.03         4.39 o
  -3   1  18        140.51        130.15        11.81 o
  -2   1  18         31.23         24.30         4.56 o
   2   1  18         75.22         67.60         4.79 o
   3   1  18         18.01         21.41         5.15 o
   4   1  18         31.66         33.61         3.58 o
   5   1  18         34.73         33.22         4.89 o
   6   1  18         23.13         16.19         8.91 o
   7   1  18          8.23         12.04         8.07 o
  -6   2  18         17.21         16.97         5.42 o
  -5   2  18          4.36         -9.87         9.87 o
  -4   2  18          8.70         10.98         6.91 o
  -3   2  18         34.56         27.23        10.21 o
  -2   2  18         23.16          5.62         9.04 o
   2   2  18          0.50          4.02         6.48 o
   3   2  18         54.36         44.70         5.81 o
   4   2  18          0.00          4.24         7.44 o
   5   2  18         11.71         26.30         9.11 o
   6   2  18         52.09         65.84         6.76 o
  -6   3  18          6.78         -8.97         8.97 o
  -5   3  18          9.15          9.03        10.06 o
  -4   3  18          0.86          5.25         7.11 o
  -3   3  18         10.99          4.28         9.11 o
  -2   3  18         94.04        103.66         7.37 o
   2   3  18          5.79         12.53         7.24 o
   3   3  18          1.71         -4.30         8.46 o
   4   3  18          2.39         -6.15         8.83 o
   5   3  18          1.10          2.72         9.30 o
  -4   4  18          7.80          6.43         7.52 o
  -3   4  18          7.03         -7.20         9.53 o
  -2   4  18          0.51         -9.28         9.28 o
   2   4  18          9.77          0.88         9.42 o
   3   4  18         10.47          9.03         9.03 o
   4   4  18         13.29         24.90         8.30 o
  -2   5  18         94.42         92.92         7.83 o
  -1   5  18         11.22         14.04         8.73 o
   1   5  18        133.50        137.50         9.63 o
  -5   1  19          8.70          4.33         6.74 o
  -4   1  19          0.83          0.30         8.42 o
  -3   1  19         57.01         55.33         8.73 o
  -2   1  19         18.14         19.40         6.48 o
   2   1  19          0.83          9.04         5.80 o
   3   1  19         36.12         21.17         7.59 o
   4   1  19          5.30          7.36         6.23 o
   5   1  19          6.91          2.71         6.99 o
  -5   2  19          8.10         12.13         8.90 o
  -4   2  19          5.75          8.15         8.44 o
  -3   2  19         14.18         14.48         5.13 o
  -2   2  19         51.79         53.54         6.46 o
   2   2  19         15.94         19.04         9.64 o
   3   2  19         83.96         83.59         7.75 o
   4   2  19         67.71         57.86         6.63 o
   5   2  19          2.55          4.69         9.14 o
  -4   3  19         13.04          5.62        10.75 o
  -3   3  19        155.56        140.40        10.66 o
  -2   3  19          2.57          5.37         8.76 o
   2   3  19         14.07         17.03        11.23 o
   3   3  19        138.83        152.77        12.88 o
   1   4  19         19.22         16.01         9.74 o
  -3   0  20         15.76          0.00         9.80 o
  -2   0  20         78.24         78.84         6.86 o
   2   0  20         17.87         16.28         9.14 o
   3   0  20         15.76         23.22         9.43 o
  -3   1  20         24.76         19.48         7.42 o
  -2   1  20         10.90          5.50         5.76 o
   2   1  20         11.48          4.81         7.29 o
   3   1  20          4.15          8.03         6.30 o
  -2   2  20         14.49         19.47         9.50 o
   2   2  20         13.42         11.15        10.91 o
                                                
